# Supplementary material for: Transcriptome analysis provides new insights into plants responses under phosphate starvation in association with chilling stress
Source: BMC Plant Biol. 2022 Jan 11;22:26. doi: 10.1186/s12870-021-03381-z (PMC8751124; doi:10.1186/s12870-021-03381-z)
Supplement: Supplementary file 2 — Additional file 2: Table S1. Table of all mapped RNA reads. [file 12870_2021_3381_MOESM2_ESM.xlsx]

## Sheet: Sheet1
	Table S1 Table of all mapped RNA reads.
	Sample	Raw Reads	Clean Reads	Raw Base(G)	Clean Base(G)	Error(%)	Q20(%)	Q30(%)	GC(%)
	+P 23°C-1	27216686	27068966	8.16	8.12	0.02	96.43	93.88	44.65
	+P 23°C-2	30364661	30029686	9.11	9.01	0.02	96.25	93.62	44.64
	+P 4°C-1	31218714	30883838	9.37	9.27	0.02	95.47	92.39	44.61
	+P 4°C-2	32401882	32104576	9.72	9.63	0.02	96.19	93.56	44.77
	-P 23°C-1	27349377	27118016	8.21	8.13	0.02	96.3	93.72	44.79
	-P 23°C-2	27966033	27649270	8.39	8.29	0.04	96.2	85.33	44.65
	-P 4°C-1-1	22579720	22351718	6.77	6.71	0.04	95.98	85.01	44.34
	-P 4°C-1-2	11296820	11182962	3.39	3.35	0.02	96.28	94.44	44.45
	-P 4°C-2	27550168	27550168	8.34	8.27	0.02	96.56	94.05	43.99
