# Supplementary material for: Transcriptome analysis provides new insights into plants responses under phosphate starvation in association with chilling stress
Source: BMC Plant Biol. 2022 Jan 11;22:26. doi: 10.1186/s12870-021-03381-z (PMC8751124; doi:10.1186/s12870-021-03381-z)
Supplement: Supplementary file 3 — Additional file 3: Table S2. Differentially expressed transcripts in -P 23°C compared to +P 23°C plants. [file 12870_2021_3381_MOESM3_ESM.xls]

## Sheet: Supplemental S2 P- 23°C vs P+ 2
Table S2. Differentially expressed transcripts in -P 23°C compared to +P 23°C plants.
GID	logFC	Pvalue	Qvalue	Source	SymbolName	Description
AT4G31940	-14.9938	7.39e-115	1.39e-110	Ensembl_v29	CYP82C4	Cytochrome P450 82C4
AT5G38420	-11.6501	3.46e-05	0.000796546	Ensembl_v29	RBCS-2B	Ribulose bisphosphate carboxylase small chain 2B%2C chloroplastic
AT4G19690	-10.7612	1.42e-71	5.37e-68	Ensembl_v29	IRT1	Fe(2+) transport protein 1
AT3G12900	-10.6251	9.36e-33	5.69e-30	Ensembl_v29		2-oxoglutarate (2OG) and Fe(II)-dependent oxygenase superfamily protein
AT5G38410	-9.65372	3.27e-06	9.76e-05	Ensembl_v29	RBCS-3B	Ribulose bisphosphate carboxylase small chain 3B%2C chloroplastic
AT5G42530	-9.58937	7.12e-06	0.000196551	Ensembl_v29		unknown protein%3B FUNCTIONS IN: molecular_function unknown%3B INVOLVED IN: biological_process unknown%3B LOCATED IN: endomembrane system%3B BEST Arabidopsis thaliana protein match is: unknown protein (TAIR:AT2G25510.2)%3B Has 30201 Blast hits to 17322 protei /.../780 species: Archae - 12%3B Bacteria - 1396%3B Metazoa - 17338%3B Fungi - 3422%3B Plants - 5037%3B Viruses - 0%3B Other Eukaryotes - 2…
AT1G22630	-9.56497	1.19e-18	2.5e-16	Ensembl_v29		unknown protein%3B LOCATED IN: chloroplast%3B EXPRESSED IN: 21 plant structures%3B EXPRESSED DURING: 13 growth stages%3B Has 87 Blast hits to 86 proteins in 34 species: Archae - 0%3B Bacteria - 13%3B Metazoa - 27%3B Fungi - 0%3B Plants - 40%3B Viruses - 0%3B Other Euka /.../ - 7 (source: NCBI BLink).
AT3G46780	-7.82876	4.29e-09	2.27e-07	Ensembl_v29	PTAC16	plastid transcriptionally active 16
AT1G01580	-7.77181	2.27e-51	3.56e-48	Ensembl_v29	FRO2	Ferric reduction oxidase 2
AT5G38430	-7.60907	3.59e-05	0.000822343	Ensembl_v29	RBCS-1B	Ribulose bisphosphate carboxylase small chain 1B%2C chloroplastic
AT3G62550	-7.37656	5.4e-05	0.00117091	Ensembl_v29		Adenine nucleotide alpha hydrolases-like superfamily protein
AT5G53190	-6.6294	1.68e-11	1.36e-09	Ensembl_v29	SWEET3	Bidirectional sugar transporter SWEET3
AT5G35120	-6.5172	5.28e-15	7.11e-13	Ensembl_v29		MADS-box family protein
AT1G70830	-6.17506	7.89e-12	6.67e-10	Ensembl_v29	MLP28	MLP-like protein 28
AT2G41240	-6.04498	3.17e-10	2.08e-08	Ensembl_v29	BHLH100	Transcription factor bHLH100
AT1G64710	-5.93485	1.47e-09	8.53e-08	Ensembl_v29		GroES-like zinc-binding dehydrogenase family protein
AT5G45105	-5.73996	3.29e-17	6.2e-15	Ensembl_v29	ZIP8	zinc transporter 8 precursor
AT5G38980	-5.6252	7.93e-05	0.00162413	Ensembl_v29		unknown protein%3B FUNCTIONS IN: molecular_function unknown%3B INVOLVED IN: biological_process unknown%3B LOCATED IN: endomembrane system%3B EXPRESSED IN: 22 plant structures%3B EXPRESSED DURING: 13 growth stages%3B Has 3 Blast hits to 3 proteins in 1 species: /.../ - 0%3B Bacteria - 0%3B Metazoa - 0%3B Fungi - 0%3B Plants - 3%3B Viruses - 0%3B Other Eukaryotes - 0 (source: NCBI BLink).
AT4G08300	-5.62315	5.03e-31	2.71e-28	Ensembl_v29		WAT1-related protein At4g08300
AT1G73120	-5.6135	6.21e-53	1.17e-49	Ensembl_v29		unknown protein%3B FUNCTIONS IN: molecular_function unknown%3B INVOLVED IN: response to oxidative stress%3B EXPRESSED IN: root%2C cultured cell%3B Has 36 Blast hits to 36 proteins in 8 species: Archae - 0%3B Bacteria - 0%3B Metazoa - 0%3B Fungi - 0%3B Plants - 36%3B Vi /.../- 0%3B Other Eukaryotes - 0 (source: NCBI BLink).
AT1G78970	-5.42046	6.49e-09	3.33e-07	Ensembl_v29	LUP1	Lupeol synthase 1
AT2G05540	-5.3948	5.82e-11	4.29e-09	Ensembl_v29		Glycine-rich protein family
AT3G14420	-5.3658	2.12e-06	6.66e-05	Ensembl_v29	GLO1	Peroxisomal (S)-2-hydroxy-acid oxidase GLO1
AT5G56080	-5.15714	1.19e-19	2.73e-17	Ensembl_v29	NAS2	Nicotianamine synthase 2
AT1G09310	-5.02811	7.11e-09	3.63e-07	Ensembl_v29		Protein of unknown function%2C DUF538
AT2G05380	-4.97767	2.13e-17	4.1e-15	Ensembl_v29	GRP3S	Glycine-rich protein 3 short isoform
AT3G56970	-4.96821	2.13e-14	2.59e-12	Ensembl_v29	ORG2	Transcription factor ORG2
AT4G13090	-4.95527	3.49e-17	6.51e-15	Ensembl_v29	XTH2	Xyloglucan endotransglucosylase/hydrolase protein 2
AT2G22990	-4.9368	2.25e-26	9.21e-24	Ensembl_v29	SCPL8	Serine carboxypeptidase-like 8
AT5G54585	-4.80878	1e-18	2.13e-16	Ensembl_v29		unknown protein%3B Has 30201 Blast hits to 17322 proteins in 780 species: Archae - 12%3B Bacteria - 1396%3B Metazoa - 17338%3B Fungi - 3422%3B Plants - 5037%3B Viruses - 0%3B Other Eukaryotes - 2996 (source: NCBI BLink).
AT1G78460	-4.69594	7.83e-43	8.69e-40	Ensembl_v29		SOUL heme-binding family protein
AT1G72645	-4.61819	4.26e-12	3.69e-10	Ensembl_v29		unknown protein%3B FUNCTIONS IN: molecular_function unknown%3B INVOLVED IN: biological_process unknown%3B LOCATED IN: endomembrane system%3B Has 35333 Blast hits to 34131 proteins in 2444 species: Archae - 798%3B Bacteria - 22429%3B Metazoa - 974%3B Fungi - 991%3B /.../ - 531%3B Viruses - 0%3B Other Eukaryotes - 9610 (source: NCBI BLink).
AT2G13360	-4.58998	6.81e-40	6.42e-37	Ensembl_v29	AGT1	Serine--glyoxylate aminotransferase
AT2G22980	-4.52413	5.21e-20	1.23e-17	Ensembl_v29	SCPL13	Serine carboxypeptidase-like 13
AT1G73300	-4.52413	7.35e-20	1.71e-17	Ensembl_v29	SCPL2	Serine carboxypeptidase-like 2
AT1G12900	-4.47175	8.29e-10	5.09e-08	Ensembl_v29	GAPA2	Glyceraldehyde-3-phosphate dehydrogenase GAPA2%2C chloroplastic
AT2G05100	-4.46261	8.48e-12	7.14e-10	Ensembl_v29	LHCB2.1	photosystem II light harvesting complex gene 2.1
AT3G63140	-4.36651	1.8e-07	6.9e-06	Ensembl_v29	CSP41A	Chloroplast stem-loop binding protein of 41 kDa a%2C chloroplastic
AT5G04950	-4.34932	4.4e-14	5.19e-12	Ensembl_v29	NAS1	Nicotianamine synthase 1
AT4G13310	-4.32658	6.18e-12	5.27e-10	Ensembl_v29	CYP71A20	Cytochrome P450 71A20
AT3G60270	-4.324	3.19e-11	2.55e-09	Ensembl_v29		Cupredoxin superfamily protein
AT2G22122	-4.28848	1.82e-36	1.43e-33	Ensembl_v29		unknown protein%3B Has 35333 Blast hits to 34131 proteins in 2444 species: Archae - 798%3B Bacteria - 22429%3B Metazoa - 974%3B Fungi - 991%3B Plants - 531%3B Viruses - 0%3B Other Eukaryotes - 9610 (source: NCBI BLink).
AT4G33720	-4.27194	7.56e-16	1.15e-13	Ensembl_v29		CAP (Cysteine-rich secretory proteins%2C Antigen 5%2C and Pathogenesis-related 1 protein) superfamily protein
AT1G49860	-4.24407	7.1e-44	8.93e-41	Ensembl_v29	GSTF14	Glutathione S-transferase F14
AT1G64680	-4.20466	1.81e-06	5.77e-05	Ensembl_v29		unknown protein%3B BEST Arabidopsis thaliana protein match is: unknown protein (TAIR:AT1G03055.1)%3B Has 146 Blast hits to 146 proteins in 26 species: Archae - 0%3B Bacteria - 6%3B Metazoa - 0%3B Fungi - 0%3B Plants - 125%3B Viruses - 0%3B Other Eukaryotes - 15 (so /.../NCBI BLink).
AT1G14182	-4.19309	8.51e-10	5.21e-08	Ensembl_v29	SCRL28	Encodes a member of a family of small%2C secreted%2C cysteine rich proteins with sequence similarity to SCR (S locus cysteine-rich protein).
AT2G05070	-4.17244	5.78e-16	9.08e-14	Ensembl_v29	LHCB2.2	photosystem II light harvesting complex gene 2.2
AT5G06690	-4.14326	1.48e-10	1.02e-08	Ensembl_v29	WCRKC1	Thioredoxin-like 3-1%2C chloroplastic
AT3G02850	-4.0856	5.86e-35	4.25e-32	Ensembl_v29	SKOR	Potassium channel SKOR
AT4G38970	-4.07638	2.81e-12	2.54e-10	Ensembl_v29	FBA2	Probable fructose-bisphosphate aldolase 2%2C chloroplastic
AT2G34000	-4.06231	1.34e-13	1.49e-11	Ensembl_v29		RING/U-box superfamily protein
AT2G14247	-4.05726	3.97e-15	5.46e-13	Ensembl_v29		Expressed protein
AT1G29910	-3.96322	1.08e-08	5.38e-07	Ensembl_v29	LHCB1.2	Chlorophyll a-b binding protein 3%2C chloroplastic
AT3G19800	-3.91192	3.62e-12	3.19e-10	Ensembl_v29		Protein of unknown function (DUF177)
AT3G10450	-3.8895	1.34e-16	2.31e-14	Ensembl_v29	SCPL7	Serine carboxypeptidase-like 7
AT3G15840	-3.85534	1.32e-10	9.16e-09	Ensembl_v29	PIFI	post-illumination chlorophyll fluorescence increase
AT1G10070	-3.84881	1e-17	1.96e-15	Ensembl_v29	BCAT2	Branched-chain-amino-acid aminotransferase 2%2C chloroplastic
AT1G64770	-3.77991	9.81e-11	7.03e-09	Ensembl_v29	PNSB2	Photosynthetic NDH subunit of subcomplex B 2%2C chloroplastic
AT1G74670	-3.77132	2.04e-06	6.44e-05	Ensembl_v29	GASA6	Gibberellin-regulated protein 6
AT1G68010	-3.7713	3.23e-07	1.18e-05	Ensembl_v29	HPR	Glycerate dehydrogenase HPR%2C peroxisomal
AT1G67090	-3.74571	6.27e-10	3.93e-08	Ensembl_v29	RBCS-1A	Ribulose bisphosphate carboxylase small chain 1A%2C chloroplastic
AT2G35300	-3.66448	1.29e-13	1.45e-11	Ensembl_v29	LEA18	Late embryogenesis abundant protein%2C group 1 protein
AT4G39675	-3.65105	1.82e-16	3.09e-14	Ensembl_v29		unknown protein%3B Has 30201 Blast hits to 17322 proteins in 780 species: Archae - 12%3B Bacteria - 1396%3B Metazoa - 17338%3B Fungi - 3422%3B Plants - 5037%3B Viruses - 0%3B Other Eukaryotes - 2996 (source: NCBI BLink).
AT1G52230	-3.64082	8.5e-08	3.52e-06	Ensembl_v29	PSAH2	Photosystem I reaction center subunit VI-2%2C chloroplastic
AT3G50820	-3.62396	1.77e-23	5.31e-21	Ensembl_v29	PSBO2	Oxygen-evolving enhancer protein 1-2%2C chloroplastic
AT2G28270	-3.62015	8.25e-09	4.19e-07	Ensembl_v29		Cysteine/Histidine-rich C1 domain family protein
AT1G76530	-3.59885	3.63e-05	0.00082892	Ensembl_v29		Auxin efflux carrier family protein
AT1G62280	-3.56465	4.36e-25	1.55e-22	Ensembl_v29	SLAH1	S-type anion channel SLAH1
AT2G05520	-3.50864	1.35e-08	6.6e-07	Ensembl_v29	GRP3	Glycine-rich protein 3
AT2G25510	-3.50794	3.72e-08	1.65e-06	Ensembl_v29		unknown protein%3B Has 2 Blast hits to 2 proteins in 1 species: Archae - 0%3B Bacteria - 0%3B Metazoa - 0%3B Fungi - 0%3B Plants - 2%3B Viruses - 0%3B Other Eukaryotes - 0 (source: NCBI BLink).
AT1G29930	-3.50242	6.5e-13	6.59e-11	Ensembl_v29	LHCB1.3	Chlorophyll a-b binding protein 1%2C chloroplastic
AT4G13300	-3.49903	2.6e-07	9.65e-06	Ensembl_v29	TPS13	(Z)-gamma-bisabolene synthase 2
AT3G55330	-3.47356	1.16e-08	5.75e-07	Ensembl_v29	PPL1	PsbP-like protein 1%2C chloroplastic
AT3G12820	-3.44962	1.57e-09	8.99e-08	Ensembl_v29	AtMYB10	myb domain protein 10
AT2G34420	-3.44615	1.09e-37	8.97e-35	Ensembl_v29	LHB1B2	photosystem II light harvesting complex gene B1B2
AT1G55670	-3.44216	1.67e-13	1.8e-11	Ensembl_v29	PSAG	Photosystem I reaction center subunit V%2C chloroplastic
AT3G59930	-3.39708	2.65e-34	1.85e-31	Ensembl_v29		Defensin-like protein 206
AT4G12800	-3.36284	2.4e-10	1.61e-08	Ensembl_v29	PSAL	Photosystem I reaction center subunit XI%2C chloroplastic
AT4G12310	-3.35196	5.78e-13	5.96e-11	Ensembl_v29	CYP706A5	cytochrome P450%2C family 706%2C subfamily A%2C polypeptide 5
AT3G16140	-3.35133	1.9e-16	3.19e-14	Ensembl_v29	PSAH1	Photosystem I reaction center subunit VI-1%2C chloroplastic
AT5G57785	-3.32584	1.19e-23	3.63e-21	Ensembl_v29		unknown protein%3B Has 30201 Blast hits to 17322 proteins in 780 species: Archae - 12%3B Bacteria - 1396%3B Metazoa - 17338%3B Fungi - 3422%3B Plants - 5037%3B Viruses - 0%3B Other Eukaryotes - 2996 (source: NCBI BLink).
AT5G19890	-3.32429	3.06e-12	2.72e-10	Ensembl_v29	PER59	Peroxidase 59
AT5G46110	-3.30413	1.86e-30	9.23e-28	Ensembl_v29	TPT	Triose phosphate/phosphate translocator TPT%2C chloroplastic
AT5G41050	-3.30195	1.21e-09	7.15e-08	Ensembl_v29		Pollen Ole e 1 allergen and extensin family protein
AT5G04150	-3.23339	3.03e-10	2e-08	Ensembl_v29	BHLH101	Transcription factor bHLH101
AT1G66783	-3.23262	0.00169943	0.0212515	Ensembl_v29	MIR157A	MIR157A%3B miRNA
AT4G17340	-3.21523	8.73e-19	1.87e-16	Ensembl_v29	TIP2-2	Probable aquaporin TIP2-2
AT1G21400	-3.2079	2.57e-14	3.09e-12	Ensembl_v29	F24J8.4	2-oxoisovalerate dehydrogenase subunit alpha 1%2C mitochondrial
AT5G45310	-3.18312	8.8e-05	0.00176891	Ensembl_v29		unknown protein%3B LOCATED IN: endomembrane system%3B EXPRESSED IN: stem%2C inflorescence meristem%2C root%2C leaf%3B EXPRESSED DURING: LP.04 four leaves visible%3B Has 30201 Blast hits to 17322 proteins in 780 species: Archae - 12%3B Bacteria - 1396%3B Metazoa - 173 /.../ngi - 3422%3B Plants - 5037%3B Viruses - 0%3B Other Eukaryotes - 2996 (source: NCBI BLink).
AT1G53940	-3.17714	5.7e-22	1.51e-19	Ensembl_v29	GLIP2	GDSL-motif lipase 2
AT5G58360	-3.16641	1.26e-07	5.06e-06	Ensembl_v29	OFP3	Transcription repressor OFP3
AT4G22210	-3.16558	9.44e-10	5.7e-08	Ensembl_v29	LCR85	Defensin-like protein 97
AT3G48740	-3.09745	2.03e-14	2.52e-12	Ensembl_v29	SWEET11	Bidirectional sugar transporter SWEET11
AT1G28230	-3.09094	3.54e-09	1.92e-07	Ensembl_v29	PUP1	Purine permease 1
AT1G42970	-3.0875	2.42e-09	1.35e-07	Ensembl_v29	GAPB	Glyceraldehyde-3-phosphate dehydrogenase GAPB%2C chloroplastic
AT4G28750	-3.08605	3.64e-07	1.31e-05	Ensembl_v29	PSAE1	Photosystem I reaction center subunit IV A%2C chloroplastic
AT1G80440	-3.08495	6.99e-10	4.32e-08	Ensembl_v29		F-box/kelch-repeat protein At1g80440
AT5G54270	-3.08246	4.95e-11	3.69e-09	Ensembl_v29	LHCB3	light-harvesting chlorophyll B-binding protein 3
AT5G04140	-3.0746	3.37e-05	0.00077623	Ensembl_v29	GLU1	Ferredoxin-dependent glutamate synthase 1%2C chloroplastic/mitochondrial
AT1G08380	-3.07338	4.02e-16	6.49e-14	Ensembl_v29	PSAO	Photosystem I subunit O
AT2G39730	-3.0704	1.09e-11	8.99e-10	Ensembl_v29	RCA	Ribulose bisphosphate carboxylase/oxygenase activase%2C chloroplastic
AT4G05180	-3.07033	5.48e-17	9.75e-15	Ensembl_v29	PSBQ2	Oxygen-evolving enhancer protein 3-2%2C chloroplastic
AT4G09010	-3.06642	4.35e-11	3.28e-09	Ensembl_v29	TL29	Thylakoid lumenal 29 kDa protein%2C chloroplastic
AT1G49450	-3.03763	3.08e-08	1.4e-06	Ensembl_v29		Transducin/WD40 repeat-like superfamily protein
AT5G56100	-3.01639	6.05e-17	1.07e-14	Ensembl_v29		glycine-rich protein / oleosin
AT1G71030	-3.01557	1.73e-12	1.63e-10	Ensembl_v29	ATMYBL2	MYB-like 2
AT2G26500	-3.00558	1.52e-11	1.24e-09	Ensembl_v29		cytochrome b6f complex subunit (petM)%2C putative
AT5G43540	-2.99333	6.14e-17	1.07e-14	Ensembl_v29		C2H2 and C2HC zinc fingers superfamily protein
AT2G21330	-2.97904	7.26e-08	3.07e-06	Ensembl_v29	FBA1	Probable fructose-bisphosphate aldolase 1%2C chloroplastic
AT3G50460	-2.97814	1.25e-09	7.37e-08	Ensembl_v29	HR2	RPW8-like protein 2
AT2G15960	-2.97811	6.36e-31	3.33e-28	Ensembl_v29		unknown protein%3B Has 14 Blast hits to 14 proteins in 5 species: Archae - 0%3B Bacteria - 0%3B Metazoa - 0%3B Fungi - 0%3B Plants - 14%3B Viruses - 0%3B Other Eukaryotes - 0 (source: NCBI BLink).
AT4G15390	-2.97531	1.83e-17	3.56e-15	Ensembl_v29		HXXXD-type acyl-transferase family protein
AT1G61750	-2.97133	8.12e-06	0.000220431	Ensembl_v29	CRRSP1	Cysteine-rich repeat secretory protein 1
AT3G15356	-2.96536	9.79e-22	2.53e-19	Ensembl_v29	LEC	Lectin-like protein LEC
AT1G33055	-2.95506	2.47e-08	1.16e-06	Ensembl_v29		unknown protein%3B FUNCTIONS IN: molecular_function unknown%3B INVOLVED IN: anaerobic respiration%3B LOCATED IN: endomembrane system%3B EXPRESSED IN: 13 plant structures%3B EXPRESSED DURING: 6 growth stages%3B Has 20 Blast hits to 20 proteins in 8 species: Arch /.../%3B Bacteria - 0%3B Metazoa - 0%3B Fungi - 0%3B Plants - 20%3B Viruses - 0%3B Other Eukaryotes - 0 (source: NCBI BLink).
AT4G07820	-2.91746	4.09e-13	4.31e-11	Ensembl_v29		CAP (Cysteine-rich secretory proteins%2C Antigen 5%2C and Pathogenesis-related 1 protein) superfamily protein
AT1G20020	-2.90792	0.0010951	0.0150107	Ensembl_v29	LFNR2	Ferredoxin--NADP reductase%2C leaf isozyme 2%2C chloroplastic
AT1G03130	-2.90352	3.98e-11	3.04e-09	Ensembl_v29	PSAD2	Photosystem I reaction center subunit II-2%2C chloroplastic
AT3G26650	-2.89588	2.74e-12	2.5e-10	Ensembl_v29	GAPA1	Glyceraldehyde-3-phosphate dehydrogenase GAPA1%2C chloroplastic
AT4G02770	-2.87251	5.42e-16	8.59e-14	Ensembl_v29	PSAD1	Photosystem I reaction center subunit II-1%2C chloroplastic
AT4G25480	-2.8549	3.16e-05	0.000735374	Ensembl_v29	DREB1A	Dehydration-responsive element-binding protein 1A
AT3G21055	-2.84297	3.4e-11	2.68e-09	Ensembl_v29	PSBT	Photosystem II 5 kDa protein%2C chloroplastic
AT2G30570	-2.83842	2.83e-17	5.4e-15	Ensembl_v29	PSBW	Photosystem II reaction center W protein%2C chloroplastic
AT2G32550	-2.81178	1.6e-08	7.71e-07	Ensembl_v29		Cell differentiation%2C Rcd1-like protein
AT5G67520	-2.80773	5.21e-15	7.07e-13	Ensembl_v29	APK4	Adenylyl-sulfate kinase 4%2C chloroplastic
AT3G55800	-2.80461	2.51e-09	1.39e-07	Ensembl_v29	SBPASE	Sedoheptulose-1%2C7-bisphosphatase%2C chloroplastic
AT3G61470	-2.79037	1.07e-12	1.06e-10	Ensembl_v29	LHCA2	photosystem I light harvesting complex gene 2
AT4G24350	-2.79001	8.42e-06	0.000227583	Ensembl_v29		Phosphorylase superfamily protein
AT1G67105	-2.76298	6.14e-19	1.33e-16	Ensembl_v29		other RNA
AT2G36110	-2.76036	1.14e-05	0.000299503	Ensembl_v29		Polynucleotidyl transferase%2C ribonuclease H-like superfamily protein
AT5G53490	-2.74956	6.94e-10	4.31e-08	Ensembl_v29		Thylakoid lumenal 17.4 kDa protein%2C chloroplastic
AT5G09660	-2.7372	7.22e-06	0.000198584	Ensembl_v29	PMDH2	Malate dehydrogenase%2C glyoxysomal
AT5G52790	-2.73356	7.7e-23	2.17e-20	Ensembl_v29	CBSDUF5	DUF21 domain-containing protein At5g52790
AT1G10340	-2.72852	1.17e-10	8.29e-09	Ensembl_v29		Ankyrin repeat family protein
AT2G34180	-2.72747	1.59e-07	6.21e-06	Ensembl_v29	CIPK13	CBL-interacting serine/threonine-protein kinase 13
AT4G21280	-2.71561	9.55e-16	1.42e-13	Ensembl_v29	PSBQ1	Oxygen-evolving enhancer protein 3-1%2C chloroplastic
AT1G75690	-2.70249	1.24e-10	8.73e-09	Ensembl_v29	LQY1	Protein disulfide-isomerase LQY1%2C chloroplastic
AT3G54890	-2.69518	5.49e-21	1.35e-18	Ensembl_v29	LHCA1	Chlorophyll a-b binding protein 6%2C chloroplastic
AT5G36870	-2.69335	1.43e-09	8.3e-08	Ensembl_v29	CALS4	Callose synthase 4
AT5G04120	-2.68779	6.07e-10	3.82e-08	Ensembl_v29	IPSP	Metal-independent phosphoserine phosphatase
AT1G44575	-2.68375	2.48e-08	1.16e-06	Ensembl_v29	PSBS	Photosystem II 22 kDa protein%2C chloroplastic
AT3G46270	-2.66595	4.89e-08	2.13e-06	Ensembl_v29		receptor protein kinase-related
AT1G54780	-2.66066	2.44e-12	2.26e-10	Ensembl_v29	TLP18.3	UPF0603 protein At1g54780%2C chloroplastic
AT1G60260	-2.64238	3.92e-09	2.1e-07	Ensembl_v29	BGLU5	beta glucosidase 5
AT3G59940	-2.6423	8.83e-11	6.38e-09	Ensembl_v29	SKIP20	F-box/kelch-repeat protein SKIP20
AT2G42220	-2.6422	2.47e-05	0.000590041	Ensembl_v29	STR9	Rhodanese-like domain-containing protein 9%2C chloroplastic
AT1G24470	-2.63469	4.17e-06	0.000120309	Ensembl_v29	KCR2	Very-long-chain 3-oxoacyl-CoA reductase-like protein At1g24470
AT4G36670	-2.63145	2.3e-14	2.79e-12	Ensembl_v29	PLT6	Probable polyol transporter 6
AT1G22500	-2.62268	6.31e-09	3.24e-07	Ensembl_v29	ATL15	E3 ubiquitin-protein ligase ATL15
AT1G30380	-2.61131	2.89e-19	6.41e-17	Ensembl_v29	PSAK	Photosystem I reaction center subunit psaK%2C chloroplastic
AT5G52300	-2.60677	2.25e-08	1.06e-06	Ensembl_v29	LTI65	Low-temperature-induced 65 kDa protein
AT2G14510	-2.60368	1.75e-08	8.4e-07	Ensembl_v29		Leucine-rich repeat receptor-like serine/threonine-protein kinase At2g14510
AT1G61810	-2.60166	1.2e-12	1.16e-10	Ensembl_v29	BGLU45	Beta-glucosidase 45
AT5G19970	-2.57816	5.7e-14	6.64e-12	Ensembl_v29		unknown protein%3B Has 1807 Blast hits to 1807 proteins in 277 species: Archae - 0%3B Bacteria - 0%3B Metazoa - 736%3B Fungi - 347%3B Plants - 385%3B Viruses - 0%3B Other Eukaryotes - 339 (source: NCBI BLink).
AT3G63160	-2.57653	8.98e-05	0.00180326	Ensembl_v29		FUNCTIONS IN: molecular_function unknown%3B INVOLVED IN: biological_process unknown%3B LOCATED IN: chloroplast outer membrane%2C thylakoid%2C chloroplast thylakoid membrane%2C chloroplast%2C chloroplast envelope%3B EXPRESSED IN: 21 plant structures%3B EXPRESSED DUR /.../3 growth stages%3B BEST Arabidopsis thaliana protein match is: outer envelope membrane protein 7 (TAIR:AT3G52420.1)%3B Has 26 Bl…
AT2G28780	-2.56968	9.53e-17	1.65e-14	Ensembl_v29		unknown protein%3B INVOLVED IN: biological_process unknown%3B LOCATED IN: mitochondrion%3B EXPRESSED IN: inflorescence meristem%2C root%2C flower%3B EXPRESSED DURING: petal differentiation and expansion stage%3B CONTAINS InterPro DOMAIN/s: Protein of unknown func /.../UF939%2C bacterial (InterPro:IPR010343)%3B BEST Arabidopsis thaliana protein match is: unknown protein (TAIR:AT3G09450.1)%3B Has 6…
AT4G13500	-2.55566	3.02e-05	0.000704766	Ensembl_v29		unknown protein%3B FUNCTIONS IN: molecular_function unknown%3B INVOLVED IN: biological_process unknown%3B LOCATED IN: chloroplast%3B BEST Arabidopsis thaliana protein match is: unknown protein (TAIR:AT2G05310.1)%3B Has 50 Blast hits to 50 proteins in 20 speci /.../chae - 0%3B Bacteria - 0%3B Metazoa - 0%3B Fungi - 0%3B Plants - 50%3B Viruses - 0%3B Other Eukaryotes - 0 (source: NCBI BLink).
AT5G59260	-2.5424	9.42e-09	4.74e-07	Ensembl_v29	LECRK21	Probable L-type lectin-domain containing receptor kinase II.1
AT1G73890	-2.53613	1.96e-06	6.2e-05	Ensembl_v29		Bifunctional inhibitor/lipid-transfer protein/seed storage 2S albumin superfamily protein
AT4G08290	-2.53254	3.08e-10	2.03e-08	Ensembl_v29		WAT1-related protein At4g08290
AT1G70185	-2.52872	0.00149437	0.0192787	Ensembl_v29		other RNA
AT1G74770	-2.5273	3.4e-08	1.53e-06	Ensembl_v29		zinc ion binding
AT1G12110	-2.50847	7.09e-08	3.01e-06	Ensembl_v29	NPF6.3	Protein NRT1/ PTR FAMILY 6.3
AT2G44340	-2.50591	0.000175773	0.00319745	Ensembl_v29	VQ18	VQ motif-containing protein 18
AT3G51340	-2.49657	2.91e-11	2.34e-09	Ensembl_v29		Eukaryotic aspartyl protease family protein
AT4G12490	-2.46913	2.44e-07	9.14e-06	Ensembl_v29		pEARLI1-like lipid transfer protein 2
AT3G14260	-2.45993	6.25e-13	6.37e-11	Ensembl_v29		Protein LURP-one-related 11
AT2G36690	-2.45581	2.96e-09	1.62e-07	Ensembl_v29		2-oxoglutarate (2OG) and Fe(II)-dependent oxygenase superfamily protein
AT4G27657	-2.44251	6.03e-05	0.0012941	Ensembl_v29		unknown protein%3B FUNCTIONS IN: molecular_function unknown%3B INVOLVED IN: biological_process unknown%3B LOCATED IN: endomembrane system%3B EXPRESSED IN: 15 plant structures%3B EXPRESSED DURING: 9 growth stages%3B BEST Arabidopsis thaliana protein match is: un /.../protein (TAIR:AT5G54145.1)%3B Has 30201 Blast hits to 17322 proteins in 780 species: Archae - 12%3B Bacteria - 1396%3B Metazoa - 173…
AT5G52190	-2.43877	1.02e-07	4.16e-06	Ensembl_v29		Sugar isomerase (SIS) family protein
AT5G27807	-2.43118	0.000698263	0.0103946	Ensembl_v29	MIR164C	MIR164/MIR164C%3B miRNA
AT4G39770	-2.41475	6.88e-14	7.92e-12	Ensembl_v29	TPPH	Probable trehalose-phosphate phosphatase H
AT1G32470	-2.41294	2.98e-06	8.96e-05	Ensembl_v29	GDH3	Glycine cleavage system H protein 3%2C mitochondrial
AT2G05310	-2.4075	4.1e-12	3.57e-10	Ensembl_v29		unknown protein%3B FUNCTIONS IN: molecular_function unknown%3B INVOLVED IN: biological_process unknown%3B LOCATED IN: chloroplast%3B BEST Arabidopsis thaliana protein match is: unknown protein (TAIR:AT4G13500.1)%3B Has 50 Blast hits to 50 proteins in 20 speci /.../chae - 0%3B Bacteria - 0%3B Metazoa - 0%3B Fungi - 0%3B Plants - 50%3B Viruses - 0%3B Other Eukaryotes - 0 (source: NCBI BLink).
AT3G26220	-2.40645	6.98e-06	0.000193122	Ensembl_v29	CYP71B3	Cytochrome P450 71B3
AT1G06160	-2.39931	1.63e-09	9.31e-08	Ensembl_v29	ERF094	Ethylene-responsive transcription factor ERF094
AT4G35770	-2.39502	2.94e-05	0.000688692	Ensembl_v29	STR15	Rhodanese-like domain-containing protein 15%2C chloroplastic
AT1G20340	-2.39308	3.38e-11	2.67e-09	Ensembl_v29	DRT112	Plastocyanin major isoform%2C chloroplastic
AT5G64040	-2.37866	2.06e-12	1.93e-10	Ensembl_v29	PSAN	Photosystem I reaction center subunit N%2C chloroplastic
AT1G65845	-2.3673	2.41e-15	3.41e-13	Ensembl_v29		unknown protein%3B FUNCTIONS IN: molecular_function unknown%3B INVOLVED IN: biological_process unknown%3B LOCATED IN: endomembrane system%3B Has 9 Blast hits to 9 proteins in 2 species: Archae - 0%3B Bacteria - 0%3B Metazoa - 0%3B Fungi - 0%3B Plants - 9%3B Viruses - /.../her Eukaryotes - 0 (source: NCBI BLink).
AT5G55370	-2.36698	2.53e-06	7.85e-05	Ensembl_v29	AT2	Probable long-chain-alcohol O-fatty-acyltransferase 2
AT3G16930	-2.36511	0.000639142	0.00963617	Ensembl_v29		unknown protein%3B Has 21 Blast hits to 21 proteins in 5 species: Archae - 0%3B Bacteria - 0%3B Metazoa - 0%3B Fungi - 0%3B Plants - 21%3B Viruses - 0%3B Other Eukaryotes - 0 (source: NCBI BLink).
AT4G25050	-2.34892	3.21e-13	3.42e-11	Ensembl_v29	ACP4	Acyl carrier protein 4%2C chloroplastic
AT1G79040	-2.33168	2.56e-18	5.26e-16	Ensembl_v29	PSBR	Photosystem II 10 kDa polypeptide%2C chloroplastic
AT1G01170	-2.32329	2.43e-10	1.62e-08	Ensembl_v29		Protein of unknown function (DUF1138)
AT1G08090	-2.31885	8.65e-05	0.00174621	Ensembl_v29	NRT2.1	High-affinity nitrate transporter 2.1
AT1G54040	-2.312	9.04e-05	0.00181356	Ensembl_v29	ESP	Epithiospecifier protein
AT1G65490	-2.29945	8.95e-06	0.000240404	Ensembl_v29		unknown protein%3B FUNCTIONS IN: molecular_function unknown%3B INVOLVED IN: biological_process unknown%3B LOCATED IN: endomembrane system%3B EXPRESSED IN: 22 plant structures%3B EXPRESSED DURING: 13 growth stages%3B BEST Arabidopsis thaliana protein match is: u /.../ protein (TAIR:AT1G65486.1)%3B Has 23 Blast hits to 23 proteins in 2 species: Archae - 0%3B Bacteria - 0%3B Metazoa - 0%3B Fungi - 0…
AT4G34190	-2.29931	3.55e-11	2.77e-09	Ensembl_v29	2018-09-01	Stress enhanced protein 1%2C chloroplastic
AT4G13495	-2.29786	0.000451154	0.00718835	Ensembl_v29		other RNA
AT1G52220	-2.29127	1.72e-09	9.74e-08	Ensembl_v29	CURT1C	Protein CURVATURE THYLAKOID 1C%2C chloroplastic
AT5G66570	-2.27951	5.91e-18	1.17e-15	Ensembl_v29	PSBO1	Oxygen-evolving enhancer protein 1-1%2C chloroplastic
AT3G47650	-2.27929	1.38e-08	6.72e-07	Ensembl_v29		DnaJ/Hsp40 cysteine-rich domain superfamily protein
AT1G61520	-2.27357	1.17e-15	1.72e-13	Ensembl_v29	LHCA3	photosystem I light harvesting complex gene 3
AT3G51350	-2.26675	6.4e-10	4e-08	Ensembl_v29		Eukaryotic aspartyl protease family protein
AT1G03600	-2.26281	9.29e-11	6.69e-09	Ensembl_v29	PSB27-1	Photosystem II repair protein PSB27-H1%2C chloroplastic
AT2G37170	-2.26133	2.49e-16	4.15e-14	Ensembl_v29	PIP2-2	Aquaporin PIP2-2
AT3G61430	-2.26103	3.15e-14	3.77e-12	Ensembl_v29	PIP1-1	Aquaporin PIP1-1
AT4G15530	-2.26066	4.29e-13	4.47e-11	Ensembl_v29	PPDK	Pyruvate%2C phosphate dikinase 1%2C chloroplastic
AT1G77990	-2.25748	1.36e-10	9.46e-09	Ensembl_v29	SULTR2%3B2	Sulfate transporter 2.2
AT5G44575	-2.25712	9.45e-12	7.85e-10	Ensembl_v29		unknown protein%3B FUNCTIONS IN: molecular_function unknown%3B INVOLVED IN: biological_process unknown%3B LOCATED IN: endomembrane system%3B Has 7 Blast hits to 7 proteins in 2 species: Archae - 0%3B Bacteria - 0%3B Metazoa - 0%3B Fungi - 0%3B Plants - 7%3B Viruses - /.../her Eukaryotes - 0 (source: NCBI BLink).
AT4G29905	-2.25611	1.35e-13	1.49e-11	Ensembl_v29		unknown protein%3B BEST Arabidopsis thaliana protein match is: unknown protein (TAIR:AT5G57123.1)%3B Has 73 Blast hits to 73 proteins in 13 species: Archae - 0%3B Bacteria - 0%3B Metazoa - 0%3B Fungi - 0%3B Plants - 73%3B Viruses - 0%3B Other Eukaryotes - 0 (source /.../ BLink).
AT1G15010	-2.2491	4.61e-07	1.64e-05	Ensembl_v29		unknown protein%3B BEST Arabidopsis thaliana protein match is: unknown protein (TAIR:AT2G01300.1)%3B Has 71 Blast hits to 71 proteins in 13 species: Archae - 0%3B Bacteria - 2%3B Metazoa - 0%3B Fungi - 0%3B Plants - 69%3B Viruses - 0%3B Other Eukaryotes - 0 (source /.../ BLink).
AT2G43050	-2.24828	1.33e-14	1.7e-12	Ensembl_v29	PME16	Probable pectinesterase/pectinesterase inhibitor 16
AT5G54530	-2.2469	2.91e-06	8.8e-05	Ensembl_v29		Protein of unknown function%2C DUF538
AT3G15510	-2.24139	6.03e-12	5.17e-10	Ensembl_v29	ATNAC2	NAC domain containing protein 2
AT2G47450	-2.24096	4.31e-17	7.82e-15	Ensembl_v29	CAO	Signal recognition particle 43 kDa protein%2C chloroplastic
AT5G24160	-2.23892	7.02e-05	0.00147286	Ensembl_v29	SQE6	Squalene epoxidase 6
AT2G31930	-2.2389	9.56e-05	0.00190364	Ensembl_v29		unknown protein%3B Has 35333 Blast hits to 34131 proteins in 2444 species: Archae - 798%3B Bacteria - 22429%3B Metazoa - 974%3B Fungi - 991%3B Plants - 531%3B Viruses - 0%3B Other Eukaryotes - 9610 (source: NCBI BLink).
AT4G12470	-2.23883	1.93e-07	7.35e-06	Ensembl_v29	AZI1	pEARLI1-like lipid transfer protein 1
AT3G58810	-2.238	5.08e-10	3.25e-08	Ensembl_v29	MTPA2	Metal tolerance protein A2
AT4G21760	-2.2367	0.000206917	0.00368651	Ensembl_v29	BGLU47	Beta-glucosidase 47
AT4G16620	-2.23473	3.63e-06	0.00010632	Ensembl_v29		WAT1-related protein At4g16620
AT4G17470	-2.22906	4.18e-06	0.000120309	Ensembl_v29		alpha/beta-Hydrolases superfamily protein
AT2G29340	-2.22684	4.12e-10	2.66e-08	Ensembl_v29		Tropinone reductase homolog At2g29340
AT4G13572	-2.22282	1.97e-05	0.000482198	Ensembl_v29		unknown protein%3B FUNCTIONS IN: molecular_function unknown%3B INVOLVED IN: biological_process unknown%3B LOCATED IN: cellular_component unknown%3B Has 0 Blast hits to 0 proteins in 0 species (source: NCBI BLink).
AT2G20260	-2.21968	1.38e-13	1.51e-11	Ensembl_v29	PSAE2	Photosystem I reaction center subunit IV B%2C chloroplastic
AT3G08940	-2.21793	1.57e-06	5.03e-05	Ensembl_v29	LHCB4.2	Chlorophyll a-b binding protein CP29.2%2C chloroplastic
AT2G35370	-2.21622	6.2e-05	0.00132294	Ensembl_v29	GDH1	Glycine cleavage system H protein 1%2C mitochondrial
AT1G14185	-2.21234	6.17e-08	2.63e-06	Ensembl_v29		Glucose-methanol-choline (GMC) oxidoreductase family protein
AT1G35420	-2.20381	1.06e-06	3.53e-05	Ensembl_v29		alpha/beta-Hydrolases superfamily protein
AT3G59400	-2.17515	0.000155134	0.00286861	Ensembl_v29	GUN4	Tetrapyrrole-binding protein%2C chloroplastic
AT2G28210	-2.17415	1.94e-06	6.15e-05	Ensembl_v29	ATACA2	alpha carbonic anhydrase 2
AT1G73885	-2.17386	1.2e-15	1.76e-13	Ensembl_v29		unknown protein%3B FUNCTIONS IN: molecular_function unknown%3B INVOLVED IN: biological_process unknown%3B LOCATED IN: chloroplast thylakoid membrane%2C chloroplast%3B Has 37 Blast hits to 37 proteins in 13 species: Archae - 0%3B Bacteria - 0%3B Metazoa - 0%3B Fungi /.../Plants - 37%3B Viruses - 0%3B Other Eukaryotes - 0 (source: NCBI BLink).
AT3G53530	-2.16575	1.53e-05	0.000388168	Ensembl_v29	NAKR3	Chloroplast-targeted copper chaperone protein
AT5G56870	-2.1639	2.5e-08	1.17e-06	Ensembl_v29	BGAL4	Beta-galactosidase 4
AT5G58330	-2.15947	1.48e-14	1.88e-12	Ensembl_v29		lactate/malate dehydrogenase family protein
AT4G32340	-2.15468	8.25e-06	0.000223621	Ensembl_v29		Tetratricopeptide repeat (TPR)-like superfamily protein
AT3G24510	-2.1544	0.000266043	0.00457832	Ensembl_v29		Defensin-like protein 259
AT2G26975	-2.15349	2.32e-06	7.23e-05	Ensembl_v29	COPT6	Copper transporter 6
AT2G02310	-2.15069	1.24e-05	0.00032366	Ensembl_v29	PP2B6	Putative F-box protein PP2-B6
AT3G18560	-2.14611	2.07e-14	2.53e-12	Ensembl_v29		unknown protein%3B BEST Arabidopsis thaliana protein match is: unknown protein (TAIR:AT1G49000.1)%3B Has 95 Blast hits to 95 proteins in 13 species: Archae - 0%3B Bacteria - 0%3B Metazoa - 0%3B Fungi - 0%3B Plants - 95%3B Viruses - 0%3B Other Eukaryotes - 0 (source /.../ BLink).
AT5G47560	-2.13375	4.57e-10	2.93e-08	Ensembl_v29	TDT	Tonoplast dicarboxylate transporter
AT1G24420	-2.13219	8.06e-05	0.00164048	Ensembl_v29		HXXXD-type acyl-transferase family protein
AT1G30720	-2.13115	2.03e-09	1.14e-07	Ensembl_v29		FAD-binding Berberine family protein
AT4G25470	-2.12953	3.77e-06	0.000109856	Ensembl_v29	DREB1C	Dehydration-responsive element-binding protein 1C
AT5G14650	-2.1295	5.93e-07	2.06e-05	Ensembl_v29		Pectin lyase-like superfamily protein
AT2G23620	-2.12302	1.28e-05	0.000331241	Ensembl_v29	MES1	Methylesterase 1
AT5G15290	-2.12246	1.15e-07	4.63e-06	Ensembl_v29	CASP5	Casparian strip membrane protein 5
AT3G23550	-2.12073	4.24e-06	0.000121874	Ensembl_v29	LAL5	MATE efflux family protein LAL5
AT4G28040	-2.11619	8.31e-11	6.03e-09	Ensembl_v29		WAT1-related protein At4g28040
AT3G14880	-2.11131	9.2e-07	3.1e-05	Ensembl_v29		BEST Arabidopsis thaliana protein match is: transcription factor-related (TAIR:AT4G18650.1)%3B Has 560 Blast hits to 560 proteins in 40 species: Archae - 0%3B Bacteria - 0%3B Metazoa - 2%3B Fungi - 0%3B Plants - 558%3B Viruses - 0%3B Other Eukaryotes - 0 (source: /.../BLink).
AT1G33600	-2.11105	5.07e-05	0.00110878	Ensembl_v29		Leucine-rich repeat (LRR) family protein
AT4G03280	-2.1097	1.49e-15	2.14e-13	Ensembl_v29	PETC	Cytochrome b6-f complex iron-sulfur subunit%2C chloroplastic
AT2G29330	-2.10838	7.27e-16	1.12e-13	Ensembl_v29	TRI	Tropinone reductase homolog At2g29330
AT2G33855	-2.1076	4.73e-06	0.000134825	Ensembl_v29		unknown protein%3B Has 35333 Blast hits to 34131 proteins in 2444 species: Archae - 798%3B Bacteria - 22429%3B Metazoa - 974%3B Fungi - 991%3B Plants - 531%3B Viruses - 0%3B Other Eukaryotes - 9610 (source: NCBI BLink).
AT4G27890	-2.10646	9.67e-09	4.85e-07	Ensembl_v29	BOB2	Protein BOBBER 2
AT5G63160	-2.10184	1.17e-06	3.86e-05	Ensembl_v29	BT1	BTB/POZ and TAZ domain-containing protein 1
AT2G33130	-2.09831	0.00729339	0.0665831	Ensembl_v29	RALFL18	Protein RALF-like 18
AT4G27440	-2.0935	3.42e-06	0.000101225	Ensembl_v29	PORB	Protochlorophyllide reductase B%2C chloroplastic
AT5G54230	-2.08806	9.46e-10	5.7e-08	Ensembl_v29	MYB49	myb domain protein 49
AT1G64380	-2.08684	2.28e-06	7.12e-05	Ensembl_v29	ERF061	Ethylene-responsive transcription factor ERF061
AT1G72030	-2.0803	1.55e-05	0.000391319	Ensembl_v29		Acyl-CoA N-acyltransferases (NAT) superfamily protein
AT2G25090	-2.06961	3.06e-06	9.2e-05	Ensembl_v29	CIPK16	CBL-interacting serine/threonine-protein kinase 16
AT3G54050	-2.06828	0.000373848	0.00611018	Ensembl_v29	FBP	Fructose-1%2C6-bisphosphatase%2C chloroplastic
AT5G11570	-2.05553	4.57e-06	0.000130442	Ensembl_v29	NPF1.3	Protein NRT1/ PTR FAMILY 1.3
AT4G25830	-2.04949	1.79e-06	5.72e-05	Ensembl_v29		CASP-like protein 2C1
AT5G44568	-2.04819	7.96e-07	2.71e-05	Ensembl_v29		unknown protein%3B FUNCTIONS IN: molecular_function unknown%3B INVOLVED IN: biological_process unknown%3B LOCATED IN: endomembrane system%3B Has 19 Blast hits to 19 proteins in 2 species: Archae - 0%3B Bacteria - 0%3B Metazoa - 0%3B Fungi - 0%3B Plants - 19%3B Viruse /.../ Other Eukaryotes - 0 (source: NCBI BLink).
AT5G06490	-2.04602	0.000234164	0.00411993	Ensembl_v29	ATL71	Putative RING-H2 finger protein ATL71
AT2G36145	-2.04374	9.98e-06	0.000265418	Ensembl_v29		unknown protein%3B FUNCTIONS IN: molecular_function unknown%3B INVOLVED IN: biological_process unknown%3B LOCATED IN: chloroplast thylakoid membrane%2C chloroplast stroma%2C chloroplast%3B EXPRESSED IN: 19 plant structures%3B EXPRESSED DURING: 13 growth stages%3B H /.../Blast hits to 49 proteins in 17 species: Archae - 0%3B Bacteria - 0%3B Metazoa - 0%3B Fungi - 0%3B Plants - 49%3B Viruses - 0%3B…
AT3G21890	-2.04237	1.76e-06	5.64e-05	Ensembl_v29		B-box type zinc finger family protein
AT5G51390	-2.0398	1.08e-07	4.37e-06	Ensembl_v29		unknown protein%3B Has 30201 Blast hits to 17322 proteins in 780 species: Archae - 12%3B Bacteria - 1396%3B Metazoa - 17338%3B Fungi - 3422%3B Plants - 5037%3B Viruses - 0%3B Other Eukaryotes - 2996 (source: NCBI BLink).
AT1G14160	-2.03836	2.98e-09	1.63e-07	Ensembl_v29		CASP-like protein 1A1
AT1G68530	-2.03556	0.00185007	0.0227324	Ensembl_v29	CUT1	3-ketoacyl-CoA synthase 6
AT2G04110	-2.03253	6.22e-07	2.16e-05	Ensembl_v29		pseudogene of unknown protein
AT3G44990	-2.02955	1.04e-13	1.17e-11	Ensembl_v29	XTH31	Xyloglucan endotransglucosylase/hydrolase protein 31
AT3G51330	-2.02836	4.79e-08	2.1e-06	Ensembl_v29		Eukaryotic aspartyl protease family protein
AT5G02120	-2.02201	4.93e-05	0.00108242	Ensembl_v29	HLIP	High-light-induced protein%2C chloroplastic
AT5G44306	-2.01952	1.26e-05	0.000327513	Ensembl_v29		unknown protein%3B Has 30201 Blast hits to 17322 proteins in 780 species: Archae - 12%3B Bacteria - 1396%3B Metazoa - 17338%3B Fungi - 3422%3B Plants - 5037%3B Viruses - 0%3B Other Eukaryotes - 2996 (source: NCBI BLink).
AT3G61930	-2.01762	0.000589109	0.00898963	Ensembl_v29		unknown protein%3B FUNCTIONS IN: molecular_function unknown%3B INVOLVED IN: N-terminal protein myristoylation%3B EXPRESSED IN: 11 plant structures%3B EXPRESSED DURING: 4 anthesis%2C C globular stage%2C petal differentiation and expansion stage%3B Has 11 Blast hit /.../1 proteins in 5 species: Archae - 0%3B Bacteria - 0%3B Metazoa - 0%3B Fungi - 0%3B Plants - 11%3B Viruses - 0%3B Other Eukaryotes …
AT2G28990	-2.0173	0.0015977	0.0202651	Ensembl_v29		Probable leucine-rich repeat receptor-like protein kinase At2g28990
AT5G67385	-2.01711	0.000134974	0.00254321	Ensembl_v29		BTB/POZ domain-containing protein At5g67385
AT1G04350	-2.00695	2.89e-07	1.06e-05	Ensembl_v29		1-aminocyclopropane-1-carboxylate oxidase homolog 6
AT5G02160	-2.00656	1.12e-05	0.000294809	Ensembl_v29		unknown protein%3B FUNCTIONS IN: molecular_function unknown%3B INVOLVED IN: biological_process unknown%3B LOCATED IN: chloroplast thylakoid membrane%3B EXPRESSED IN: 23 plant structures%3B EXPRESSED DURING: 13 growth stages%3B Has 121 Blast hits to 121 proteins /.../ species: Archae - 0%3B Bacteria - 0%3B Metazoa - 0%3B Fungi - 0%3B Plants - 121%3B Viruses - 0%3B Other Eukaryotes - 0 (source: NCB…
AT2G35260	-2.00206	1.01e-09	6.06e-08	Ensembl_v29		unknown protein%3B FUNCTIONS IN: molecular_function unknown%3B INVOLVED IN: biological_process unknown%3B LOCATED IN: chloroplast%3B EXPRESSED IN: 21 plant structures%3B EXPRESSED DURING: 13 growth stages%3B BEST Arabidopsis thaliana protein match is: unknown p /.../ (TAIR:AT4G17840.1)%3B Has 42 Blast hits to 42 proteins in 14 species: Archae - 0%3B Bacteria - 0%3B Metazoa - 0%3B Fungi - 0%3B Pla…
AT3G56940	-1.99925	2e-12	1.88e-10	Ensembl_v29	CRD1	Magnesium-protoporphyrin IX monomethyl ester [oxidative] cyclase%2C chloroplastic
AT3G26300	-1.99344	1.34e-07	5.35e-06	Ensembl_v29	CYP71B34	Cytochrome P450 71B34
AT4G26560	-1.99172	0.000447814	0.0071457	Ensembl_v29	CBL7	Calcineurin B-like protein 7
AT5G51110	-1.98813	2.82e-10	1.87e-08	Ensembl_v29		Transcriptional coactivator/pterin dehydratase
AT4G30270	-1.98188	4.34e-10	2.8e-08	Ensembl_v29	XTH24	Xyloglucan endotransglucosylase/hydrolase protein 24
AT3G48360	-1.98096	3.71e-06	0.000108329	Ensembl_v29	BT2	BTB/POZ and TAZ domain-containing protein 2
AT3G47040	-1.97138	3.52e-05	0.000807766	Ensembl_v29		Glycosyl hydrolase family protein
AT1G31330	-1.96656	3.73e-16	6.12e-14	Ensembl_v29	PSAF	Photosystem I reaction center subunit III%2C chloroplastic
AT4G10340	-1.96553	8.13e-08	3.39e-06	Ensembl_v29	LHCB5	Chlorophyll a-b binding protein CP26%2C chloroplastic
AT1G76800	-1.96531	2.5e-07	9.33e-06	Ensembl_v29		Vacuolar iron transporter homolog 2
AT1G47400	-1.95736	0.000881287	0.0126115	Ensembl_v29		unknown protein%3B BEST Arabidopsis thaliana protein match is: unknown protein (TAIR:AT1G47395.1)%3B Has 11 Blast hits to 11 proteins in 2 species: Archae - 0%3B Bacteria - 0%3B Metazoa - 0%3B Fungi - 0%3B Plants - 11%3B Viruses - 0%3B Other Eukaryotes - 0 (source: /.../BLink).
AT1G60190	-1.93998	1.15e-06	3.83e-05	Ensembl_v29	PUB19	U-box domain-containing protein 19
AT1G06680	-1.9351	5.86e-16	9.13e-14	Ensembl_v29	PSBP1	Oxygen-evolving enhancer protein 2-1%2C chloroplastic
AT1G28660	-1.93428	2.52e-06	7.83e-05	Ensembl_v29		GDSL esterase/lipase At1g28660
AT5G08050	-1.93116	1.03e-07	4.22e-06	Ensembl_v29		Protein of unknown function (DUF1118)
AT4G13440	-1.93035	0.00134725	0.0177181	Ensembl_v29		Calcium-binding EF-hand family protein
AT3G45700	-1.92059	9.26e-10	5.62e-08	Ensembl_v29	NPF2.4	Protein NRT1/ PTR FAMILY 2.4
AT3G48520	-1.91631	0.000570054	0.00873692	Ensembl_v29	CYP94B3	Cytochrome P450 94B3
AT3G24400	-1.91511	6.8e-11	4.97e-09	Ensembl_v29		pseudogene%2C protein kinase family%2C contains Pfam PF00069: Protein kinase domain%3B blastp match of 72%25 identity and 1.7e-148 P-value to GP
AT3G61198	-1.91051	8.76e-08	3.62e-06	Ensembl_v29		other RNA
AT1G67740	-1.89899	2.02e-10	1.37e-08	Ensembl_v29	PSBY	Photosystem II core complex proteins psbY%2C chloroplastic
AT4G30120	-1.89717	0.000312356	0.00525076	Ensembl_v29	HMA3	Putative inactive cadmium/zinc-transporting ATPase HMA3
AT1G07690	-1.89673	0.000324533	0.00541204	Ensembl_v29		FUNCTIONS IN: molecular_function unknown%3B INVOLVED IN: biological_process unknown%3B LOCATED IN: endomembrane system%3B EXPRESSED IN: root%3B CONTAINS InterPro DOMAIN/s: Orthoreovirus membrane fusion p10 (InterPro:IPR009854)%3B BEST Arabidopsis thaliana pro /.../atch is: unknown protein (TAIR:AT1G54950.1)%3B Has 11 Blast hits to 11 proteins in 4 species: Archae - 0%3B Bacteria - 2%3B Metazoa - …
AT2G37180	-1.89161	3.78e-12	3.3e-10	Ensembl_v29	PIP2-3	Aquaporin PIP2-3
AT5G66190	-1.89038	1.17e-08	5.78e-07	Ensembl_v29	LFNR1	Ferredoxin--NADP reductase%2C leaf isozyme 1%2C chloroplastic
AT4G24540	-1.88948	0.000746437	0.0109795	Ensembl_v29	AGL24	MADS-box protein AGL24
AT3G06850	-1.88083	2.75e-06	8.35e-05	Ensembl_v29	BCE2	Lipoamide acyltransferase component of branched-chain alpha-keto acid dehydrogenase complex%2C mitochondrial
AT4G27460	-1.87597	6e-05	0.00128861	Ensembl_v29	CBSX5	CBS domain-containing protein CBSX5
AT1G35830	-1.86829	0.000166589	0.00304756	Ensembl_v29		VQ motif-containing protein
AT1G60810	-1.86683	1.32e-09	7.74e-08	Ensembl_v29	ACLA-2	ATP-citrate synthase alpha chain protein 2
AT3G29639	-1.86626	0.000209382	0.00372211	Ensembl_v29		BEST Arabidopsis thaliana protein match is: SPOC domain / Transcription elongation factor S-II protein (TAIR:AT5G11430.1)%3B Has 45 Blast hits to 45 proteins in 8 species: Archae - 0%3B Bacteria - 0%3B Metazoa - 0%3B Fungi - 0%3B Plants - 45%3B Viruses - 0%3B Oth /.../aryotes - 0 (source: NCBI BLink).
AT4G24660	-1.865	0.000155941	0.0028779	Ensembl_v29	ZHD1	Zinc-finger homeodomain protein 2
AT5G35790	-1.86365	2.94e-08	1.35e-06	Ensembl_v29	APG1	Glucose-6-phosphate 1-dehydrogenase 1%2C chloroplastic
AT1G67110	-1.85969	3.48e-12	3.08e-10	Ensembl_v29	CYP735A2	Cytokinin hydroxylase
AT5G56550	-1.85781	6.6e-05	0.00139918	Ensembl_v29	OXS3	oxidative stress 3
AT3G16150	-1.85741	0.000768662	0.0112492	Ensembl_v29		Probable isoaspartyl peptidase/L-asparaginase 2
AT5G47110	-1.8573	8.72e-13	8.71e-11	Ensembl_v29	LIL3:2	Chlorophyll A-B binding family protein
AT1G07720	-1.85684	0.000194804	0.00350592	Ensembl_v29	KCS3	3-ketoacyl-CoA synthase 3
AT3G02242	-1.85599	0.000120578	0.00231421	Ensembl_v29		unknown protein%3B FUNCTIONS IN: molecular_function unknown%3B INVOLVED IN: biological_process unknown%3B LOCATED IN: endomembrane system%3B BEST Arabidopsis thaliana protein match is: unknown protein (TAIR:AT3G02240.1)%3B Has 30201 Blast hits to 17322 protei /.../780 species: Archae - 12%3B Bacteria - 1396%3B Metazoa - 17338%3B Fungi - 3422%3B Plants - 5037%3B Viruses - 0%3B Other Eukaryotes - 2…
AT2G06002	-1.85442	7.37e-08	3.1e-06	Ensembl_v29		other RNA
AT1G15820	-1.85423	1.09e-11	8.99e-10	Ensembl_v29	LHCB6	light harvesting complex photosystem II subunit 6
AT2G35290	-1.85272	8.04e-05	0.00164037	Ensembl_v29		unknown protein%3B Has 39 Blast hits to 39 proteins in 10 species: Archae - 0%3B Bacteria - 0%3B Metazoa - 0%3B Fungi - 0%3B Plants - 39%3B Viruses - 0%3B Other Eukaryotes - 0 (source: NCBI BLink).
AT3G14185	-1.85209	7.31e-08	3.09e-06	Ensembl_v29		other RNA
AT1G66200	-1.84211	0.000249584	0.00434262	Ensembl_v29	GLN1-2	Glutamine synthetase cytosolic isozyme 1-2
AT3G49780	-1.83685	3.03e-08	1.39e-06	Ensembl_v29	PSK3	Phytosulfokines 3
AT5G45870	-1.83464	0.00924964	0.0790473	Ensembl_v29	PYL12	Abscisic acid receptor PYL12
AT5G23120	-1.82875	9.92e-11	7.09e-09	Ensembl_v29	HCF136	Photosystem II stability/assembly factor HCF136%2C chloroplastic
AT1G72200	-1.82376	3.1e-08	1.41e-06	Ensembl_v29	ATL11	RING-H2 finger protein ATL11
AT5G24410	-1.82342	2.93e-06	8.86e-05	Ensembl_v29	PGL4	Probable 6-phosphogluconolactonase 4
AT3G14810	-1.81937	5.33e-09	2.77e-07	Ensembl_v29	MSL5	Mechanosensitive ion channel protein 5
AT5G33355	-1.81737	0.000507698	0.0079138	Ensembl_v29		Defensin-like protein 207
AT3G50740	-1.80673	4.54e-05	0.00101024	Ensembl_v29	UGT72E1	UDP-glycosyltransferase 72E1
AT1G64500	-1.80628	1.18e-05	0.000310605	Ensembl_v29		Glutaredoxin family protein
AT3G17130	-1.80419	3.27e-06	9.76e-05	Ensembl_v29		Plant invertase/pectin methylesterase inhibitor superfamily protein
AT2G19970	-1.79778	2.64e-06	8.1e-05	Ensembl_v29		CAP (Cysteine-rich secretory proteins%2C Antigen 5%2C and Pathogenesis-related 1 protein) superfamily protein
AT2G13810	-1.79621	0.00144784	0.018794	Ensembl_v29	ALD1	Aminotransferase ALD1
AT1G01420	-1.79446	0.00040851	0.00661366	Ensembl_v29	UGT72B3	UDP-glycosyltransferase 72B3
AT3G45410	-1.79375	2.36e-06	7.34e-05	Ensembl_v29	LECRK13	L-type lectin-domain containing receptor kinase I.3
AT1G35350	-1.79312	0.000144776	0.00271087	Ensembl_v29	PHO1-H8	Phosphate transporter PHO1 homolog 8
AT4G19100	-1.79213	0.000127346	0.0024188	Ensembl_v29	PAM68	Protein PAM68%2C chloroplastic
AT5G59680	-1.79189	5.89e-06	0.000164704	Ensembl_v29		Probable LRR receptor-like serine/threonine-protein kinase At5g59680
AT5G07680	-1.7913	5.29e-08	2.28e-06	Ensembl_v29	ANAC080	NAC domain containing protein 80
AT1G08900	-1.79083	1.38e-07	5.45e-06	Ensembl_v29	SUGTL3	Sugar transporter ERD6-like 2
AT4G37700	-1.78513	1.23e-07	4.96e-06	Ensembl_v29		unknown protein%3B Has 64 Blast hits to 64 proteins in 11 species: Archae - 0%3B Bacteria - 0%3B Metazoa - 0%3B Fungi - 0%3B Plants - 64%3B Viruses - 0%3B Other Eukaryotes - 0 (source: NCBI BLink).
AT3G01190	-1.78472	1.67e-09	9.51e-08	Ensembl_v29	PER27	Peroxidase 27
AT1G80380	-1.78208	5.13e-06	0.000145238	Ensembl_v29	GLYK	D-glycerate 3-kinase%2C chloroplastic
AT1G15125	-1.78008	2.67e-06	8.17e-05	Ensembl_v29		S-adenosyl-L-methionine-dependent methyltransferases superfamily protein
AT3G46330	-1.77771	0.000514747	0.00801125	Ensembl_v29	MEE39	Probable LRR receptor-like serine/threonine-protein kinase MEE39
AT2G47400	-1.77397	9.23e-13	9.16e-11	Ensembl_v29	CP12-1	Calvin cycle protein CP12-1%2C chloroplastic
AT1G52870	-1.77111	3.48e-08	1.56e-06	Ensembl_v29		Peroxisomal membrane 22 kDa (Mpv17/PMP22) family protein
AT5G17170	-1.7694	1.06e-05	0.000280929	Ensembl_v29	ENH1	rubredoxin family protein
AT1G54740	-1.76921	1.87e-07	7.16e-06	Ensembl_v29		Protein of unknown function (DUF3049)
AT5G59590	-1.76371	2.38e-06	7.42e-05	Ensembl_v29	UGT76E2	UDP-glycosyltransferase 76E2
AT1G25440	-1.76353	9.15e-05	0.00182883	Ensembl_v29	COL16	Zinc finger protein CONSTANS-LIKE 16
AT2G29320	-1.76289	8.98e-06	0.00024091	Ensembl_v29		Tropinone reductase homolog At2g29320
AT4G11190	-1.76215	1.32e-10	9.16e-09	Ensembl_v29	DIR13	Dirigent protein 13
AT2G06520	-1.75915	3.68e-11	2.86e-09	Ensembl_v29	PSBX	photosystem II subunit X
AT2G40230	-1.75889	2.53e-08	1.18e-06	Ensembl_v29		HXXXD-type acyl-transferase family protein
AT2G34500	-1.75817	0.0023901	0.0278376	Ensembl_v29	CYP710A1	Cytochrome P450 710A1
AT4G04640	-1.7568	3.64e-14	4.31e-12	Ensembl_v29	ATPC1	ATP synthase gamma chain 1%2C chloroplastic
AT1G73540	-1.75575	7.69e-05	0.00158209	Ensembl_v29	NUDT21	Nudix hydrolase 21%2C chloroplastic
AT1G18300	-1.75528	3.98e-07	1.42e-05	Ensembl_v29	NUDT4	Nudix hydrolase 4
AT3G47470	-1.75257	1.87e-13	2.01e-11	Ensembl_v29	LHCA4	Chlorophyll a-b binding protein 4%2C chloroplastic
AT3G63540	-1.74987	1.66e-12	1.58e-10	Ensembl_v29		Mog1/PsbP/DUF1795-like photosystem II reaction center PsbP family protein
AT5G53980	-1.74703	6.94e-06	0.00019227	Ensembl_v29	ATHB-52	Homeobox-leucine zipper protein ATHB-52
AT5G03570	-1.74481	2.05e-06	6.46e-05	Ensembl_v29	IREG2	Solute carrier family 40 member 2
AT2G19150	-1.74286	0.000647475	0.00971521	Ensembl_v29	PME10	Putative pectinesterase 10
AT4G24570	-1.74278	0.00115863	0.0155981	Ensembl_v29	PUMP4	Mitochondrial uncoupling protein 4
AT4G30450	-1.73839	5.87e-14	6.8e-12	Ensembl_v29		glycine-rich protein
AT1G15380	-1.73838	5.66e-09	2.92e-07	Ensembl_v29		Lactoylglutathione lyase / glyoxalase I family protein
AT1G60000	-1.73684	4.61e-07	1.64e-05	Ensembl_v29		RNA-binding (RRM/RBD/RNP motifs) family protein
AT1G05675	-1.73652	0.00768663	0.0694669	Ensembl_v29	UGT74E1	UDP-glycosyltransferase 74E1
AT5G46900	-1.73477	4.52e-09	2.37e-07	Ensembl_v29		Bifunctional inhibitor/lipid-transfer protein/seed storage 2S albumin superfamily protein
AT5G50760	-1.73416	3.26e-05	0.000753649	Ensembl_v29		SAUR-like auxin-responsive protein family
AT3G55150	-1.73259	0.000128366	0.00243328	Ensembl_v29	ATEXO70H1	exocyst subunit exo70 family protein H1
AT2G24240	-1.73252	1.36e-06	4.4e-05	Ensembl_v29		BTB/POZ domain-containing protein At2g24240
AT1G42705	-1.72689	2.79e-05	0.000659224	Ensembl_v29		transposable element gene
AT4G39780	-1.72668	7.88e-07	2.69e-05	Ensembl_v29	ERF060	Ethylene-responsive transcription factor ERF060
AT1G09090	-1.72658	3.72e-08	1.65e-06	Ensembl_v29	RBOHB	Respiratory burst oxidase homolog protein B
AT5G11610	-1.7238	0.000292103	0.00496338	Ensembl_v29		Exostosin family protein
AT1G30730	-1.71363	2.3e-05	0.000555167	Ensembl_v29		FAD-binding Berberine family protein
AT3G47070	-1.71288	9.82e-06	0.000262335	Ensembl_v29		LOCATED IN: thylakoid%2C chloroplast thylakoid membrane%2C chloroplast%2C chloroplast envelope%3B EXPRESSED IN: 22 plant structures%3B EXPRESSED DURING: 13 growth stages%3B CONTAINS InterPro DOMAIN/s: Thylakoid soluble phosphoprotein TSP9 (InterPro:IPR021584)%3B /.../ Blast hits to 37 proteins in 10 species: Archae - 0%3B Bacteria - 0%3B Metazoa - 0%3B Fungi - 0%3B Plants - 37%3B Viruses - 0%3B O…
AT4G27710	-1.71264	2.49e-09	1.39e-07	Ensembl_v29	CYP709B3	cytochrome P450%2C family 709%2C subfamily B%2C polypeptide 3
AT3G20600	-1.70538	8.06e-05	0.00164048	Ensembl_v29	NDR1	Protein NDR1
AT5G17165	-1.70472	5.3e-05	0.0011523	Ensembl_v29		unknown protein%3B FUNCTIONS IN: molecular_function unknown%3B INVOLVED IN: biological_process unknown%3B LOCATED IN: cellular_component unknown%3B BEST Arabidopsis thaliana protein match is: unknown protein (TAIR:AT3G03150.1)%3B Has 39 Blast hits to 39 prote /.../ 11 species: Archae - 0%3B Bacteria - 0%3B Metazoa - 0%3B Fungi - 0%3B Plants - 39%3B Viruses - 0%3B Other Eukaryotes - 0 (source: NCB…
AT3G10740	-1.70258	2.91e-09	1.6e-07	Ensembl_v29	ASD1	Alpha-L-arabinofuranosidase 1
AT1G42550	-1.70194	1.16e-06	3.83e-05	Ensembl_v29	PMI1	plastid movement impaired1
AT2G19050	-1.7017	8.28e-05	0.0016812	Ensembl_v29		GDSL esterase/lipase At2g19050
AT2G42140	-1.70043	0.0077907	0.0701051	Ensembl_v29	VQ17	VQ motif-containing protein 17
AT5G07080	-1.69641	4.83e-05	0.00106515	Ensembl_v29		HXXXD-type acyl-transferase family protein
AT5G47450	-1.69425	1.79e-07	6.89e-06	Ensembl_v29	TIP2-3	Aquaporin TIP2-3
AT4G38860	-1.69264	2.56e-05	0.000608847	Ensembl_v29		SAUR-like auxin-responsive protein family
AT1G47395	-1.69215	0.00113267	0.0153397	Ensembl_v29		unknown protein%3B FUNCTIONS IN: molecular_function unknown%3B INVOLVED IN: biological_process unknown%3B LOCATED IN: endomembrane system%3B BEST Arabidopsis thaliana protein match is: unknown protein (TAIR:AT1G47400.1)%3B Has 9 Blast hits to 9 proteins in 2 /.../s: Archae - 0%3B Bacteria - 0%3B Metazoa - 0%3B Fungi - 0%3B Plants - 9%3B Viruses - 0%3B Other Eukaryotes - 0 (source: NCBI BLink).
AT2G28470	-1.69169	2.36e-05	0.000568891	Ensembl_v29	BGAL8	Beta-galactosidase 8
AT3G26740	-1.67884	1.45e-08	7.02e-07	Ensembl_v29	CCL	CCR-like
AT2G28160	-1.67762	0.000725881	0.0107632	Ensembl_v29	FIT	Transcription factor FER-LIKE IRON DEFICIENCY-INDUCED TRANSCRIPTION FACTOR
AT4G15417	-1.67699	0.00201065	0.0243011	Ensembl_v29	ATRTL1	RNAse II-like 1
AT1G73165	-1.67224	5.59e-05	0.00120789	Ensembl_v29	CLE1	CLAVATA3/ESR (CLE)-related protein 1
AT5G11070	-1.67146	2.76e-05	0.000653047	Ensembl_v29		unknown protein%3B Has 1807 Blast hits to 1807 proteins in 277 species: Archae - 0%3B Bacteria - 0%3B Metazoa - 736%3B Fungi - 347%3B Plants - 385%3B Viruses - 0%3B Other Eukaryotes - 339 (source: NCBI BLink).
AT2G38600	-1.66979	6.06e-05	0.00129817	Ensembl_v29		HAD superfamily%2C subfamily IIIB acid phosphatase
AT3G28540	-1.66625	0.000284993	0.00486008	Ensembl_v29		P-loop containing nucleoside triphosphate hydrolases superfamily protein
AT3G26060	-1.66486	2.81e-08	1.3e-06	Ensembl_v29	PRXQ	Peroxiredoxin Q%2C chloroplastic
AT4G00165	-1.66459	0.000727221	0.0107746	Ensembl_v29		Putative lipid-binding protein At4g00165
AT1G05650	-1.66405	5.86e-06	0.000164345	Ensembl_v29		Pectin lyase-like superfamily protein
AT1G23740	-1.66404	1.19e-05	0.000311509	Ensembl_v29		Quinone oxidoreductase-like protein At1g23740%2C chloroplastic
AT1G66460	-1.66029	0.000353481	0.0057974	Ensembl_v29		Protein kinase superfamily protein
AT1G46768	-1.65618	2.59e-07	9.64e-06	Ensembl_v29	RAP2-1	Ethylene-responsive transcription factor RAP2-1
AT3G16210	-1.65523	2.63e-05	0.000624243	Ensembl_v29		Putative F-box protein At3g16210
AT1G19960	-1.65429	1.43e-05	0.000365694	Ensembl_v29		BEST Arabidopsis thaliana protein match is: transmembrane receptors (TAIR:AT2G32140.1)%3B Has 41 Blast hits to 41 proteins in 17 species: Archae - 0%3B Bacteria - 2%3B Metazoa - 23%3B Fungi - 0%3B Plants - 11%3B Viruses - 0%3B Other Eukaryotes - 5 (source: NCBI BLink).
AT5G66650	-1.65231	2.97e-06	8.94e-05	Ensembl_v29		Calcium uniporter protein 3%2C mitochondrial
AT1G62750	-1.64542	5.61e-11	4.15e-09	Ensembl_v29	CPEFG	Elongation factor G%2C chloroplastic
AT4G40070	-1.64536	1.91e-05	0.000471747	Ensembl_v29	ATL32	RING-H2 finger protein ATL32
AT1G77145	-1.64504	0.0022381	0.026383	Ensembl_v29		Protein of unknown function (DUF506)
AT2G20180	-1.64442	0.000667533	0.0099765	Ensembl_v29	PIF1	Transcription factor PIF1
AT1G12010	-1.63785	3.77e-06	0.000109856	Ensembl_v29		1-aminocyclopropane-1-carboxylate oxidase 3
AT5G22920	-1.63766	2.48e-05	0.000591646	Ensembl_v29		CHY-type/CTCHY-type/RING-type Zinc finger protein
AT1G68350	-1.63543	0.000145791	0.00272524	Ensembl_v29		unknown protein%3B FUNCTIONS IN: molecular_function unknown%3B INVOLVED IN: biological_process unknown%3B LOCATED IN: mitochondrion%3B Has 20 Blast hits to 20 proteins in 7 species: Archae - 0%3B Bacteria - 0%3B Metazoa - 0%3B Fungi - 0%3B Plants - 20%3B Viruses - 0%3B /.../ Eukaryotes - 0 (source: NCBI BLink).
AT1G36640	-1.63528	5.31e-05	0.00115307	Ensembl_v29		unknown protein%3B FUNCTIONS IN: molecular_function unknown%3B INVOLVED IN: biological_process unknown%3B LOCATED IN: endomembrane system%3B EXPRESSED IN: sperm cell%2C root%3B BEST Arabidopsis thaliana protein match is: unknown protein (TAIR:AT1G36622.1)%3B Has /.../st hits to 14 proteins in 2 species: Archae - 0%3B Bacteria - 0%3B Metazoa - 0%3B Fungi - 0%3B Plants - 14%3B Viruses - 0%3B Other …
AT5G03840	-1.63509	0.000244807	0.00428322	Ensembl_v29	TFL1	Protein TERMINAL FLOWER 1
AT5G14160	-1.63086	6.79e-05	0.00143527	Ensembl_v29		Putative F-box protein At5g14160
AT4G19920	-1.63074	5.57e-06	0.000156907	Ensembl_v29		Toll-Interleukin-Resistance (TIR) domain family protein
AT4G12270	-1.62386	0.00489434	0.0491283	Ensembl_v29		Copper amine oxidase family protein
AT1G13540	-1.62326	0.00483359	0.048648	Ensembl_v29		Protein of unknown function (DUF1262)
AT5G38610	-1.62233	7.89e-05	0.00161944	Ensembl_v29		Plant invertase/pectin methylesterase inhibitor superfamily protein
AT5G01530	-1.61262	6.02e-10	3.8e-08	Ensembl_v29	LHCB4.1	Chlorophyll a-b binding protein CP29.1%2C chloroplastic
AT2G28860	-1.61127	0.00240495	0.0279654	Ensembl_v29	CYP710A4	Cytochrome P450 710A1
AT2G35820	-1.60737	1.37e-05	0.000352983	Ensembl_v29		ureidoglycolate hydrolases
AT4G38690	-1.60735	9.77e-05	0.00193633	Ensembl_v29		PLC-like phosphodiesterases superfamily protein
AT3G53420	-1.60709	3.99e-10	2.59e-08	Ensembl_v29	PIP2-1	Aquaporin PIP2-1
AT1G54500	-1.60674	1.01e-08	5.03e-07	Ensembl_v29		Rubredoxin-like superfamily protein
AT5G46890	-1.60477	3.39e-09	1.84e-07	Ensembl_v29		Bifunctional inhibitor/lipid-transfer protein/seed storage 2S albumin superfamily protein
AT5G64100	-1.60078	1.86e-05	0.000460444	Ensembl_v29	PER69	Peroxidase 69
AT1G66130	-1.60025	0.000536377	0.00829911	Ensembl_v29		NAD(P)-binding Rossmann-fold superfamily protein
AT1G06460	-1.59804	0.000523164	0.008128	Ensembl_v29	ACD32.1	alpha-crystallin domain 32.1
AT1G61590	-1.59607	3.97e-08	1.76e-06	Ensembl_v29		Protein kinase superfamily protein
AT4G39970	-1.59527	1.95e-05	0.000479427	Ensembl_v29		Haloacid dehalogenase-like hydrolase domain-containing protein At4g39970
AT3G26610	-1.59522	4.02e-11	3.06e-09	Ensembl_v29		Pectin lyase-like superfamily protein
AT1G72220	-1.59115	0.000186916	0.00338657	Ensembl_v29	ATL54	RING-H2 finger protein ATL54
AT5G45380	-1.58892	0.000162904	0.00298885	Ensembl_v29	DUR3	Urea-proton symporter DUR3
AT1G78090	-1.58844	1.5e-10	1.03e-08	Ensembl_v29	TPPB	Trehalose-phosphate phosphatase B
AT2G28960	-1.58678	7.96e-05	0.0016285	Ensembl_v29		Probable LRR receptor-like serine/threonine-protein kinase At2g28960
AT1G68590	-1.58442	1.99e-05	0.000485552	Ensembl_v29		30S ribosomal protein 3-1%2C chloroplastic
AT2G21960	-1.57877	5.38e-07	1.89e-05	Ensembl_v29		unknown protein%3B LOCATED IN: chloroplast%3B EXPRESSED IN: 22 plant structures%3B EXPRESSED DURING: 13 growth stages%3B BEST Arabidopsis thaliana protein match is: unknown protein (TAIR:AT1G56180.1)%3B Has 224 Blast hits to 222 proteins in 59 species: Archae /.../Bacteria - 65%3B Metazoa - 0%3B Fungi - 0%3B Plants - 134%3B Viruses - 0%3B Other Eukaryotes - 25 (source: NCBI BLink).
AT3G20680	-1.57817	0.00054804	0.00843802	Ensembl_v29		Domain of unknown function (DUF1995)
AT1G74730	-1.57753	2.56e-06	7.91e-05	Ensembl_v29		Protein of unknown function (DUF1118)
AT2G44380	-1.57307	2.22e-06	6.96e-05	Ensembl_v29		Cysteine/Histidine-rich C1 domain family protein
AT3G01060	-1.57197	3.26e-05	0.000753649	Ensembl_v29		unknown protein%3B Has 637 Blast hits to 635 proteins in 201 species: Archae - 0%3B Bacteria - 291%3B Metazoa - 0%3B Fungi - 72%3B Plants - 72%3B Viruses - 0%3B Other Eukaryotes - 202 (source: NCBI BLink).
AT5G22555	-1.57078	0.00277022	0.0311429	Ensembl_v29		unknown protein%3B Has 30201 Blast hits to 17322 proteins in 780 species: Archae - 12%3B Bacteria - 1396%3B Metazoa - 17338%3B Fungi - 3422%3B Plants - 5037%3B Viruses - 0%3B Other Eukaryotes - 2996 (source: NCBI BLink).
AT5G38520	-1.56903	7.59e-06	0.000207265	Ensembl_v29		alpha/beta-Hydrolases superfamily protein
AT3G51510	-1.56775	1.98e-05	0.000485124	Ensembl_v29		unknown protein%3B FUNCTIONS IN: molecular_function unknown%3B INVOLVED IN: biological_process unknown%3B LOCATED IN: chloroplast thylakoid membrane%2C chloroplast%3B EXPRESSED IN: 22 plant structures%3B EXPRESSED DURING: 13 growth stages%3B Has 42 Blast hits to /.../teins in 19 species: Archae - 0%3B Bacteria - 0%3B Metazoa - 0%3B Fungi - 0%3B Plants - 40%3B Viruses - 0%3B Other Eukaryotes - 2 (…
AT1G50900	-1.56733	8.61e-05	0.00174091	Ensembl_v29	LTD	Protein LHCP TRANSLOCATION DEFECT
AT5G06270	-1.5646	9.15e-09	4.63e-07	Ensembl_v29		unknown protein%3B FUNCTIONS IN: molecular_function unknown%3B INVOLVED IN: biological_process unknown%3B LOCATED IN: chloroplast%3B EXPRESSED IN: 21 plant structures%3B EXPRESSED DURING: 11 growth stages%3B BEST Arabidopsis thaliana protein match is: unknown p /.../ (TAIR:AT3G11600.1)%3B Has 1807 Blast hits to 1807 proteins in 277 species: Archae - 0%3B Bacteria - 0%3B Metazoa - 736%3B Fungi - 3…
AT1G66725	-1.56314	0.000742181	0.0109533	Ensembl_v29	MIR163	MIR163%3B miRNA
AT2G40000	-1.56208	5.8e-07	2.03e-05	Ensembl_v29	HSPRO2	Nematode resistance protein-like HSPRO2
AT3G14770	-1.55948	0.00111753	0.0151785	Ensembl_v29	SWEET2	Bidirectional sugar transporter SWEET2
AT5G20820	-1.55939	1.79e-05	0.000446456	Ensembl_v29		SAUR-like auxin-responsive protein family
AT5G13770	-1.55799	0.000149856	0.00278741	Ensembl_v29		Pentatricopeptide repeat-containing protein At5g13770%2C chloroplastic
AT3G56290	-1.5578	1.36e-08	6.66e-07	Ensembl_v29		unknown protein%3B Has 39 Blast hits to 39 proteins in 15 species: Archae - 0%3B Bacteria - 0%3B Metazoa - 0%3B Fungi - 0%3B Plants - 39%3B Viruses - 0%3B Other Eukaryotes - 0 (source: NCBI BLink).
AT4G01935	-1.55568	0.000458382	0.00727127	Ensembl_v29		unknown protein%3B FUNCTIONS IN: molecular_function unknown%3B INVOLVED IN: biological_process unknown%3B LOCATED IN: chloroplast%3B Has 37 Blast hits to 37 proteins in 17 species: Archae - 0%3B Bacteria - 0%3B Metazoa - 0%3B Fungi - 0%3B Plants - 30%3B Viruses - 0%3B /.../Eukaryotes - 7 (source: NCBI BLink).
AT1G34760	-1.55433	0.000802738	0.0116555	Ensembl_v29	GRF11	14-3-3-like protein GF14 omicron
AT1G06645	-1.5527	0.000174874	0.00318677	Ensembl_v29		2-oxoglutarate (2OG) and Fe(II)-dependent oxygenase superfamily protein
AT4G02075	-1.55152	2.17e-07	8.18e-06	Ensembl_v29	PIT1	RING/FYVE/PHD zinc finger superfamily protein
AT3G56400	-1.5505	8e-05	0.00163233	Ensembl_v29	WRKY70	Probable WRKY transcription factor 70
AT5G60660	-1.55019	4.8e-06	0.000136303	Ensembl_v29	PIP2-4	Probable aquaporin PIP2-4
AT3G23760	-1.5484	0.00389902	0.040878	Ensembl_v29		FUNCTIONS IN: molecular_function unknown%3B INVOLVED IN: biological_process unknown%3B LOCATED IN: vacuole%3B EXPRESSED IN: 20 plant structures%3B EXPRESSED DURING: 13 growth stages%3B BEST Arabidopsis thaliana protein match is: transferases%2C transferring gly /.../groups (TAIR:AT4G14100.1)%3B Has 108 Blast hits to 104 proteins in 19 species: Archae - 0%3B Bacteria - 0%3B Metazoa - 8%3B Fungi - …
AT3G24300	-1.54508	0.000906712	0.0129165	Ensembl_v29	AMT1-3	Ammonium transporter 1 member 3
AT5G25810	-1.54291	8.25e-09	4.19e-07	Ensembl_v29	TINY	Ethylene-responsive transcription factor TINY
AT2G28970	-1.5425	0.000382489	0.00622982	Ensembl_v29		Leucine-rich repeat protein kinase family protein
AT5G61250	-1.53805	2.32e-07	8.7e-06	Ensembl_v29	AtGUS1	Heparanase-like protein 2
AT1G66230	-1.53566	3.48e-06	0.000102751	Ensembl_v29	MYB20	myb domain protein 20
AT1G45015	-1.53343	0.00131865	0.0174046	Ensembl_v29		MD-2-related lipid recognition domain-containing protein
AT4G33110	-1.52934	1.7e-07	6.59e-06	Ensembl_v29		S-adenosyl-L-methionine-dependent methyltransferases superfamily protein
AT5G39530	-1.52739	0.00309668	0.033977	Ensembl_v29		Protein of unknown function (DUF1997)
AT2G39010	-1.52737	0.00291275	0.0323733	Ensembl_v29	PIP2-6	Probable aquaporin PIP2-6
AT1G32928	-1.52638	5.17e-08	2.23e-06	Ensembl_v29		unknown protein%3B BEST Arabidopsis thaliana protein match is: unknown protein (TAIR:AT1G32920.1)%3B Has 35333 Blast hits to 34131 proteins in 2444 species: Archae - 798%3B Bacteria - 22429%3B Metazoa - 974%3B Fungi - 991%3B Plants - 531%3B Viruses - 0%3B Other Euk /.../s - 9610 (source: NCBI BLink).
AT5G26010	-1.52028	1.86e-05	0.000461041	Ensembl_v29		Probable protein phosphatase 2C 72
AT1G79130	-1.51797	0.00234293	0.0274472	Ensembl_v29	SAUR40	Auxin-responsive protein SAUR40
AT1G74470	-1.51308	1.36e-07	5.4e-06	Ensembl_v29	CHLP	Geranylgeranyl diphosphate reductase%2C chloroplastic
AT1G29020	-1.51302	1.29e-05	0.000335029	Ensembl_v29		Calcium-binding EF-hand family protein
AT1G19530	-1.51163	0.00777678	0.0700133	Ensembl_v29		unknown protein%3B FUNCTIONS IN: molecular_function unknown%3B INVOLVED IN: N-terminal protein myristoylation%2C anaerobic respiration%3B LOCATED IN: cellular_component unknown%3B EXPRESSED IN: leaf apex%2C inflorescence meristem%2C hypocotyl%2C root%2C flower%3B EXPRE /.../URING: petal differentiation and expansion stage%3B Has 47 Blast hits to 47 proteins in 13 species: Archae - 0%3B Bacteria -…
AT2G37660	-1.51027	2.93e-08	1.35e-06	Ensembl_v29		Uncharacterized protein At2g37660%2C chloroplastic
AT4G21210	-1.50994	0.00284757	0.0318742	Ensembl_v29	RP1	Pyruvate%2C phosphate dikinase regulatory protein 1%2C chloroplastic
AT4G23890	-1.50691	7.19e-06	0.000197948	Ensembl_v29	ndhS	NAD(P)H-quinone oxidoreductase subunit S%2C chloroplastic
AT5G36220	-1.50688	0.00259915	0.0296747	Ensembl_v29	CYP81D1	Cytochrome P450 81D1
AT1G02340	-1.50178	7.3e-05	0.00151901	Ensembl_v29	HFR1	Transcription factor HFR1
AT1G45474	-1.49825	3.42e-06	0.000101225	Ensembl_v29	LHCA5	photosystem I light harvesting complex gene 5
AT2G46820	-1.49396	3.63e-07	1.31e-05	Ensembl_v29	CURT1B	Protein CURVATURE THYLAKOID 1B%2C chloroplastic
AT1G24320	-1.48804	5.68e-05	0.00122517	Ensembl_v29	GCS2	Alpha-glucosidase 2
AT3G02885	-1.48723	5.22e-09	2.72e-07	Ensembl_v29	GASA5	Gibberellin-regulated protein 5
AT3G13760	-1.48601	0.000146105	0.0027257	Ensembl_v29		Cysteine/Histidine-rich C1 domain family protein
AT2G42610	-1.48411	0.000156398	0.00288351	Ensembl_v29	LSH10	Protein LIGHT-DEPENDENT SHORT HYPOCOTYLS 10
AT4G16000	-1.48028	0.00103306	0.0143374	Ensembl_v29		unknown protein%3B BEST Arabidopsis thaliana protein match is: unknown protein (TAIR:AT4G15990.1)%3B Has 30201 Blast hits to 17322 proteins in 780 species: Archae - 12%3B Bacteria - 1396%3B Metazoa - 17338%3B Fungi - 3422%3B Plants - 5037%3B Viruses - 0%3B Other Eu /.../es - 2996 (source: NCBI BLink).
AT1G63180	-1.47752	1.61e-05	0.00040368	Ensembl_v29	UGE3	Bifunctional UDP-glucose 4-epimerase and UDP-xylose 4-epimerase 3
AT3G61870	-1.47633	4.84e-05	0.00106515	Ensembl_v29		unknown protein%3B FUNCTIONS IN: molecular_function unknown%3B INVOLVED IN: biological_process unknown%3B LOCATED IN: chloroplast%2C chloroplast inner membrane%3B EXPRESSED IN: 23 plant structures%3B EXPRESSED DURING: 14 growth stages%3B Has 35333 Blast hits to 3 /.../roteins in 2444 species: Archae - 798%3B Bacteria - 22429%3B Metazoa - 974%3B Fungi - 991%3B Plants - 531%3B Viruses - 0%3B Other …
AT2G21045	-1.47585	3.02e-05	0.000704766	Ensembl_v29	STR19	Rhodanese-like domain-containing protein 19%2C mitochondrial
AT1G25230	-1.47541	2.68e-07	9.94e-06	Ensembl_v29	PAP4	Purple acid phosphatase 4
AT5G43520	-1.47525	0.00911681	0.0782668	Ensembl_v29		Cysteine/Histidine-rich C1 domain family protein
AT1G10960	-1.47482	1.57e-07	6.14e-06	Ensembl_v29	FD1	Ferredoxin-1%2C chloroplastic
AT4G27652	-1.47247	2.04e-05	0.000497709	Ensembl_v29		unknown protein%3B BEST Arabidopsis thaliana protein match is: unknown protein (TAIR:AT4G27657.1)%3B Has 30201 Blast hits to 17322 proteins in 780 species: Archae - 12%3B Bacteria - 1396%3B Metazoa - 17338%3B Fungi - 3422%3B Plants - 5037%3B Viruses - 0%3B Other Eu /.../es - 2996 (source: NCBI BLink).
AT1G13080	-1.47136	0.00102307	0.0142662	Ensembl_v29	CYP71B2	Cytochrome P450 71B2
AT3G49110	-1.46792	0.00894443	0.0772086	Ensembl_v29	PER33	Peroxidase 33
AT4G36540	-1.46777	9.19e-05	0.00183386	Ensembl_v29	BEE2	Transcription factor BEE 2
AT2G18700	-1.46762	0.0003916	0.00636173	Ensembl_v29	TPS11	Probable alpha%2Calpha-trehalose-phosphate synthase [UDP-forming] 11
AT1G49032	-1.46669	1.09e-07	4.4e-06	Ensembl_v29		unknown protein%3B FUNCTIONS IN: molecular_function unknown%3B INVOLVED IN: biological_process unknown%3B LOCATED IN: endomembrane system%3B Has 30201 Blast hits to 17322 proteins in 780 species: Archae - 12%3B Bacteria - 1396%3B Metazoa - 17338%3B Fungi - 3422%3B /.../ - 5037%3B Viruses - 0%3B Other Eukaryotes - 2996 (source: NCBI BLink).
AT2G36540	-1.46607	0.00596389	0.0574783	Ensembl_v29		Haloacid dehalogenase-like hydrolase (HAD) superfamily protein
AT5G52260	-1.46541	0.00786194	0.0706114	Ensembl_v29	AtMYB19	myb domain protein 19
AT2G15890	-1.46503	0.00013801	0.00259006	Ensembl_v29	MEE14	maternal effect embryo arrest 14
AT2G16750	-1.46384	2.12e-08	1e-06	Ensembl_v29		Protein kinase protein with adenine nucleotide alpha hydrolases-like domain
AT3G57190	-1.4626	0.000151815	0.00281829	Ensembl_v29	PRFB3	Peptide chain release factor PrfB3%2C chloroplastic
AT4G14780	-1.46235	0.000641544	0.00965696	Ensembl_v29		Protein kinase superfamily protein
AT4G01430	-1.46162	8.05e-11	5.87e-09	Ensembl_v29		WAT1-related protein At4g01430
AT3G10870	-1.46108	0.00156687	0.0200022	Ensembl_v29	MES17	Methylesterase 17
AT1G76560	-1.45811	7.42e-08	3.11e-06	Ensembl_v29	CP12-3	Calvin cycle protein CP12-3%2C chloroplastic
AT4G40010	-1.45751	4.41e-07	1.57e-05	Ensembl_v29	SRK2F	Serine/threonine-protein kinase SRK2F
AT3G03280	-1.45678	0.000806422	0.011691	Ensembl_v29		unknown protein%3B FUNCTIONS IN: molecular_function unknown%3B INVOLVED IN: N-terminal protein myristoylation%3B LOCATED IN: cellular_component unknown%3B BEST Arabidopsis thaliana protein match is: unknown protein (TAIR:AT5G17350.1)%3B Has 137 Blast hits to /.../oteins in 11 species: Archae - 0%3B Bacteria - 0%3B Metazoa - 0%3B Fungi - 0%3B Plants - 137%3B Viruses - 0%3B Other Eukaryotes - 0 (so…
AT1G76590	-1.45583	0.000467931	0.00739861	Ensembl_v29		PLATZ transcription factor family protein
AT1G23390	-1.45544	0.000138805	0.00260239	Ensembl_v29		F-box/kelch-repeat protein At1g23390
AT4G06534	-1.45506	0.00777158	0.0699999	Ensembl_v29		unknown protein%3B FUNCTIONS IN: molecular_function unknown%3B INVOLVED IN: biological_process unknown%3B LOCATED IN: endomembrane system%3B Has 22 Blast hits to 22 proteins in 8 species: Archae - 0%3B Bacteria - 0%3B Metazoa - 0%3B Fungi - 0%3B Plants - 22%3B Viruse /.../ Other Eukaryotes - 0 (source: NCBI BLink).
AT3G49790	-1.45363	3.13e-05	0.000729907	Ensembl_v29		Carbohydrate-binding protein
AT3G19615	-1.45182	0.0070258	0.0648523	Ensembl_v29		unknown protein%3B FUNCTIONS IN: molecular_function unknown%3B INVOLVED IN: biological_process unknown%3B LOCATED IN: cellular_component unknown%3B Has 10 Blast hits to 10 proteins in 5 species: Archae - 0%3B Bacteria - 0%3B Metazoa - 0%3B Fungi - 0%3B Plants - 10%3B /.../es - 0%3B Other Eukaryotes - 0 (source: NCBI BLink).
AT4G25700	-1.44871	7.41e-07	2.54e-05	Ensembl_v29	BETA-OHASE 1	Beta-carotene 3-hydroxylase 1%2C chloroplastic
AT3G23400	-1.44515	6.12e-08	2.62e-06	Ensembl_v29	PAP6	Probable plastid-lipid-associated protein 6%2C chloroplastic
AT1G59590	-1.44273	1.34e-05	0.000346686	Ensembl_v29	ZCF37	ZCF37
AT4G15380	-1.4421	0.00156743	0.0200022	Ensembl_v29	CYP705A4	cytochrome P450%2C family 705%2C subfamily A%2C polypeptide 4
AT3G25690	-1.43631	2.95e-08	1.35e-06	Ensembl_v29	CHUP1	Protein CHUP1%2C chloroplastic
AT4G40065	-1.43335	0.000889065	0.0127035	Ensembl_v29		other RNA
AT1G11530	-1.43301	2.09e-07	7.9e-06	Ensembl_v29	CXXS1	Thioredoxin-like protein CXXS1
AT3G01480	-1.4316	1.78e-08	8.52e-07	Ensembl_v29	CYP38	Peptidyl-prolyl cis-trans isomerase CYP38%2C chloroplastic
AT5G27100	-1.43147	9.07e-05	0.00181705	Ensembl_v29	GLR2.1	Glutamate receptor 2.1
AT2G01530	-1.43127	2.41e-06	7.5e-05	Ensembl_v29	MLP329	MLP-like protein 329
AT2G27360	-1.42863	3.56e-06	0.000104557	Ensembl_v29		GDSL esterase/lipase At2g27360
AT3G56360	-1.42776	9.83e-08	4.02e-06	Ensembl_v29		unknown protein%3B FUNCTIONS IN: molecular_function unknown%3B INVOLVED IN: biological_process unknown%3B LOCATED IN: chloroplast%3B EXPRESSED IN: 24 plant structures%3B EXPRESSED DURING: 15 growth stages%3B BEST Arabidopsis thaliana protein match is: unknown p /.../ (TAIR:AT5G05250.1)%3B Has 45 Blast hits to 45 proteins in 13 species: Archae - 0%3B Bacteria - 0%3B Metazoa - 0%3B Fungi - 0%3B Pla…
AT2G39530	-1.42739	9.85e-06	0.000262705	Ensembl_v29		CASP-like protein 4D1
AT5G11590	-1.42712	0.00107596	0.0148345	Ensembl_v29	DREB3	Dehydration-responsive element-binding protein 3
AT4G15290	-1.42688	0.000262466	0.00452503	Ensembl_v29	CSLB5	Cellulose synthase-like protein B5
AT4G31650	-1.42637	0.000155616	0.00287471	Ensembl_v29	REM6	B3 domain-containing protein REM6
AT3G12955	-1.42163	0.00179986	0.0222022	Ensembl_v29		SAUR-like auxin-responsive protein family
AT4G19370	-1.42037	4.86e-05	0.00106921	Ensembl_v29		Protein of unknown function (DUF1218)
AT1G70810	-1.41807	5.29e-06	0.000149513	Ensembl_v29		Calcium-dependent lipid-binding (CaLB domain) family protein
AT4G27654	-1.41469	0.00287011	0.0320504	Ensembl_v29		unknown protein%3B FUNCTIONS IN: molecular_function unknown%3B INVOLVED IN: biological_process unknown%3B LOCATED IN: endomembrane system%3B EXPRESSED IN: 17 plant structures%3B EXPRESSED DURING: 9 growth stages%3B Has 30201 Blast hits to 17322 proteins in 780 /.../s: Archae - 12%3B Bacteria - 1396%3B Metazoa - 17338%3B Fungi - 3422%3B Plants - 5037%3B Viruses - 0%3B Other Eukaryotes - 2996 (sour…
AT4G35030	-1.4134	5.68e-06	0.000159719	Ensembl_v29		Protein kinase superfamily protein
AT1G27020	-1.41293	6.03e-06	0.000168222	Ensembl_v29		unknown protein%3B BEST Arabidopsis thaliana protein match is: unknown protein (TAIR:AT1G27030.1)%3B Has 514 Blast hits to 514 proteins in 175 species: Archae - 0%3B Bacteria - 311%3B Metazoa - 0%3B Fungi - 0%3B Plants - 65%3B Viruses - 0%3B Other Eukaryotes - 138 /.../e: NCBI BLink).
AT1G29640	-1.41137	0.00220734	0.026102	Ensembl_v29		Protein of unknown function%2C DUF584
AT5G64120	-1.41025	0.000153743	0.00284848	Ensembl_v29	PER71	Peroxidase 71
AT5G62360	-1.40981	0.00049244	0.0077078	Ensembl_v29		Plant invertase/pectin methylesterase inhibitor superfamily protein
AT2G37750	-1.40818	3.77e-05	0.000856953	Ensembl_v29		unknown protein%3B Has 21 Blast hits to 21 proteins in 7 species: Archae - 0%3B Bacteria - 0%3B Metazoa - 0%3B Fungi - 0%3B Plants - 21%3B Viruses - 0%3B Other Eukaryotes - 0 (source: NCBI BLink).
AT3G21260	-1.40642	6.23e-07	2.16e-05	Ensembl_v29	GLTP3	Glycolipid transfer protein 3
AT4G13560	-1.40629	0.00205247	0.0245945	Ensembl_v29	UNE15	Late embryogenesis abundant protein (LEA) family protein
AT1G30370	-1.40359	0.00217472	0.0258134	Ensembl_v29		alpha/beta-Hydrolases superfamily protein
AT5G10946	-1.40149	0.00457054	0.0464216	Ensembl_v29		unknown protein%3B FUNCTIONS IN: molecular_function unknown%3B INVOLVED IN: biological_process unknown%3B LOCATED IN: endomembrane system%3B Has 30201 Blast hits to 17322 proteins in 780 species: Archae - 12%3B Bacteria - 1396%3B Metazoa - 17338%3B Fungi - 3422%3B /.../ - 5037%3B Viruses - 0%3B Other Eukaryotes - 2996 (source: NCBI BLink).
AT1G76570	-1.39805	2.24e-05	0.000543285	Ensembl_v29		Chlorophyll A-B binding family protein
AT4G28030	-1.39682	1.73e-07	6.68e-06	Ensembl_v29		Acyl-CoA N-acyltransferases (NAT) superfamily protein
AT1G52342	-1.39555	0.0026399	0.0299782	Ensembl_v29		unknown protein%3B FUNCTIONS IN: molecular_function unknown%3B INVOLVED IN: biological_process unknown%3B LOCATED IN: cellular_component unknown%3B Has 30201 Blast hits to 17322 proteins in 780 species: Archae - 12%3B Bacteria - 1396%3B Metazoa - 17338%3B Fungi - /.../ Plants - 5037%3B Viruses - 0%3B Other Eukaryotes - 2996 (source: NCBI BLink).
AT1G22890	-1.39523	0.00431125	0.0442718	Ensembl_v29		unknown protein%3B FUNCTIONS IN: molecular_function unknown%3B INVOLVED IN: biological_process unknown%3B LOCATED IN: endomembrane system%3B EXPRESSED IN: 19 plant structures%3B EXPRESSED DURING: 11 growth stages%3B Has 17 Blast hits to 17 proteins in 2 species /.../ae - 0%3B Bacteria - 0%3B Metazoa - 0%3B Fungi - 0%3B Plants - 17%3B Viruses - 0%3B Other Eukaryotes - 0 (source: NCBI BLink).
AT3G23700	-1.39481	0.000201097	0.00360199	Ensembl_v29		Nucleic acid-binding proteins superfamily
AT5G38550	-1.39207	0.000128759	0.00243828	Ensembl_v29	JAL44	Jacalin-related lectin 44
AT3G16560	-1.3894	0.00198969	0.0241024	Ensembl_v29		Probable protein phosphatase 2C 40
AT5G52970	-1.38778	0.00196581	0.0238899	Ensembl_v29		Thylakoid lumenal 15.0 kDa protein 2%2C chloroplastic
AT1G02400	-1.38637	7.46e-05	0.00154046	Ensembl_v29	GA2OX6	Gibberellin 2-beta-dioxygenase 6
AT3G05625	-1.38505	0.0011171	0.0151785	Ensembl_v29		Tetratricopeptide repeat (TPR)-like superfamily protein
AT5G16400	-1.38455	1.4e-05	0.000359862	Ensembl_v29	TRXF2	Thioredoxin F2%2C chloroplastic
AT3G02840	-1.38418	0.00654411	0.0616105	Ensembl_v29		ARM repeat superfamily protein
AT2G01900	-1.38396	1.07e-05	0.000282884	Ensembl_v29		DNAse I-like superfamily protein
AT1G71500	-1.38251	2.9e-07	1.06e-05	Ensembl_v29		Rieske (2Fe-2S) domain-containing protein
AT2G48080	-1.38206	7.05e-05	0.00147706	Ensembl_v29		oxidoreductase%2C 2OG-Fe(II) oxygenase family protein
AT2G33830	-1.38118	5.18e-05	0.0011303	Ensembl_v29		Dormancy/auxin associated family protein
AT1G75750	-1.3802	4.13e-08	1.82e-06	Ensembl_v29	GASA1	Gibberellin-regulated protein 1
AT1G58340	-1.37776	0.000337711	0.00557779	Ensembl_v29	ZF14	MATE efflux family protein
AT1G03090	-1.375	2.05e-05	0.000497709	Ensembl_v29	MCCA	Methylcrotonoyl-CoA carboxylase subunit alpha%2C mitochondrial
AT3G01175	-1.37231	0.00833373	0.0733812	Ensembl_v29		Protein of unknown function (DUF1666)
AT3G15450	-1.37022	0.000820437	0.0118577	Ensembl_v29		Aluminium induced protein with YGL and LRDR motifs
AT1G76730	-1.36658	1.95e-05	0.000479427	Ensembl_v29	COG0212	5-formyltetrahydrofolate cyclo-ligase-like protein COG0212
AT3G52840	-1.36602	8.6e-06	0.000231818	Ensembl_v29	BGAL2	Beta-galactosidase 2
AT1G16390	-1.36476	0.00214876	0.0255857	Ensembl_v29	2018-10-03	Organic cation/carnitine transporter 3
AT1G48690	-1.36253	0.00469331	0.0474426	Ensembl_v29		Auxin-responsive GH3 family protein
AT1G05570	-1.36133	6.81e-05	0.00143798	Ensembl_v29	CALS1	Callose synthase 1
AT4G05070	-1.36044	3.22e-06	9.64e-05	Ensembl_v29		Wound-responsive family protein
AT4G04990	-1.36015	0.00203211	0.0244437	Ensembl_v29		Protein of unknown function (DUF761)
AT4G15270	-1.35999	0.00086653	0.0124286	Ensembl_v29		glucosyltransferase-related
AT3G20380	-1.35974	7.33e-06	0.000201083	Ensembl_v29		TRAF-like family protein
AT5G51970	-1.35968	1.34e-08	6.6e-07	Ensembl_v29	SDH	Sorbitol dehydrogenase
AT5G66052	-1.35925	5.52e-09	2.85e-07	Ensembl_v29		unknown protein%3B Has 30201 Blast hits to 17322 proteins in 780 species: Archae - 12%3B Bacteria - 1396%3B Metazoa - 17338%3B Fungi - 3422%3B Plants - 5037%3B Viruses - 0%3B Other Eukaryotes - 2996 (source: NCBI BLink).
AT1G20160	-1.35834	4.94e-08	2.15e-06	Ensembl_v29	CRSP	CO(2)-response secreted protease
AT3G48390	-1.35802	0.00109134	0.0149808	Ensembl_v29		MA3 domain-containing protein
AT5G44585	-1.35775	2.67e-06	8.17e-05	Ensembl_v29		unknown protein%3B FUNCTIONS IN: molecular_function unknown%3B INVOLVED IN: biological_process unknown%3B LOCATED IN: endomembrane system%3B Has 30201 Blast hits to 17322 proteins in 780 species: Archae - 12%3B Bacteria - 1396%3B Metazoa - 17338%3B Fungi - 3422%3B /.../ - 5037%3B Viruses - 0%3B Other Eukaryotes - 2996 (source: NCBI BLink).
AT3G15360	-1.35387	3.25e-09	1.77e-07	Ensembl_v29	ATHM4	Thioredoxin M4%2C chloroplastic
AT5G16900	-1.35304	0.00109944	0.0150374	Ensembl_v29		Probable LRR receptor-like serine/threonine-protein kinase At5g16900
AT1G09340	-1.35179	0.000316203	0.00530597	Ensembl_v29	CSP41B	Chloroplast stem-loop binding protein of 41 kDa b%2C chloroplastic
AT1G02440	-1.35155	0.0021741	0.0258134	Ensembl_v29	ATARFD1A	ADP-ribosylation factor D1A
AT1G16370	-1.3513	0.000970743	0.0136942	Ensembl_v29	2018-10-06	Organic cation/carnitine transporter 6
AT1G26250	-1.34972	0.000349332	0.00573433	Ensembl_v29		Proline-rich extensin-like family protein
AT3G53200	-1.34905	0.00771278	0.0696032	Ensembl_v29	AtMYB27	myb domain protein 27
AT3G45130	-1.34905	0.000668105	0.00997714	Ensembl_v29	LAS1	Lanosterol synthase
AT1G74650	-1.34874	0.00862572	0.0751821	Ensembl_v29	ATY13	myb domain protein 31
AT3G61190	-1.34837	0.00173639	0.021617	Ensembl_v29	BAP1	BON1-associated protein 1
AT1G27670	-1.34805	3.8e-06	0.000110542	Ensembl_v29		unknown protein%3B BEST Arabidopsis thaliana protein match is: unknown protein (TAIR:AT1G75360.1)%3B Has 35 Blast hits to 35 proteins in 6 species: Archae - 0%3B Bacteria - 0%3B Metazoa - 0%3B Fungi - 0%3B Plants - 35%3B Viruses - 0%3B Other Eukaryotes - 0 (source: /.../BLink).
AT2G37820	-1.34726	0.00901978	0.077741	Ensembl_v29		Cysteine/Histidine-rich C1 domain family protein
AT5G44900	-1.34636	0.00802556	0.0715785	Ensembl_v29		Toll-Interleukin-Resistance (TIR) domain family protein
AT4G04972	-1.34608	0.00108758	0.0149511	Ensembl_v29		unknown protein.
AT4G39510	-1.34432	0.000456326	0.00724475	Ensembl_v29	CYP96A12	cytochrome P450%2C family 96%2C subfamily A%2C polypeptide 12
AT5G02020	-1.34195	8.61e-05	0.00174091	Ensembl_v29	SIS	Encodes a protein involved in salt tolerance%2C names SIS (Salt Induced Serine rich).
AT5G03230	-1.341	8.84e-08	3.64e-06	Ensembl_v29		Protein of unknown function%2C DUF584
AT1G78230	-1.34061	0.00623643	0.0595873	Ensembl_v29		Outer arm dynein light chain 1 protein
AT4G25090	-1.34057	0.00374852	0.0396083	Ensembl_v29	RBOHG	Putative respiratory burst oxidase homolog protein G
AT1G13245	-1.33864	1.51e-05	0.000383726	Ensembl_v29	RTFL17	ROTUNDIFOLIA like 17
AT5G60760	-1.33773	9.46e-07	3.18e-05	Ensembl_v29		P-loop NTPase domain-containing protein LPA1 homolog 1
AT1G50290	-1.33772	9.05e-09	4.59e-07	Ensembl_v29		unknown protein%3B Has 2 Blast hits to 2 proteins in 1 species: Archae - 0%3B Bacteria - 0%3B Metazoa - 0%3B Fungi - 0%3B Plants - 2%3B Viruses - 0%3B Other Eukaryotes - 0 (source: NCBI BLink).
AT4G09770	-1.337	0.000994002	0.0139701	Ensembl_v29		TRAF-like family protein
AT5G44130	-1.33698	0.00197932	0.0240077	Ensembl_v29	FLA13	Fasciclin-like arabinogalactan protein 13
AT2G34610	-1.32644	3.83e-06	0.000111072	Ensembl_v29		unknown protein%3B BEST Arabidopsis thaliana protein match is: unknown protein (TAIR:AT1G30190.1)%3B Has 342 Blast hits to 279 proteins in 74 species: Archae - 0%3B Bacteria - 7%3B Metazoa - 76%3B Fungi - 18%3B Plants - 51%3B Viruses - 0%3B Other Eukaryotes - 190 ( /.../: NCBI BLink).
AT3G26070	-1.32499	1.29e-06	4.23e-05	Ensembl_v29	PAP4	Probable plastid-lipid-associated protein 4%2C chloroplastic
AT3G52060	-1.32416	1.26e-05	0.000327791	Ensembl_v29		Core-2/I-branching beta-1%2C6-N-acetylglucosaminyltransferase family protein
AT5G05250	-1.31955	0.000269766	0.00463816	Ensembl_v29		unknown protein%3B BEST Arabidopsis thaliana protein match is: unknown protein (TAIR:AT3G56360.1)%3B Has 30201 Blast hits to 17322 proteins in 780 species: Archae - 12%3B Bacteria - 1396%3B Metazoa - 17338%3B Fungi - 3422%3B Plants - 5037%3B Viruses - 0%3B Other Eu /.../es - 2996 (source: NCBI BLink).
AT1G55430	-1.31923	0.00164341	0.0206505	Ensembl_v29		Cysteine/Histidine-rich C1 domain family protein
AT2G40610	-1.31663	2.46e-05	0.000588814	Ensembl_v29	EXPA8	Expansin-A8
AT2G42975	-1.31547	0.00292883	0.0325136	Ensembl_v29		unknown protein%3B FUNCTIONS IN: molecular_function unknown%3B INVOLVED IN: biological_process unknown%3B LOCATED IN: chloroplast thylakoid membrane%2C chloroplast%3B Has 32 Blast hits to 32 proteins in 16 species: Archae - 0%3B Bacteria - 0%3B Metazoa - 2%3B Fungi /.../Plants - 28%3B Viruses - 0%3B Other Eukaryotes - 0 (source: NCBI BLink).
AT1G78820	-1.31392	0.00137373	0.0180253	Ensembl_v29		D-mannose binding lectin protein with Apple-like carbohydrate-binding domain
AT1G72950	-1.31364	0.00446565	0.0455033	Ensembl_v29		Disease resistance protein (TIR-NBS class)
AT5G38005	-1.31069	0.000741797	0.0109533	Ensembl_v29		other RNA
AT3G54310	-1.30937	0.00105741	0.0146002	Ensembl_v29		unknown protein%3B BEST Arabidopsis thaliana protein match is: unknown protein (TAIR:AT2G38430.1)%3B Has 44 Blast hits to 41 proteins in 9 species: Archae - 0%3B Bacteria - 0%3B Metazoa - 0%3B Fungi - 0%3B Plants - 44%3B Viruses - 0%3B Other Eukaryotes - 0 (source: /.../BLink).
AT3G16530	-1.30922	0.00441566	0.0451402	Ensembl_v29		Lectin-like protein At3g16530
AT1G70885	-1.30865	0.000584294	0.00892338	Ensembl_v29		pseudogene%2C similar to major latex-like protein%2C blastp match of 64%25 identity and 7.2e-16 P-value to GP
AT4G30140	-1.3077	0.00494734	0.0495495	Ensembl_v29	CDEF1	GDSL esterase/lipase At4g30140
AT2G36430	-1.30569	0.00101961	0.0142451	Ensembl_v29		Plant protein of unknown function (DUF247)
AT1G73680	-1.30516	0.00574905	0.0559509	Ensembl_v29	DOX2	Alpha-dioxygenase 2
AT2G46495	-1.30488	0.00654127	0.0616105	Ensembl_v29	ATL21A	Putative RING-H2 finger protein ATL21A
AT1G05690	-1.29995	0.000120612	0.00231421	Ensembl_v29	BT3	BTB/POZ and TAZ domain-containing protein 3
AT4G00910	-1.2981	2.01e-07	7.62e-06	Ensembl_v29	ALMT10	Aluminum-activated malate transporter 10
AT2G46660	-1.29486	0.00352918	0.0377473	Ensembl_v29	CYP78A6	Cytochrome P450 78A6
AT4G23400	-1.29376	0.000121447	0.00232786	Ensembl_v29	PIP1-5	Probable aquaporin PIP1-5
AT1G13260	-1.29344	0.000187794	0.00339922	Ensembl_v29	RAV1	AP2/ERF and B3 domain-containing transcription factor RAV1
AT1G47603	-1.29296	0.0095519	0.080861	Ensembl_v29	ATPUP19	purine permease 19
AT1G70860	-1.2916	6.05e-05	0.00129711	Ensembl_v29		Polyketide cyclase/dehydrase and lipid transport superfamily protein
AT2G44790	-1.28829	1.54e-06	4.96e-05	Ensembl_v29	UCC2	Uclacyanin-2
AT1G10682	-1.28799	1.35e-07	5.38e-06	Ensembl_v29		other RNA
AT1G70410	-1.28625	1.06e-06	3.54e-05	Ensembl_v29	BCA4	Beta carbonic anhydrase 4
AT1G02610	-1.28402	0.00763384	0.0690561	Ensembl_v29		RING/FYVE/PHD zinc finger superfamily protein
AT1G77090	-1.283	0.00797619	0.0712643	Ensembl_v29	PPD4	PsbP domain-containing protein 4%2C chloroplastic
AT5G34940	-1.28299	1.93e-08	9.15e-07	Ensembl_v29	AtGUS3	Heparanase-like protein 3
AT5G25120	-1.28293	0.00801701	0.0715612	Ensembl_v29	CYP71B11	Cytochrome P450 71B11
AT2G41180	-1.28205	0.00674696	0.0630597	Ensembl_v29	SIB2	Sigma factor binding protein 2%2C chloroplastic
AT4G06746	-1.2813	0.00190683	0.0233537	Ensembl_v29	RAP2-9	Ethylene-responsive transcription factor RAP2-9
AT2G36830	-1.28078	1.35e-06	4.38e-05	Ensembl_v29	TIP1-1	Aquaporin TIP1-1
AT1G56220	-1.27892	3.84e-07	1.38e-05	Ensembl_v29		Dormancy/auxin associated family protein
AT1G07010	-1.27318	0.00161999	0.0204436	Ensembl_v29		Calcineurin-like metallo-phosphoesterase superfamily protein
AT2G45660	-1.27314	2.16e-07	8.15e-06	Ensembl_v29	SOC1	MADS-box protein SOC1
AT4G37340	-1.27169	0.00270489	0.0305674	Ensembl_v29	CYP81D3	cytochrome P450%2C family 81%2C subfamily D%2C polypeptide 3
AT5G10520	-1.27112	1.98e-07	7.55e-06	Ensembl_v29	RBK1	Receptor-like cytosolic serine/threonine-protein kinase RBK1
AT1G02660	-1.26848	0.000291363	0.00495975	Ensembl_v29		alpha/beta-Hydrolases superfamily protein
AT3G61060	-1.26822	0.000701184	0.0104298	Ensembl_v29	PP2A13	F-box protein PP2-A13
AT1G49320	-1.26493	3.22e-05	0.000746497	Ensembl_v29	ATUSPL1	unknown seed protein like 1
AT5G57345	-1.26219	2.89e-05	0.000679705	Ensembl_v29		unknown protein%3B Has 30201 Blast hits to 17322 proteins in 780 species: Archae - 12%3B Bacteria - 1396%3B Metazoa - 17338%3B Fungi - 3422%3B Plants - 5037%3B Viruses - 0%3B Other Eukaryotes - 2996 (source: NCBI BLink).
AT5G06570	-1.26081	0.000523861	0.00813213	Ensembl_v29	CXE15	Probable carboxylesterase 15
AT5G38850	-1.26012	0.000337749	0.00557779	Ensembl_v29		Disease resistance protein (TIR-NBS-LRR class)
AT1G70890	-1.25829	1.82e-05	0.000452847	Ensembl_v29	MLP43	MLP-like protein 43
AT1G71015	-1.25611	0.00109844	0.0150374	Ensembl_v29		unknown protein%3B BEST Arabidopsis thaliana protein match is: unknown protein (TAIR:AT2G01340.1)%3B Has 85 Blast hits to 85 proteins in 12 species: Archae - 0%3B Bacteria - 0%3B Metazoa - 0%3B Fungi - 0%3B Plants - 85%3B Viruses - 0%3B Other Eukaryotes - 0 (source /.../ BLink).
AT1G16515	-1.25118	0.00592134	0.0573042	Ensembl_v29		unknown protein%3B Has 35333 Blast hits to 34131 proteins in 2444 species: Archae - 798%3B Bacteria - 22429%3B Metazoa - 974%3B Fungi - 991%3B Plants - 531%3B Viruses - 0%3B Other Eukaryotes - 9610 (source: NCBI BLink).
AT3G28650	-1.24908	0.00105458	0.0145824	Ensembl_v29		Cysteine/Histidine-rich C1 domain family protein
AT5G02090	-1.24645	0.0013174	0.0174002	Ensembl_v29		unknown protein%3B Has 30 Blast hits to 30 proteins in 10 species: Archae - 0%3B Bacteria - 0%3B Metazoa - 0%3B Fungi - 0%3B Plants - 30%3B Viruses - 0%3B Other Eukaryotes - 0 (source: NCBI BLink).
AT5G53370	-1.24636	0.000109321	0.00213227	Ensembl_v29	PME61	Probable pectinesterase/pectinesterase inhibitor 61
AT5G02940	-1.24622	4.37e-05	0.000979609	Ensembl_v29		Putative ion channel POLLUX-like 1
AT3G14395	-1.24429	0.00134804	0.0177181	Ensembl_v29		unknown protein%3B Has 4 Blast hits to 4 proteins in 2 species: Archae - 0%3B Bacteria - 0%3B Metazoa - 0%3B Fungi - 0%3B Plants - 4%3B Viruses - 0%3B Other Eukaryotes - 0 (source: NCBI BLink).
AT4G01670	-1.24406	0.00172777	0.0215241	Ensembl_v29		unknown protein%3B BEST Arabidopsis thaliana protein match is: unknown protein (TAIR:AT3G62070.1)%3B Has 141 Blast hits to 139 proteins in 15 species: Archae - 0%3B Bacteria - 0%3B Metazoa - 0%3B Fungi - 0%3B Plants - 138%3B Viruses - 0%3B Other Eukaryotes - 3 (sou /.../CBI BLink).
AT5G52020	-1.24401	0.00377636	0.0398356	Ensembl_v29	ERF025	Ethylene-responsive transcription factor ERF025
AT1G07175	-1.2432	0.00501416	0.0499325	Ensembl_v29		unknown protein%3B FUNCTIONS IN: molecular_function unknown%3B INVOLVED IN: biological_process unknown%3B LOCATED IN: endomembrane system%3B BEST Arabidopsis thaliana protein match is: unknown protein (TAIR:AT2G29995.1)%3B Has 30201 Blast hits to 17322 protei /.../780 species: Archae - 12%3B Bacteria - 1396%3B Metazoa - 17338%3B Fungi - 3422%3B Plants - 5037%3B Viruses - 0%3B Other Eukaryotes - 2…
AT5G28630	-1.24276	2.88e-05	0.000679071	Ensembl_v29		glycine-rich protein
AT3G48530	-1.241	1.52e-06	4.9e-05	Ensembl_v29	KING1	SNF1-related protein kinase regulatory subunit gamma-1
AT5G38340	-1.23755	0.0071471	0.0656288	Ensembl_v29		Disease resistance protein (TIR-NBS-LRR class) family
AT1G18280	-1.23596	0.00504391	0.0502022	Ensembl_v29		Bifunctional inhibitor/lipid-transfer protein/seed storage 2S albumin superfamily protein
AT5G44460	-1.2359	0.00145081	0.0188197	Ensembl_v29	CML43	Probable calcium-binding protein CML43
AT5G50200	-1.23567	0.00126713	0.016795	Ensembl_v29	NRT3.1	High-affinity nitrate transporter 3.1
AT4G12510	-1.23419	0.000183627	0.00333338	Ensembl_v29		Bifunctional inhibitor/lipid-transfer protein/seed storage 2S albumin superfamily protein
AT3G25717	-1.23349	1.35e-06	4.39e-05	Ensembl_v29	RTFL16	ROTUNDIFOLIA like 16
AT4G22890	-1.23273	3.34e-05	0.000770745	Ensembl_v29	PGRL1A	PGR5-like protein 1A%2C chloroplastic
AT5G35110	-1.23054	0.0016529	0.0207559	Ensembl_v29		unknown protein%3B BEST Arabidopsis thaliana protein match is: unknown protein (TAIR:AT2G46490.1)%3B Has 1807 Blast hits to 1807 proteins in 277 species: Archae - 0%3B Bacteria - 0%3B Metazoa - 736%3B Fungi - 347%3B Plants - 385%3B Viruses - 0%3B Other Eukaryotes - /.../source: NCBI BLink).
AT2G19060	-1.22982	0.00944865	0.0802849	Ensembl_v29		GDSL esterase/lipase At2g19060
AT3G19320	-1.22789	0.00102339	0.0142662	Ensembl_v29		Leucine-rich repeat (LRR) family protein
AT2G37130	-1.22707	0.00048928	0.00766472	Ensembl_v29	PER21	Peroxidase 21
AT4G01150	-1.22614	8.11e-07	2.76e-05	Ensembl_v29	CURT1A	Protein CURVATURE THYLAKOID 1A%2C chloroplastic
AT5G65320	-1.22604	0.00594157	0.0573885	Ensembl_v29	BHLH99	Transcription factor bHLH99
AT2G45740	-1.22379	0.000459527	0.007282	Ensembl_v29	PEX11D	Peroxisomal membrane protein 11D
AT2G05620	-1.21724	0.000256412	0.00444095	Ensembl_v29	PGR5	Protein PROTON GRADIENT REGULATION 5%2C chloroplastic
AT4G29800	-1.21656	0.00184873	0.0227307	Ensembl_v29	PLP8	Patatin-like protein 8
AT5G08240	-1.21641	0.000441118	0.00707478	Ensembl_v29		unknown protein%3B BEST Arabidopsis thaliana protein match is: unknown protein (TAIR:AT5G23160.1)%3B Has 69 Blast hits to 69 proteins in 10 species: Archae - 0%3B Bacteria - 1%3B Metazoa - 0%3B Fungi - 0%3B Plants - 68%3B Viruses - 0%3B Other Eukaryotes - 0 (source /.../ BLink).
AT3G09390	-1.21213	7.36e-05	0.0015287	Ensembl_v29	MT2A	Metallothionein-like protein 2A
AT3G12977	-1.21153	0.000113354	0.00219955	Ensembl_v29		NAC (No Apical Meristem) domain transcriptional regulator superfamily protein
AT2G31110	-1.21071	9.86e-06	0.000262789	Ensembl_v29	TBL40	Protein trichome birefringence-like 40
AT1G13590	-1.20938	1.88e-07	7.18e-06	Ensembl_v29	PSK1	Phytosulfokines 1
AT3G09020	-1.20905	0.00123576	0.0164719	Ensembl_v29		alpha 1%2C4-glycosyltransferase family protein
AT1G25275	-1.20877	3.07e-07	1.13e-05	Ensembl_v29		unknown protein%3B FUNCTIONS IN: molecular_function unknown%3B INVOLVED IN: response to karrikin%3B LOCATED IN: endomembrane system%3B EXPRESSED IN: 23 plant structures%3B EXPRESSED DURING: 13 growth stages%3B Has 18 Blast hits to 18 proteins in 4 species: Arch /.../%3B Bacteria - 0%3B Metazoa - 0%3B Fungi - 0%3B Plants - 18%3B Viruses - 0%3B Other Eukaryotes - 0 (source: NCBI BLink).
AT1G77640	-1.20803	0.00494272	0.0495349	Ensembl_v29	ERF013	Ethylene-responsive transcription factor ERF013
AT3G17040	-1.20797	1.6e-05	0.000402205	Ensembl_v29	HCF107	high chlorophyll fluorescent 107
AT3G21080	-1.20711	6.92e-05	0.0014563	Ensembl_v29		ABC transporter-related
AT1G51830	-1.20703	0.00339654	0.0365312	Ensembl_v29		Leucine-rich repeat protein kinase family protein
AT2G15970	-1.20472	2.26e-05	0.000546572	Ensembl_v29	COR413PM1	Cold-regulated 413 plasma membrane protein 1
AT5G19940	-1.20366	2.57e-06	7.92e-05	Ensembl_v29	PAP8	Probable plastid-lipid-associated protein 8%2C chloroplastic
AT2G38230	-1.20327	0.000119174	0.00229361	Ensembl_v29	PDX11	Pyridoxal 5'-phosphate synthase subunit PDX1.1
AT3G18450	-1.20323	0.0084082	0.0738301	Ensembl_v29	PCR5	Protein PLANT CADMIUM RESISTANCE 5
AT1G76890	-1.20283	0.00307563	0.0337993	Ensembl_v29	GT-2	Trihelix transcription factor GT-2
AT1G60950	-1.20177	1.65e-07	6.4e-06	Ensembl_v29	FD2	Ferredoxin-2%2C chloroplastic
AT3G59480	-1.20169	0.00561374	0.0548605	Ensembl_v29		Probable fructokinase-4
AT5G38540	-1.2011	0.00232734	0.0272816	Ensembl_v29	JAL43	Jacalin-related lectin 43
AT4G18480	-1.19832	1.81e-06	5.75e-05	Ensembl_v29	CHLI1	Magnesium-chelatase subunit ChlI-1%2C chloroplastic
AT2G23170	-1.19808	0.00632596	0.0602292	Ensembl_v29	GH3.3	Indole-3-acetic acid-amido synthetase GH3.3
AT2G36470	-1.19752	0.00155946	0.019941	Ensembl_v29		Plant protein of unknown function (DUF868)
AT3G01690	-1.19729	1.17e-06	3.86e-05	Ensembl_v29		alpha/beta-Hydrolases superfamily protein
AT3G21270	-1.19714	2.9e-05	0.000681561	Ensembl_v29	DOF3.1	Dof zinc finger protein DOF3.1
AT5G49440	-1.1971	1.25e-06	4.11e-05	Ensembl_v29		unknown protein%3B Has 30201 Blast hits to 17322 proteins in 780 species: Archae - 12%3B Bacteria - 1396%3B Metazoa - 17338%3B Fungi - 3422%3B Plants - 5037%3B Viruses - 0%3B Other Eukaryotes - 2996 (source: NCBI BLink).
AT4G35720	-1.19678	0.000317538	0.00531891	Ensembl_v29		Arabidopsis protein of unknown function (DUF241)
AT1G64210	-1.1919	0.00610767	0.0585785	Ensembl_v29		Putative inactive receptor-like protein kinase At1g64210
AT4G34830	-1.19114	0.00110343	0.0150701	Ensembl_v29	MRL1	Pentatricopeptide repeat-containing protein MRL1%2C chloroplastic
AT3G49330	-1.19054	0.00113293	0.0153397	Ensembl_v29		Plant invertase/pectin methylesterase inhibitor superfamily protein
AT5G44190	-1.19051	0.000528928	0.0081973	Ensembl_v29	GLK2	Transcription activator GLK2
AT4G23510	-1.19045	0.00959526	0.0811917	Ensembl_v29		Disease resistance protein (TIR-NBS-LRR class) family
AT2G43560	-1.19029	0.0011605	0.0156121	Ensembl_v29	FKBP16-3	Peptidyl-prolyl cis-trans isomerase FKBP16-3%2C chloroplastic
AT4G37610	-1.18987	0.000633009	0.00955134	Ensembl_v29	BT5	BTB/POZ and TAZ domain-containing protein 5
AT3G13730	-1.18953	7.26e-05	0.00151372	Ensembl_v29	CYP90D1	3-epi-6-deoxocathasterone 23-monooxygenase
AT3G56730	-1.18754	0.0013962	0.0182367	Ensembl_v29		Putative endonuclease or glycosyl hydrolase
AT5G58750	-1.18731	0.000217115	0.00384868	Ensembl_v29		NAD(P)-binding Rossmann-fold superfamily protein
AT4G25620	-1.18603	1.63e-05	0.000408973	Ensembl_v29		hydroxyproline-rich glycoprotein family protein
AT1G21100	-1.18599	0.000678625	0.0101182	Ensembl_v29		O-methyltransferase family protein
AT1G47590	-1.18361	0.00288338	0.0321415	Ensembl_v29	ATPUP20	Member of a family of proteins related to PUP1%2C a purine transporter. May be involved in the transport of purine and purine derivatives such as cytokinins%2C across the plasma membrane.
AT5G14120	-1.18356	0.00143564	0.0186871	Ensembl_v29		Major facilitator superfamily protein
AT4G11280	-1.18185	0.000251385	0.00436992	Ensembl_v29	ACS6	1-aminocyclopropane-1-carboxylate synthase 6
AT4G25170	-1.17852	4.06e-05	0.000915165	Ensembl_v29		Uncharacterised conserved protein (UCP012943)
AT5G17350	-1.17757	0.00303797	0.0335083	Ensembl_v29		unknown protein%3B FUNCTIONS IN: molecular_function unknown%3B INVOLVED IN: N-terminal protein myristoylation%3B LOCATED IN: cellular_component unknown%3B EXPRESSED IN: 15 plant structures%3B EXPRESSED DURING: 8 growth stages%3B BEST Arabidopsis thaliana protei /.../h is: unknown protein (TAIR:AT3G03280.1)%3B Has 1807 Blast hits to 1807 proteins in 277 species: Archae - 0%3B Bacteria - 0%3B Metaz…
AT4G34030	-1.1766	4.04e-05	0.000912044	Ensembl_v29	MCCB	Methylcrotonoyl-CoA carboxylase beta chain%2C mitochondrial
AT1G80180	-1.17648	4.2e-05	0.000945348	Ensembl_v29		unknown protein%3B FUNCTIONS IN: molecular_function unknown%3B INVOLVED IN: biological_process unknown%3B LOCATED IN: plasma membrane%3B EXPRESSED IN: 21 plant structures%3B EXPRESSED DURING: 10 growth stages%3B BEST Arabidopsis thaliana protein match is: unkno /.../tein (TAIR:AT1G15400.3)%3B Has 30201 Blast hits to 17322 proteins in 780 species: Archae - 12%3B Bacteria - 1396%3B Metazoa - 17338%…
AT1G70290	-1.17628	0.00288027	0.0321258	Ensembl_v29	TPS8	Probable alpha%2Calpha-trehalose-phosphate synthase [UDP-forming] 8
AT3G14060	-1.1745	0.000125106	0.00239313	Ensembl_v29		unknown protein%3B BEST Arabidopsis thaliana protein match is: unknown protein (TAIR:AT1G54120.1)%3B Has 30 Blast hits to 30 proteins in 8 species: Archae - 0%3B Bacteria - 0%3B Metazoa - 0%3B Fungi - 0%3B Plants - 30%3B Viruses - 0%3B Other Eukaryotes - 0 (source: /.../BLink).
AT3G23880	-1.17326	0.00176787	0.0218935	Ensembl_v29		F-box/kelch-repeat protein At3g23880
AT1G59700	-1.17262	4.45e-05	0.000993979	Ensembl_v29	GSTU16	Glutathione S-transferase U16
AT1G30280	-1.17227	0.00490827	0.049242	Ensembl_v29		Chaperone DnaJ-domain superfamily protein
AT1G46554	-1.17189	0.000330905	0.00548918	Ensembl_v29		other RNA
AT2G27830	-1.17132	0.00110659	0.0150814	Ensembl_v29		unknown protein%3B BEST Arabidopsis thaliana protein match is: unknown protein (TAIR:AT4G22758.1)%3B Has 131 Blast hits to 131 proteins in 17 species: Archae - 0%3B Bacteria - 0%3B Metazoa - 0%3B Fungi - 0%3B Plants - 131%3B Viruses - 0%3B Other Eukaryotes - 0 (sou /.../CBI BLink).
AT1G35140	-1.16979	0.000987033	0.0138929	Ensembl_v29	EXL1	Protein EXORDIUM-like 1
AT3G15200	-1.16938	0.00306395	0.0337356	Ensembl_v29		Putative pentatricopeptide repeat-containing protein At3g15200
AT5G28610	-1.16931	0.000970314	0.0136942	Ensembl_v29		BEST Arabidopsis thaliana protein match is: glycine-rich protein (TAIR:AT5G28630.1)%3B Has 1536 Blast hits to 1202 proteins in 136 species: Archae - 0%3B Bacteria - 8%3B Metazoa - 888%3B Fungi - 120%3B Plants - 71%3B Viruses - 39%3B Other Eukaryotes - 410 (source /.../ BLink).
AT1G18060	-1.16754	3.48e-05	0.000800206	Ensembl_v29		unknown protein%3B INVOLVED IN: biological_process unknown%3B LOCATED IN: chloroplast%3B EXPRESSED IN: 22 plant structures%3B EXPRESSED DURING: 13 growth stages%3B Has 74 Blast hits to 74 proteins in 29 species: Archae - 0%3B Bacteria - 19%3B Metazoa - 0%3B Fungi - /.../ants - 49%3B Viruses - 0%3B Other Eukaryotes - 6 (source: NCBI BLink).
AT5G04770	-1.16685	0.000229368	0.00404309	Ensembl_v29	CAT6	Cationic amino acid transporter 6%2C chloroplastic
AT1G23310	-1.16433	3.55e-06	0.000104403	Ensembl_v29	GGAT1	Glutamate--glyoxylate aminotransferase 1
AT5G14910	-1.16372	0.00121553	0.0162482	Ensembl_v29		Heavy metal transport/detoxification superfamily protein
AT1G49500	-1.1629	2.51e-05	0.00059723	Ensembl_v29		unknown protein%3B FUNCTIONS IN: molecular_function unknown%3B INVOLVED IN: biological_process unknown%3B LOCATED IN: endomembrane system%3B EXPRESSED IN: 19 plant structures%3B EXPRESSED DURING: 10 growth stages%3B BEST Arabidopsis thaliana protein match is: u /.../ protein (TAIR:AT3G19030.1)%3B Has 24 Blast hits to 24 proteins in 2 species: Archae - 0%3B Bacteria - 0%3B Metazoa - 0%3B Fungi - 0…
AT3G54366	-1.16065	8.72e-07	2.95e-05	Ensembl_v29		Unknown gene
AT5G58250	-1.15915	0.000116936	0.00225713	Ensembl_v29		unknown protein%3B FUNCTIONS IN: molecular_function unknown%3B INVOLVED IN: biological_process unknown%3B LOCATED IN: thylakoid%2C chloroplast%3B EXPRESSED IN: 22 plant structures%3B EXPRESSED DURING: 14 growth stages%3B CONTAINS InterPro DOMAIN/s: Protein of unk /.../unction DUF2488 (InterPro:IPR019616)%3B Has 1807 Blast hits to 1807 proteins in 277 species: Archae - 0%3B Bacteria - 0%3B Metazoa…
AT1G49310	-1.15873	0.0019431	0.0236749	Ensembl_v29		unknown protein%3B FUNCTIONS IN: molecular_function unknown%3B INVOLVED IN: biological_process unknown%3B LOCATED IN: endomembrane system%3B EXPRESSED IN: 9 plant structures%3B EXPRESSED DURING: LP.04 four leaves visible%2C petal differentiation and expansion s /.../Has 11 Blast hits to 11 proteins in 6 species: Archae - 0%3B Bacteria - 0%3B Metazoa - 0%3B Fungi - 0%3B Plants - 11%3B Viruses - 0%…
AT4G22230	-1.1581	0.000237602	0.00416875	Ensembl_v29		Defensin-like protein 96
AT4G34620	-1.15546	3.83e-06	0.000111072	Ensembl_v29	SSR16	small subunit ribosomal protein 16
AT1G56500	-1.15447	4.84e-05	0.00106515	Ensembl_v29		haloacid dehalogenase-like hydrolase family protein
AT1G20490	-1.15317	0.00361033	0.0384184	Ensembl_v29		AMP-dependent synthetase and ligase family protein
AT3G22540	-1.15233	0.00357882	0.0381572	Ensembl_v29		Protein of unknown function (DUF1677)
AT1G73270	-1.15211	0.000305862	0.00516296	Ensembl_v29	SCPL6	Serine carboxypeptidase-like 6
AT4G23870	-1.15207	3.99e-05	0.000901301	Ensembl_v29		unknown protein%3B BEST Arabidopsis thaliana protein match is: unknown protein (TAIR:AT4G11020.1)%3B Has 12 Blast hits to 12 proteins in 4 species: Archae - 0%3B Bacteria - 0%3B Metazoa - 0%3B Fungi - 0%3B Plants - 12%3B Viruses - 0%3B Other Eukaryotes - 0 (source: /.../BLink).
AT3G54363	-1.15204	0.00106302	0.0146668	Ensembl_v29		unknown protein%3B Has 30201 Blast hits to 17322 proteins in 780 species: Archae - 12%3B Bacteria - 1396%3B Metazoa - 17338%3B Fungi - 3422%3B Plants - 5037%3B Viruses - 0%3B Other Eukaryotes - 2996 (source: NCBI BLink).
AT5G43180	-1.15093	6.87e-07	2.36e-05	Ensembl_v29		Protein of unknown function%2C DUF599
AT2G44370	-1.14962	0.000401078	0.006501	Ensembl_v29		Cysteine/Histidine-rich C1 domain family protein
AT1G08670	-1.14777	0.000202402	0.00362192	Ensembl_v29		ENTH/VHS family protein
AT4G14540	-1.14685	0.00795063	0.0712033	Ensembl_v29	NFYB3	Nuclear transcription factor Y subunit B-3
AT5G50450	-1.14658	0.000479373	0.00754082	Ensembl_v29		F-box protein At5g50450
AT5G28500	-1.14539	0.000126031	0.00240593	Ensembl_v29	RAF1	Rubisco accumulation factor 1%2C chloroplastic
AT1G30110	-1.14423	3.6e-06	0.000105584	Ensembl_v29	NUDT25	Nudix hydrolase 25
AT4G16563	-1.14155	0.0001758	0.00319745	Ensembl_v29		Eukaryotic aspartyl protease family protein
AT2G01320	-1.14141	4.65e-05	0.00103124	Ensembl_v29	ABCG7	ABC transporter G family member 7
AT1G18290	-1.14118	0.0067691	0.0631461	Ensembl_v29		unknown protein%3B FUNCTIONS IN: molecular_function unknown%3B INVOLVED IN: N-terminal protein myristoylation%3B LOCATED IN: chloroplast%3B EXPRESSED IN: root%3B Has 94 Blast hits to 94 proteins in 12 species: Archae - 0%3B Bacteria - 0%3B Metazoa - 0%3B Fungi - 0%3B /.../s - 94%3B Viruses - 0%3B Other Eukaryotes - 0 (source: NCBI BLink).
AT4G35380	-1.13979	0.00993264	0.0833884	Ensembl_v29	BIG4	Brefeldin A-inhibited guanine nucleotide-exchange protein 4
AT5G16370	-1.13973	0.000744052	0.010972	Ensembl_v29	AAE5	Probable acyl-activating enzyme 5%2C peroxisomal
AT4G30190	-1.13874	0.0015889	0.0202081	Ensembl_v29	AHA2	ATPase 2%2C plasma membrane-type
AT3G20340	-1.13861	0.000580839	0.00889221	Ensembl_v29		Expression of the gene is downregulated in the presence of paraquat%2C an inducer of photoxidative stress.
AT5G15830	-1.13651	4.34e-05	0.000975571	Ensembl_v29	AtbZIP3	basic leucine-zipper 3
AT5G27920	-1.1346	0.000930352	0.0132134	Ensembl_v29		F-box family protein
AT1G53990	-1.13252	0.00101044	0.0141551	Ensembl_v29	GLIP3	GDSL esterase/lipase 3
AT1G76180	-1.13179	1.66e-05	0.000415744	Ensembl_v29	ERD14	Dehydrin ERD14
AT3G09490	-1.13066	0.000471331	0.00743293	Ensembl_v29		Tetratricopeptide repeat (TPR)-like superfamily protein
AT3G10405	-1.13016	0.0031414	0.0343478	Ensembl_v29		unknown protein%3B FUNCTIONS IN: molecular_function unknown%3B INVOLVED IN: pollen development%3B LOCATED IN: chloroplast%3B Has 44 Blast hits to 44 proteins in 20 species: Archae - 0%3B Bacteria - 4%3B Metazoa - 0%3B Fungi - 0%3B Plants - 39%3B Viruses - 0%3B Other Eu /.../es - 1 (source: NCBI BLink).
AT1G76650	-1.12796	0.00134693	0.0177181	Ensembl_v29	CML38	Calcium-binding protein CML38
AT2G25080	-1.12729	3.51e-06	0.000103587	Ensembl_v29	GPX1	Phospholipid hydroperoxide glutathione peroxidase 1%2C chloroplastic
AT1G51790	-1.12515	0.00378972	0.0399318	Ensembl_v29		Leucine-rich repeat protein kinase family protein
AT4G16370	-1.12474	6.5e-05	0.00138254	Ensembl_v29	ATOPT3	oligopeptide transporter
AT5G59930	-1.12282	0.00506604	0.0503693	Ensembl_v29		Cysteine/Histidine-rich C1 domain family protein
AT5G48620	-1.12064	0.000284491	0.00485591	Ensembl_v29	RPP8L4	Probable disease resistance RPP8-like protein 4
AT5G62720	-1.12011	0.000173927	0.00317257	Ensembl_v29		Integral membrane HPP family protein
AT1G31885	-1.11996	0.00461421	0.0467843	Ensembl_v29	NIP3-1	Aquaporin NIP3-1
AT1G44446	-1.11988	0.000128134	0.00243133	Ensembl_v29	CAO	Chlorophyllide a oxygenase%2C chloroplastic
AT4G30170	-1.11981	7.39e-06	0.000202415	Ensembl_v29	PER45	Peroxidase 45
AT3G14415	-1.11948	1.69e-06	5.43e-05	Ensembl_v29	GLO2	Peroxisomal (S)-2-hydroxy-acid oxidase GLO2
AT1G52710	-1.11897	4.26e-06	0.000122335	Ensembl_v29		Putative cytochrome c oxidase subunit 5b-like
AT5G40950	-1.11894	1.22e-05	0.000317681	Ensembl_v29	RPL27	50S ribosomal protein L27%2C chloroplastic
AT2G45180	-1.11811	0.00066398	0.00993915	Ensembl_v29		Bifunctional inhibitor/lipid-transfer protein/seed storage 2S albumin superfamily protein
AT4G26370	-1.11791	0.0033554	0.0361946	Ensembl_v29		antitermination NusB domain-containing protein
AT5G65925	-1.11765	0.000594954	0.00907149	Ensembl_v29		unknown protein%3B BEST Arabidopsis thaliana protein match is: unknown protein (TAIR:AT3G49820.1)%3B Has 45 Blast hits to 45 proteins in 6 species: Archae - 0%3B Bacteria - 0%3B Metazoa - 0%3B Fungi - 0%3B Plants - 45%3B Viruses - 0%3B Other Eukaryotes - 0 (source: /.../BLink).
AT3G20820	-1.11395	0.00126141	0.0167545	Ensembl_v29		Leucine-rich repeat (LRR) family protein
AT2G15880	-1.11242	0.00469531	0.0474426	Ensembl_v29	PEX3	Pollen-specific leucine-rich repeat extensin-like protein 3
AT2G18735	-1.11185	0.00167719	0.0210329	Ensembl_v29		other RNA
AT4G36380	-1.11132	7.19e-06	0.000197948	Ensembl_v29	ROT3	3-epi-6-deoxocathasterone 23-monooxygenase
AT1G14580	-1.11051	0.000306039	0.00516296	Ensembl_v29	IDD6	Protein indeterminate-domain 6%2C chloroplastic
AT4G28660	-1.10982	0.00512719	0.0508433	Ensembl_v29	PSB28	Photosystem II reaction center PSB28 protein%2C chloroplastic
AT4G17090	-1.10896	0.00799307	0.0713813	Ensembl_v29	BAM3	Beta-amylase 3%2C chloroplastic
AT3G29430	-1.10877	0.000247298	0.00431081	Ensembl_v29		Geranylgeranyl pyrophosphate synthase 11%2C chloroplastic
AT1G70420	-1.10834	0.00031567	0.00530173	Ensembl_v29		Protein of unknown function (DUF1645)
AT3G26710	-1.10697	0.000443897	0.00710725	Ensembl_v29	CCB1	cofactor assembly of complex C
AT4G20820	-1.10662	0.000294904	0.00499748	Ensembl_v29		FAD-binding Berberine family protein
AT4G04745	-1.10639	0.00132482	0.0174738	Ensembl_v29		unknown protein%3B BEST Arabidopsis thaliana protein match is: unknown protein (TAIR:AT4G21902.1)%3B Has 32 Blast hits to 32 proteins in 9 species: Archae - 0%3B Bacteria - 0%3B Metazoa - 0%3B Fungi - 0%3B Plants - 32%3B Viruses - 0%3B Other Eukaryotes - 0 (source: /.../BLink).
AT1G14270	-1.10558	0.000835125	0.0120239	Ensembl_v29		CAAX amino terminal protease family protein
AT2G45360	-1.10311	0.00260423	0.0297147	Ensembl_v29		Protein of unknown function (DUF1442)
AT1G52200	-1.10295	0.0019037	0.0233306	Ensembl_v29	PCR8	Protein PLANT CADMIUM RESISTANCE 8
AT4G17600	-1.10244	0.00593756	0.0573885	Ensembl_v29	LIL3:1	Chlorophyll A-B binding family protein
AT2G17710	-1.10218	0.000131071	0.00247709	Ensembl_v29		unknown protein%3B Has 39 Blast hits to 39 proteins in 14 species: Archae - 0%3B Bacteria - 0%3B Metazoa - 0%3B Fungi - 0%3B Plants - 39%3B Viruses - 0%3B Other Eukaryotes - 0 (source: NCBI BLink).
AT5G58650	-1.10077	0.000255001	0.00442463	Ensembl_v29	PSY1	Protein PSY1
AT1G23020	-1.09845	0.00117224	0.0157251	Ensembl_v29	FRO3	Ferric reduction oxidase 3%2C mitochondrial
AT2G16005	-1.09668	0.00101647	0.0142118	Ensembl_v29		MD-2-related lipid recognition domain-containing protein
AT1G65970	-1.09632	0.000945948	0.0133845	Ensembl_v29	PRXIIC	Peroxiredoxin-2C
AT4G11960	-1.09568	0.000525078	0.00814432	Ensembl_v29	PGRL1B	PGR5-like protein 1B%2C chloroplastic
AT1G67980	-1.09561	0.00681749	0.0634047	Ensembl_v29	CCOAMT	Putative caffeoyl-CoA O-methyltransferase At1g67980
AT4G04850	-1.0945	2.83e-05	0.000666899	Ensembl_v29	KEA3	K(+) efflux antiporter 3%2C chloroplastic
AT1G49390	-1.092	0.000328304	0.00545563	Ensembl_v29		2-oxoglutarate (2OG) and Fe(II)-dependent oxygenase superfamily protein
AT2G32530	-1.09158	0.00325757	0.0353516	Ensembl_v29	CSLB3	Cellulose synthase-like protein B3
AT3G50010	-1.09048	0.00562305	0.0549231	Ensembl_v29		Cysteine/Histidine-rich C1 domain family protein
AT3G04550	-1.09027	0.000907794	0.0129222	Ensembl_v29	RAF2	Rubisco accumulation factor 2%2C chloroplastic
AT3G06750	-1.08934	0.000257605	0.00445751	Ensembl_v29		hydroxyproline-rich glycoprotein family protein
AT2G06850	-1.08884	0.00044103	0.00707478	Ensembl_v29	XTH4	Xyloglucan endotransglucosylase/hydrolase protein 4
AT3G11280	-1.08832	1.78e-05	0.00044422	Ensembl_v29		Duplicated homeodomain-like superfamily protein
AT2G30020	-1.08816	0.00903044	0.0777731	Ensembl_v29		Probable protein phosphatase 2C 25
AT1G62780	-1.08738	0.00937402	0.0798931	Ensembl_v29		unknown protein%3B FUNCTIONS IN: molecular_function unknown%3B INVOLVED IN: biological_process unknown%3B LOCATED IN: chloroplast%2C chloroplast stroma%3B EXPRESSED IN: 22 plant structures%3B EXPRESSED DURING: 14 growth stages%3B Has 94 Blast hits to 94 proteins /.../species: Archae - 6%3B Bacteria - 10%3B Metazoa - 21%3B Fungi - 2%3B Plants - 48%3B Viruses - 0%3B Other Eukaryotes - 7 (source: NC…
AT3G26490	-1.08638	0.00380022	0.0399978	Ensembl_v29		BTB/POZ domain-containing protein At3g26490
AT5G20250	-1.08564	0.00622697	0.0595327	Ensembl_v29	RFS6	Probable galactinol--sucrose galactosyltransferase 6
AT3G51820	-1.08484	1.4e-05	0.000359862	Ensembl_v29	CHLG	Chlorophyll synthase%2C chloroplastic
AT4G10550	-1.08394	0.000163065	0.00298889	Ensembl_v29		Subtilase family protein
AT1G73660	-1.08382	8.72e-05	0.00175622	Ensembl_v29		protein tyrosine kinase family protein
AT4G01050	-1.08138	1.6e-05	0.000402282	Ensembl_v29	STR4	Rhodanese-like domain-containing protein 4%2C chloroplastic
AT3G19030	-1.08111	0.000386085	0.00627755	Ensembl_v29		unknown protein%3B FUNCTIONS IN: molecular_function unknown%3B INVOLVED IN: pyridoxine biosynthetic process%2C homoserine biosynthetic process%3B LOCATED IN: endomembrane system%3B EXPRESSED IN: 19 plant structures%3B EXPRESSED DURING: 9 growth stages%3B BEST Ara /.../is thaliana protein match is: unknown protein (TAIR:AT1G49500.1)%3B Has 22 Blast hits to 22 proteins in 2 species: Archae - 0%3B B…
AT5G06800	-1.08082	7.26e-06	0.000199339	Ensembl_v29		myb-like HTH transcriptional regulator family protein
AT4G02380	-1.07908	5.99e-06	0.000167245	Ensembl_v29	SAG21	senescence-associated gene 21
AT5G42590	-1.0789	0.00214669	0.0255853	Ensembl_v29	CYP71A16	Cytochrome P450 71A16
AT4G29060	-1.07861	8.63e-06	0.000232189	Ensembl_v29	emb2726	elongation factor Ts family protein
AT1G11180	-1.07771	0.00145568	0.0188698	Ensembl_v29	SCAMP5	Secretory carrier-associated membrane protein 5
AT1G60740	-1.07731	0.00219437	0.0260138	Ensembl_v29	PRXIID	Peroxiredoxin-2D
AT1G17100	-1.07656	0.000765867	0.0112325	Ensembl_v29		SOUL heme-binding family protein
AT1G53633	-1.07635	0.00488639	0.0490746	Ensembl_v29		unknown protein%3B FUNCTIONS IN: molecular_function unknown%3B INVOLVED IN: biological_process unknown%3B LOCATED IN: cellular_component unknown%3B Has 5 Blast hits to 5 proteins in 2 species: Archae - 0%3B Bacteria - 0%3B Metazoa - 2%3B Fungi - 0%3B Plants - 3%3B Vi /.../- 0%3B Other Eukaryotes - 0 (source: NCBI BLink).
AT3G62270	-1.07609	0.00386832	0.0406012	Ensembl_v29	BOR2	Probable boron transporter 2
AT4G27310	-1.07364	0.000272915	0.00467524	Ensembl_v29		B-box type zinc finger family protein
AT5G65207	-1.07006	0.00353114	0.0377473	Ensembl_v29		unknown protein%3B BEST Arabidopsis thaliana protein match is: unknown protein (TAIR:AT5G10040.1)%3B Has 30201 Blast hits to 17322 proteins in 780 species: Archae - 12%3B Bacteria - 1396%3B Metazoa - 17338%3B Fungi - 3422%3B Plants - 5037%3B Viruses - 0%3B Other Eu /.../es - 2996 (source: NCBI BLink).
AT1G67700	-1.06875	0.000114677	0.00221838	Ensembl_v29	HHL1	Protein HHL1%2C chloroplastic
AT3G46480	-1.06871	0.0017032	0.0212742	Ensembl_v29		2-oxoglutarate (2OG) and Fe(II)-dependent oxygenase superfamily protein
AT5G45500	-1.06844	0.000104155	0.00204418	Ensembl_v29		RNI-like superfamily protein
AT3G27650	-1.06636	0.0016907	0.0211882	Ensembl_v29	LBD25	LOB domain-containing protein 25
AT4G27700	-1.06628	7.98e-05	0.00163129	Ensembl_v29		Rhodanese-like domain-containing protein 14%2C chloroplastic
AT5G02710	-1.06518	0.00312206	0.034176	Ensembl_v29		unknown protein%3B LOCATED IN: chloroplast%3B EXPRESSED IN: 21 plant structures%3B EXPRESSED DURING: 13 growth stages%3B CONTAINS InterPro DOMAIN/s: Uncharacterised protein family UPF0153 (InterPro:IPR005358)%3B Has 240 Blast hits to 240 proteins in 73 specie /.../hae - 10%3B Bacteria - 110%3B Metazoa - 0%3B Fungi - 0%3B Plants - 25%3B Viruses - 0%3B Other Eukaryotes - 95 (source: NCBI BLink).
AT1G49160	-1.06466	0.000441917	0.00708156	Ensembl_v29	WNK7	Probable serine/threonine-protein kinase WNK7
AT1G18330	-1.06341	1.56e-05	0.000395382	Ensembl_v29	RVE7	Protein REVEILLE 7
AT4G28270	-1.0619	0.00108131	0.0148974	Ensembl_v29	RMA2	E3 ubiquitin-protein ligase RMA2
AT5G67370	-1.05871	0.00122944	0.0164224	Ensembl_v29		Protein of unknown function (DUF1230)
AT3G46690	-1.0581	0.00407766	0.0422575	Ensembl_v29	UGT76E4	UDP-glycosyltransferase 76E4
AT1G08830	-1.05717	6.52e-06	0.00018166	Ensembl_v29	CSD1	Superoxide dismutase [Cu-Zn] 1
AT5G55170	-1.05659	0.000419242	0.00675839	Ensembl_v29	SUMO3	Small ubiquitin-related modifier 3
AT3G02240	-1.05619	0.00123536	0.0164719	Ensembl_v29	RGF7	Root meristem growth factor 7
AT3G45050	-1.05609	0.00761557	0.0689384	Ensembl_v29		unknown protein%3B FUNCTIONS IN: molecular_function unknown%3B INVOLVED IN: biological_process unknown%3B LOCATED IN: chloroplast%3B EXPRESSED IN: 22 plant structures%3B EXPRESSED DURING: 13 growth stages%3B Has 26 Blast hits to 26 proteins in 11 species: Archa /.../ Bacteria - 0%3B Metazoa - 0%3B Fungi - 0%3B Plants - 26%3B Viruses - 0%3B Other Eukaryotes - 0 (source: NCBI BLink).
AT1G18200	-1.05537	0.00161429	0.0204178	Ensembl_v29	RABA6B	Ras-related protein RABA6b
AT2G17840	-1.05143	0.00347587	0.0372915	Ensembl_v29	ERD7	Senescence/dehydration-associated protein-related
AT3G27150	-1.05115	2.93e-05	0.000687344	Ensembl_v29		F-box/kelch-repeat protein At3g27150
AT5G47240	-1.04984	0.000455534	0.00723827	Ensembl_v29	NUDT8	Nudix hydrolase 8
AT1G73650	-1.04841	0.00042258	0.00680639	Ensembl_v29		Protein of unknown function (DUF1295)
AT5G26280	-1.04768	0.00266827	0.030226	Ensembl_v29		TRAF-like family protein
AT1G18270	-1.04765	0.00165549	0.0207746	Ensembl_v29		ketose-bisphosphate aldolase class-II family protein
AT4G27410	-1.04672	0.00325581	0.0353516	Ensembl_v29	NAC072	NAC domain-containing protein 72
AT5G23920	-1.04505	6.69e-06	0.000185716	Ensembl_v29		unknown protein%3B FUNCTIONS IN: molecular_function unknown%3B INVOLVED IN: biological_process unknown%3B LOCATED IN: plasma membrane%2C vacuole%3B EXPRESSED IN: 22 plant structures%3B EXPRESSED DURING: 13 growth stages%3B BEST Arabidopsis thaliana protein match /.../known protein (TAIR:AT5G52420.1)%3B Has 1807 Blast hits to 1807 proteins in 277 species: Archae - 0%3B Bacteria - 0%3B Metazoa - 73…
AT1G62320	-1.04475	0.0093156	0.079467	Ensembl_v29		ERD (early-responsive to dehydration stress) family protein
AT2G41210	-1.0445	0.00203919	0.0244975	Ensembl_v29	PIP5K5	Phosphatidylinositol 4-phosphate 5-kinase 5
AT1G68500	-1.04434	0.00795483	0.0712033	Ensembl_v29		unknown protein%3B BEST Arabidopsis thaliana protein match is: unknown protein (TAIR:AT1G25422.1)%3B Has 16 Blast hits to 16 proteins in 6 species: Archae - 0%3B Bacteria - 0%3B Metazoa - 0%3B Fungi - 0%3B Plants - 16%3B Viruses - 0%3B Other Eukaryotes - 0 (source: /.../BLink).
AT5G21222	-1.04428	0.001842	0.0226852	Ensembl_v29	ATC401	Pentatricopeptide repeat-containing protein At5g21222
AT1G80830	-1.04282	0.000582258	0.0089067	Ensembl_v29	NRAMP1	Metal transporter Nramp1
AT1G62480	-1.04107	0.000183892	0.00333498	Ensembl_v29		Vacuolar calcium-binding protein-related
AT1G15670	-1.04107	0.00170004	0.0212515	Ensembl_v29		F-box/kelch-repeat protein At1g15670
AT1G16530	-1.03946	0.00241335	0.0280353	Ensembl_v29	LBD3	LOB domain-containing protein 3
AT5G13720	-1.0383	0.00671634	0.0629294	Ensembl_v29		Uncharacterised protein family (UPF0114)
AT5G23220	-1.03821	0.000258247	0.00446453	Ensembl_v29	NIC3	Nicotinamidase 3
AT4G17560	-1.03618	0.000768794	0.0112492	Ensembl_v29		50S ribosomal protein L19-1%2C chloroplastic
AT2G43590	-1.03472	0.0018433	0.0226852	Ensembl_v29		Chitinase family protein
AT1G23720	-1.03426	0.00833065	0.0733812	Ensembl_v29		Proline-rich extensin-like family protein
AT5G24120	-1.03318	0.000845295	0.012161	Ensembl_v29	SIGE	RNA polymerase sigma factor sigE%2C chloroplastic/mitochondrial
AT4G25080	-1.03146	2.88e-05	0.000679004	Ensembl_v29	CHLM	Magnesium protoporphyrin IX methyltransferase%2C chloroplastic
AT5G66490	-1.02947	0.000319464	0.00534168	Ensembl_v29		unknown protein%3B FUNCTIONS IN: molecular_function unknown%3B INVOLVED IN: biological_process unknown%3B LOCATED IN: plasma membrane%3B EXPRESSED IN: 17 plant structures%3B EXPRESSED DURING: 9 growth stages%3B BEST Arabidopsis thaliana protein match is: unknow /.../ein (TAIR:AT3G50900.1)%3B Has 1807 Blast hits to 1807 proteins in 277 species: Archae - 0%3B Bacteria - 0%3B Metazoa - 736%3B Fungi …
AT3G45300	-1.02858	0.000258652	0.00446743	Ensembl_v29	IVD	Isovaleryl-CoA dehydrogenase%2C mitochondrial
AT5G13630	-1.02853	0.000295471	0.00500258	Ensembl_v29	CHLH	Magnesium-chelatase subunit ChlH%2C chloroplastic
AT2G29740	-1.02839	0.000246673	0.00430388	Ensembl_v29	UGT71C2	UDP-glycosyltransferase 71C2
AT4G11290	-1.02739	9.45e-05	0.00188376	Ensembl_v29	PER39	Peroxidase 39
AT5G48290	-1.02719	0.00191581	0.0234332	Ensembl_v29		Heavy metal transport/detoxification superfamily protein
AT4G25070	-1.02651	0.00247503	0.0285339	Ensembl_v29		unknown protein%3B EXPRESSED IN: cultured cell%3B BEST Arabidopsis thaliana protein match is: unknown protein (TAIR:AT3G48860.2)%3B Has 14837 Blast hits to 10961 proteins in 1163 species: Archae - 189%3B Bacteria - 1924%3B Metazoa - 7665%3B Fungi - 1127%3B Plants /.../%3B Viruses - 80%3B Other Eukaryotes - 3199 (source: NCBI BLink).
AT5G05410	-1.02533	0.00115469	0.0155672	Ensembl_v29	DREB2A	Dehydration-responsive element-binding protein 2A
AT3G10985	-1.02393	0.00030327	0.00512542	Ensembl_v29	SAG20	senescence associated gene 20
AT4G25310	-1.02252	0.00308111	0.0338258	Ensembl_v29		2-oxoglutarate (2OG) and Fe(II)-dependent oxygenase superfamily protein
AT5G45490	-1.02233	1.4e-05	0.000359862	Ensembl_v29		Probable disease resistance protein At5g45490
AT4G28240	-1.02176	0.000319362	0.00534168	Ensembl_v29		Wound-responsive family protein
AT4G23880	-1.02154	0.00863594	0.0751996	Ensembl_v29		unknown protein%3B Has 73 Blast hits to 69 proteins in 22 species: Archae - 0%3B Bacteria - 4%3B Metazoa - 9%3B Fungi - 2%3B Plants - 18%3B Viruses - 0%3B Other Eukaryotes - 40 (source: NCBI BLink).
AT2G05180	-1.02113	0.00425766	0.0437961	Ensembl_v29	CYP705A6	cytochrome P450%2C family 705%2C subfamily A%2C polypeptide 6
AT2G46220	-1.02009	0.000780374	0.0113745	Ensembl_v29		Uncharacterized conserved protein (DUF2358)
AT5G64850	-1.01965	0.00043753	0.00702917	Ensembl_v29		FUNCTIONS IN: molecular_function unknown%3B INVOLVED IN: biological_process unknown%3B LOCATED IN: plasma membrane%3B EXPRESSED IN: 22 plant structures%3B EXPRESSED DURING: 13 growth stages%3B CONTAINS InterPro DOMAIN/s: RPM1-interacting protein 4%2C defence re /.../ (InterPro:IPR008700)%3B BEST Arabidopsis thaliana protein match is: unknown protein (TAIR:AT5G09960.1)%3B Has 30201 Blast hits to 1…
AT1G20440	-1.01894	0.00074687	0.0109795	Ensembl_v29	COR47	Dehydrin COR47
AT4G35440	-1.01813	0.00338583	0.0364499	Ensembl_v29	CLC-E	Chloride channel protein CLC-e
AT2G02710	-1.01573	0.00159178	0.0202308	Ensembl_v29	TLP1	Protein TWIN LOV 1
AT5G24030	-1.0152	7.3e-05	0.00151901	Ensembl_v29	SLAH3	S-type anion channel SLAH3
AT5G42500	-1.01438	0.000136131	0.00256244	Ensembl_v29	DIR2	Dirigent protein 2
AT2G24820	-1.01409	0.00163624	0.0205879	Ensembl_v29	TIC55	Protein TIC 55%2C chloroplastic
AT1G63410	-1.01338	0.00202201	0.0243664	Ensembl_v29		Protein of unknown function (DUF567)
AT2G40320	-1.01191	0.000219883	0.00389409	Ensembl_v29	TBL33	Protein trichome birefringence-like 33
AT5G57655	-1.01044	0.000145971	0.0027257	Ensembl_v29	XYLA	Xylose isomerase
AT5G18170	-1.01036	0.000189498	0.00342349	Ensembl_v29	GDH1	Glutamate dehydrogenase 1
AT1G31935	-1.01003	7.9e-05	0.00162016	Ensembl_v29		other RNA
AT5G05710	-1.00799	5.14e-05	0.00112434	Ensembl_v29		Pleckstrin homology (PH) domain superfamily protein
AT3G07720	-1.0049	0.00103442	0.0143457	Ensembl_v29		Galactose oxidase/kelch repeat superfamily protein
AT4G23515	-1.00312	0.00659586	0.0619236	Ensembl_v29		Toll-Interleukin-Resistance (TIR) domain family protein
AT1G26800	-1.00134	0.00225339	0.02653	Ensembl_v29		RING/U-box superfamily protein
AT2G45135	15.9892	4.61e-43	5.44e-40	Ensembl_v29		RING/U-box superfamily protein
AT3G29784	15.385	1.03e-39	9.22e-37	Ensembl_v29		transposable element gene
AT4G13700	11.7938	6.01e-19	1.32e-16	Ensembl_v29	ATPAP23	purple acid phosphatase 23
AT1G17710	11.2837	4.51e-94	2.83e-90	Ensembl_v29		Inorganic pyrophosphatase 2
AT2G13190	10.8476	3.94e-17	7.29e-15	Ensembl_v29		transposable element gene
AT5G53048	10.8342	4.53e-30	2.19e-27	Ensembl_v29		other RNA
AT3G54700	10.0985	7.13e-22	1.87e-19	Ensembl_v29	PHT1-7	Probable inorganic phosphate transporter 1-7
AT2G45130	9.5052	2.2e-42	2.18e-39	Ensembl_v29	SPX3	SPX domain-containing protein 3
AT3G25240	9.39464	1.97e-101	1.86e-97	Ensembl_v29		Protein of unknown function (DUF506)
AT2G34202	9.05175	3.62e-09	1.95e-07	Ensembl_v29	MIR399D	MIR399D%3B miRNA
AT5G62162	8.82921	2.11e-12	1.96e-10	Ensembl_v29	MIR399C	MIR399C%3B miRNA
AT2G04130	8.65747	9.43e-08	3.87e-06	Ensembl_v29		transposable element gene
AT3G09922	8.47686	1.44e-42	1.51e-39	Ensembl_v29	IPS1	induced by phosphate starvation1
AT2G34210	8.46944	1.61e-28	6.92e-26	Ensembl_v29		Putative transcription elongation factor SPT5 homolog 2
AT1G67610	8.05583	5.14e-17	9.23e-15	Ensembl_v29		pseudogene%2C hypothetical protein
AT5G43360	7.9563	1.32e-20	3.18e-18	Ensembl_v29	PHT1-3	Probable inorganic phosphate transporter 1-3
AT1G63005	7.84469	8.79e-10	5.36e-08	Ensembl_v29	MIR399B	MIR399B%3B miRNA
AT2G43920	7.76709	1.39e-26	5.81e-24	Ensembl_v29	HOL2	Probable thiol methyltransferase 1
AT4G01470	7.73644	1.42e-21	3.61e-19	Ensembl_v29	TIP1-3	Aquaporin TIP1-3
AT2G11810	7.59493	3.45e-45	4.65e-42	Ensembl_v29	MGD3	Monogalactosyldiacylglycerol synthase 3%2C chloroplastic
AT2G18660	7.34983	6.56e-24	2.1e-21	Ensembl_v29	EGC2	EG45-like domain containing protein 2
AT1G73220	7.04665	4.5e-83	2.12e-79	Ensembl_v29	2018-10-01	Organic cation/carnitine transporter 1
AT5G20790	6.8487	5.29e-34	3.56e-31	Ensembl_v29		unknown protein%3B FUNCTIONS IN: molecular_function unknown%3B INVOLVED IN: biological_process unknown%3B LOCATED IN: endomembrane system%3B EXPRESSED IN: 11 plant structures%3B EXPRESSED DURING: LP.04 four leaves visible%2C 4 anthesis%2C petal differentiation an /.../nsion stage%3B BEST Arabidopsis thaliana protein match is: unknown protein (TAIR:AT3G43110.1)%3B Has 30201 Blast hits to 17322 pro…
AT5G39720	6.80012	1.59e-63	5e-60	Ensembl_v29	AIG2L	AIG2-like protein
AT1G73010	6.78874	4.49e-54	9.41e-51	Ensembl_v29	PS2	Inorganic pyrophosphatase 1
AT5G05340	6.76422	3.87e-22	1.04e-19	Ensembl_v29	PER52	Peroxidase 52
AT5G43300	6.75793	6.65e-25	2.32e-22	Ensembl_v29	GDPD3	Glycerophosphodiester phosphodiesterase GDPD3
AT3G29460	6.67002	0.0019444	0.0236755	Ensembl_v29		transposable element gene
AT2G04135	6.3071	4.86e-16	7.76e-14	Ensembl_v29		transposable element gene
AT1G08165	6.09803	1.11e-56	2.98e-53	Ensembl_v29		unknown protein%3B FUNCTIONS IN: molecular_function unknown%3B INVOLVED IN: biological_process unknown%3B LOCATED IN: cellular_component unknown%3B Has 30201 Blast hits to 17322 proteins in 780 species: Archae - 12%3B Bacteria - 1396%3B Metazoa - 17338%3B Fungi - /.../ Plants - 5037%3B Viruses - 0%3B Other Eukaryotes - 2996 (source: NCBI BLink).
AT2G36724	6.04602	3.54e-23	1.04e-20	Ensembl_v29		unknown protein%3B FUNCTIONS IN: molecular_function unknown%3B INVOLVED IN: biological_process unknown%3B LOCATED IN: endomembrane system%3B BEST Arabidopsis thaliana protein match is: unknown protein (TAIR:AT2G26865.1)%3B Has 35333 Blast hits to 34131 protei /.../2444 species: Archae - 798%3B Bacteria - 22429%3B Metazoa - 974%3B Fungi - 991%3B Plants - 531%3B Viruses - 0%3B Other Eukaryotes - 96…
AT5G28000	6.03101	2.84e-32	1.67e-29	Ensembl_v29		Polyketide cyclase/dehydrase and lipid transport superfamily protein
AT5G17340	5.96384	8.18e-56	1.93e-52	Ensembl_v29		Putative membrane lipoprotein
AT4G36850	5.83456	7.71e-53	1.32e-49	Ensembl_v29		PQ-loop repeat family protein / transmembrane family protein
AT1G23110	5.69365	1.92e-29	8.85e-27	Ensembl_v29		unknown protein%3B FUNCTIONS IN: molecular_function unknown%3B LOCATED IN: chloroplast%3B BEST Arabidopsis thaliana protein match is: unknown protein (TAIR:AT1G70900.1)%3B Has 59 Blast hits to 59 proteins in 15 species: Archae - 0%3B Bacteria - 0%3B Metazoa - 0 /.../i - 0%3B Plants - 59%3B Viruses - 0%3B Other Eukaryotes - 0 (source: NCBI BLink).
AT4G15210	5.62306	8.26e-13	8.28e-11	Ensembl_v29	BAM5	Beta-amylase 5
AT5G07310	5.59738	2.32e-10	1.55e-08	Ensembl_v29	ERF115	Ethylene-responsive transcription factor ERF115
AT3G52310	5.54091	9.14e-24	2.87e-21	Ensembl_v29	ABCG27	ABC-2 type transporter family protein
AT2G04120	5.53973	0.00354341	0.0378225	Ensembl_v29		pseudogene%2C RAS-related GTP binding protein%2C blastp match of 80%25 identity and 5.7e-32 P-value to SP
AT2G02990	5.48628	1.77e-31	1.01e-28	Ensembl_v29	RNS1	Ribonuclease 1
AT5G24660	5.43104	7.83e-13	7.9e-11	Ensembl_v29	LSU2	response to low sulfur 2
AT2G04460	5.31935	2.72e-20	6.5e-18	Ensembl_v29		transposable element gene
AT1G09080	5.31298	2.61e-33	1.64e-30	Ensembl_v29	MED37B	Probable mediator of RNA polymerase II transcription subunit 37b
AT4G11393	5.2106	3.68e-05	0.000838165	Ensembl_v29		Putative defensin-like protein 202
AT4G36570	5.20362	3.47e-13	3.68e-11	Ensembl_v29	ATRL3	RAD-like 3
AT3G03530	5.10762	4.08e-25	1.48e-22	Ensembl_v29	NPC4	Non-specific phospholipase C4
AT4G13420	5.0589	1.16e-12	1.13e-10	Ensembl_v29	POT5	Potassium transporter 5
AT4G10120	5.04016	9.87e-34	6.42e-31	Ensembl_v29	SPS4	Probable sucrose-phosphate synthase 4
AT5G20410	4.87646	2.21e-31	1.23e-28	Ensembl_v29	MGD2	Monogalactosyldiacylglycerol synthase 2%2C chloroplastic
AT5G03545	4.86396	6.39e-51	9.27e-48	Ensembl_v29	AT4	Expressed in response to phosphate starvation%2C this response is enhanced by the presence of IAA.
AT4G11642	4.84089	4.09e-17	7.48e-15	Ensembl_v29		pseudogene of ATOSM34 (osmotin-like protein)
AT2G43510	4.80024	1.5e-22	4.16e-20	Ensembl_v29	ATTI1	Defensin-like protein 195
AT4G24890	4.73245	4.21e-23	1.22e-20	Ensembl_v29	PAP24	Probable inactive purple acid phosphatase 24
AT1G24580	4.69251	7.43e-08	3.11e-06	Ensembl_v29		RING/U-box superfamily protein
AT2G30540	4.68217	6.02e-15	7.99e-13	Ensembl_v29	GRXS9	Monothiol glutaredoxin-S9
AT5G09570	4.64249	1.3e-39	1.11e-36	Ensembl_v29		Cox19-like CHCH family protein
AT2G36970	4.52118	4.06e-08	1.8e-06	Ensembl_v29	UGT86A1	UDP-glycosyltransferase 86A1
AT3G09400	4.41951	1.52e-11	1.24e-09	Ensembl_v29	PLL3	Probable protein phosphatase 2C 36
AT3G28510	4.40919	1.8e-24	5.95e-22	Ensembl_v29		P-loop containing nucleoside triphosphate hydrolases superfamily protein
AT1G22150	4.36689	1.62e-14	2.05e-12	Ensembl_v29	SULTR1%3B3	Sulfate transporter 1.3
AT5G20150	4.33507	1.84e-25	6.8e-23	Ensembl_v29	SPX1	SPX domain-containing protein 1
AT5G19880	4.272	1.14e-12	1.11e-10	Ensembl_v29	PER58	Peroxidase 58
AT1G48325	4.16784	2.91e-12	2.62e-10	Ensembl_v29		Expressed protein
AT5G09470	4.09922	1.63e-13	1.77e-11	Ensembl_v29	PUMP6	Mitochondrial uncoupling protein 6
AT3G60140	4.05578	1.24e-15	1.8e-13	Ensembl_v29	BGLU30	Beta-glucosidase 30
AT3G02040	4.0178	7.37e-26	2.84e-23	Ensembl_v29	GDPD1	Glycerophosphodiester phosphodiesterase GDPD1%2C chloroplastic
AT4G01060	4.0161	1.45e-18	3e-16	Ensembl_v29	ETC3	MYB-like transcription factor ETC3
AT3G17790	3.98321	1.28e-24	4.38e-22	Ensembl_v29	PAP17	Purple acid phosphatase 17
AT5G12030	3.92355	2.58e-12	2.37e-10	Ensembl_v29	HSP17.7	17.7 kDa class II heat shock protein
AT4G19810	3.88692	6.24e-13	6.37e-11	Ensembl_v29		Glycosyl hydrolase family protein with chitinase insertion domain
AT2G02010	3.8256	1.1e-11	9.05e-10	Ensembl_v29	GAD4	Glutamate decarboxylase 4
AT3G25760	3.79211	4.66e-07	1.65e-05	Ensembl_v29	AOC1	Allene oxide cyclase 1%2C chloroplastic
AT1G19200	3.77021	5.45e-21	1.35e-18	Ensembl_v29		Protein of unknown function (DUF581)
AT5G02200	3.75551	6.46e-23	1.84e-20	Ensembl_v29	FHL	far-red-elongated hypocotyl1-like
AT1G67600	3.74801	9.57e-26	3.61e-23	Ensembl_v29		Acid phosphatase/vanadium-dependent haloperoxidase-related protein
AT1G09180	3.72263	1.05e-07	4.27e-06	Ensembl_v29	ATSAR1	secretion-associated RAS super family 1
AT1G08310	3.66536	1.34e-24	4.52e-22	Ensembl_v29		alpha/beta-Hydrolases superfamily protein
AT1G42980	3.59727	2.67e-12	2.44e-10	Ensembl_v29	FH12	Formin-like protein 12
AT2G32830	3.58788	1.15e-14	1.5e-12	Ensembl_v29	PHT1-5	Probable inorganic phosphate transporter 1-5
AT1G69080	3.47016	9.59e-31	4.89e-28	Ensembl_v29		Adenine nucleotide alpha hydrolases-like superfamily protein
AT3G30725	3.45776	2.34e-21	5.89e-19	Ensembl_v29	GDU6	Protein GLUTAMINE DUMPER 6
AT4G25160	3.45352	1.32e-13	1.47e-11	Ensembl_v29	PUB35	U-box domain-containing protein 35
AT1G49900	3.429	6.32e-07	2.18e-05	Ensembl_v29		C2H2 type zinc finger transcription factor family
AT3G43190	3.40697	1.81e-29	8.52e-27	Ensembl_v29	SUS4	Sucrose synthase 4
AT1G24575	3.39261	2.73e-35	2.06e-32	Ensembl_v29		unknown protein%3B Has 7 Blast hits to 7 proteins in 2 species: Archae - 0%3B Bacteria - 0%3B Metazoa - 0%3B Fungi - 0%3B Plants - 7%3B Viruses - 0%3B Other Eukaryotes - 0 (source: NCBI BLink).
AT1G30560	3.37569	1.5e-06	4.84e-05	Ensembl_v29		Putative glycerol-3-phosphate transporter 3
AT5G01220	3.37017	4.02e-16	6.49e-14	Ensembl_v29	SQD2	Sulfoquinovosyl transferase SQD2
AT3G05630	3.34834	1.52e-13	1.66e-11	Ensembl_v29	PLDP2	Phospholipase D p2
AT4G23000	3.34627	3.24e-24	1.05e-21	Ensembl_v29		Calcineurin-like metallo-phosphoesterase superfamily protein
AT5G56368	3.34519	1.84e-05	0.000456214	Ensembl_v29		Putative defensin-like protein 282
AT5G05390	3.23105	4.66e-08	2.05e-06	Ensembl_v29	LAC12	Laccase-12
AT1G76430	3.22846	1.56e-09	8.96e-08	Ensembl_v29	PHT1-9	Probable inorganic phosphate transporter 1-9
AT1G21320	3.21899	4.7e-14	5.51e-12	Ensembl_v29		nucleotide binding%3Bnucleic acid binding
AT1G20860	3.20629	1.03e-10	7.3e-09	Ensembl_v29	PHT1-8	Probable inorganic phosphate transporter 1-8
AT2G38940	3.20528	1.18e-12	1.14e-10	Ensembl_v29	PHT1-4	Inorganic phosphate transporter 1-4
AT3G48346	3.19405	5.34e-06	0.000150726	Ensembl_v29		unknown protein%3B Has 30201 Blast hits to 17322 proteins in 780 species: Archae - 12%3B Bacteria - 1396%3B Metazoa - 17338%3B Fungi - 3422%3B Plants - 5037%3B Viruses - 0%3B Other Eukaryotes - 2996 (source: NCBI BLink).
AT4G33030	3.12734	3.82e-26	1.5e-23	Ensembl_v29	SQD1	UDP-sulfoquinovose synthase%2C chloroplastic
AT3G56040	3.12149	3.19e-26	1.28e-23	Ensembl_v29	UGP3	UDP-glucose pyrophosphorylase 3
AT3G59884	3.10362	4.49e-05	0.000999277	Ensembl_v29	MIR827A	MIR827a%3B miRNA
AT3G47420	3.06659	3.81e-09	2.05e-07	Ensembl_v29	ATPS3	Putative glycerol-3-phosphate transporter 1
AT4G03960	3.05653	8.14e-29	3.57e-26	Ensembl_v29		Phosphotyrosine protein phosphatases superfamily protein
AT4G28850	3.04969	2.65e-06	8.12e-05	Ensembl_v29	XTH26	Probable xyloglucan endotransglucosylase/hydrolase protein 26
AT2G43535	3.03507	2.21e-22	6.03e-20	Ensembl_v29	ATTI4	Defensin-like protein 196
AT4G15540	3.0092	7.36e-29	3.31e-26	Ensembl_v29		WAT1-related protein At4g15540
AT1G69880	3.00339	9.41e-09	4.74e-07	Ensembl_v29	TRX8	Thioredoxin H8
AT3G22740	3.00085	5.61e-12	4.83e-10	Ensembl_v29	HMT3	Homocysteine S-methyltransferase 3
AT5G24600	2.99303	3.4e-16	5.63e-14	Ensembl_v29		Protein of unknown function%2C DUF599
AT1G07550	2.97453	1.56e-08	7.51e-07	Ensembl_v29		Probable LRR receptor-like serine/threonine-protein kinase At1g07550
AT3G47480	2.96983	1.02e-23	3.16e-21	Ensembl_v29	CML47	Probable calcium-binding protein CML47
AT1G01380	2.94385	6.47e-16	1e-13	Ensembl_v29	ETC1	MYB-like transcription factor ETC1
AT1G01680	2.93643	0.000605193	0.00919213	Ensembl_v29	PUB54	U-box domain-containing protein 54
AT5G52680	2.93426	1.41e-07	5.55e-06	Ensembl_v29		Copper transport protein family
AT3G52720	2.92559	8.8e-12	7.36e-10	Ensembl_v29	ACA1	Alpha carbonic anhydrase 1%2C chloroplastic
AT4G32950	2.89059	0.000158577	0.00292083	Ensembl_v29		Probable protein phosphatase 2C 61
AT3G52820	2.88503	3.68e-10	2.4e-08	Ensembl_v29	PAP22	Purple acid phosphatase 22
ATMG01330	2.84239	0.00788402	0.0707424	Ensembl_v29	ORF107H	Uncharacterized mitochondrial protein AtMg01330
AT3G17690	2.8316	9.2e-16	1.38e-13	Ensembl_v29	CNGC19	Putative cyclic nucleotide-gated ion channel 19
AT5G67080	2.82016	1.43e-07	5.6e-06	Ensembl_v29	MAPKKK19	mitogen-activated protein kinase kinase kinase 19
ATMG00640	2.78968	7.47e-06	0.000204264	Ensembl_v29	ORF25	hydrogen ion transporting ATP synthases%2C rotational mechanism%3Bzinc ion binding
AT5G67430	2.7582	5.23e-09	2.73e-07	Ensembl_v29		Acyl-CoA N-acyltransferases (NAT) superfamily protein
AT3G43110	2.75202	8.47e-16	1.28e-13	Ensembl_v29		unknown protein%3B FUNCTIONS IN: molecular_function unknown%3B INVOLVED IN: biological_process unknown%3B LOCATED IN: endomembrane system%3B EXPRESSED IN: petal%2C flower%3B EXPRESSED DURING: 4 anthesis%2C petal differentiation and expansion stage%3B BEST Arabidops /.../liana protein match is: unknown protein (TAIR:AT5G20790.1)%3B Has 30 Blast hits to 30 proteins in 10 species: Archae - 0%3B Bact…
AT4G31240	2.73922	1.72e-12	1.63e-10	Ensembl_v29		Probable nucleoredoxin 3
AT3G22910	2.73157	1.97e-09	1.11e-07	Ensembl_v29	ACA13	Putative calcium-transporting ATPase 13%2C plasma membrane-type
AT4G13000	2.73068	1.2e-06	3.95e-05	Ensembl_v29		AGC (cAMP-dependent%2C cGMP-dependent and protein kinase C) kinase family protein
AT1G51913	2.71952	9.45e-07	3.18e-05	Ensembl_v29		LOCATED IN: endomembrane system%3B BEST Arabidopsis thaliana protein match is: cryptdin protein-related (TAIR:AT1G51915.1)%3B Has 22 Blast hits to 22 proteins in 3 species: Archae - 0%3B Bacteria - 0%3B Metazoa - 0%3B Fungi - 0%3B Plants - 22%3B Viruses - 0%3B Othe /.../ryotes - 0 (source: NCBI BLink).
AT2G42690	2.71297	4.84e-18	9.81e-16	Ensembl_v29		Phospholipase A1-IIdelta
AT1G23730	2.71187	0.000129023	0.00244083	Ensembl_v29	BCA3	Beta carbonic anhydrase 3
AT5G64810	2.67954	3.65e-12	3.2e-10	Ensembl_v29	WRKY51	Probable WRKY transcription factor 51
AT3G60540	2.67938	1.97e-14	2.47e-12	Ensembl_v29		Preprotein translocase Sec%2C Sec61-beta subunit protein
AT3G12500	2.66328	2.06e-14	2.53e-12	Ensembl_v29	CHI-B	Basic endochitinase B
AT5G38910	2.65197	0.000111233	0.00216732	Ensembl_v29		Putative germin-like protein subfamily 1 member 9
AT2G36800	2.60416	0.000547179	0.00843165	Ensembl_v29	UGT73C5	UDP-glycosyltransferase 73C5
AT3G08970	2.60272	5.48e-18	1.1e-15	Ensembl_v29	ERDJ3A	DnaJ protein ERDJ3A
AT1G51920	2.58089	7.93e-06	0.000215806	Ensembl_v29		unknown protein%3B FUNCTIONS IN: molecular_function unknown%3B INVOLVED IN: biological_process unknown%3B LOCATED IN: endomembrane system%3B EXPRESSED IN: stem%2C stamen%3B EXPRESSED DURING: 4 anthesis%3B Has 22 Blast hits to 22 proteins in 5 species: Archae - 0%3B /.../ria - 0%3B Metazoa - 0%3B Fungi - 0%3B Plants - 22%3B Viruses - 0%3B Other Eukaryotes - 0 (source: NCBI BLink).
AT4G25010	2.5661	4.87e-09	2.55e-07	Ensembl_v29	SWEET14	Bidirectional sugar transporter SWEET14
AT1G34060	2.56285	7.12e-07	2.45e-05	Ensembl_v29	TAR4	Tryptophan aminotransferase-related protein 4
AT2G01880	2.55427	3.7e-11	2.86e-09	Ensembl_v29	PAP7	Purple acid phosphatase 7
AT1G07400	2.50084	9.74e-07	3.26e-05	Ensembl_v29	HSP17.8	17.8 kDa class I heat shock protein
AT5G06510	2.49593	6.66e-12	5.66e-10	Ensembl_v29	NFYA10	Nuclear transcription factor Y subunit A-10
AT2G32487	2.46204	1.64e-07	6.38e-06	Ensembl_v29		unknown protein%3B FUNCTIONS IN: molecular_function unknown%3B INVOLVED IN: biological_process unknown%3B LOCATED IN: endomembrane system%3B Has 1 Blast hits to 1 proteins in 1 species: Archae - 0%3B Bacteria - 0%3B Metazoa - 0%3B Fungi - 0%3B Plants - 1%3B Viruses - /.../her Eukaryotes - 0 (source: NCBI BLink).
AT4G31370	2.45242	1.5e-09	8.67e-08	Ensembl_v29	FLA5	Fasciclin-like arabinogalactan protein 5
AT1G05450	2.44739	4.33e-07	1.55e-05	Ensembl_v29		Bifunctional inhibitor/lipid-transfer protein/seed storage 2S albumin superfamily protein
AT3G58550	2.43041	2.99e-12	2.67e-10	Ensembl_v29		Bifunctional inhibitor/lipid-transfer protein/seed storage 2S albumin superfamily protein
AT2G24850	2.4214	2.82e-07	1.04e-05	Ensembl_v29	TAT3	Probable aminotransferase TAT3
AT4G10220	2.41647	3.54e-11	2.77e-09	Ensembl_v29		Protein of Unknown Function (DUF239)
AT4G14070	2.40783	2.48e-15	3.46e-13	Ensembl_v29	AAE15	Long-chain-fatty-acid--[acyl-carrier-protein] ligase AEE15%2C chloroplastic
ATMG01360	2.39739	2.13e-06	6.69e-05	Ensembl_v29	COX1	Cytochrome c oxidase subunit 1
AT2G47950	2.39694	8.17e-08	3.4e-06	Ensembl_v29		unknown protein%3B FUNCTIONS IN: molecular_function unknown%3B INVOLVED IN: biological_process unknown%3B LOCATED IN: endomembrane system%3B EXPRESSED IN: root%2C flower%3B EXPRESSED DURING: petal differentiation and expansion stage%3B BEST Arabidopsis thaliana p /.../ match is: unknown protein (TAIR:AT3G62990.1)%3B Has 22 Blast hits to 22 proteins in 5 species: Archae - 0%3B Bacteria - 0%3B Meta…
AT1G54260	2.37779	3.9e-06	0.000112924	Ensembl_v29		winged-helix DNA-binding transcription factor family protein
AT2G07698	2.36895	9.67e-06	0.000258698	Ensembl_v29		ATPase%2C F1 complex%2C alpha subunit protein
AT3G10986	2.33692	6.67e-06	0.000185504	Ensembl_v29		Protein LURP-one-related 9
AT4G35180	2.33511	2.42e-09	1.35e-07	Ensembl_v29	LHT7	Lysine histidine transporter-like 7
AT4G12290	2.33253	5.68e-07	1.99e-05	Ensembl_v29		Copper amine oxidase family protein
AT5G65158	2.32989	3.38e-06	0.000100435	Ensembl_v29		Lipase/lipooxygenase%2C PLAT/LH2 family protein
AT4G01380	2.31169	4.42e-15	6.04e-13	Ensembl_v29		plastocyanin-like domain-containing protein
AT3G15370	2.31078	6.18e-07	2.15e-05	Ensembl_v29	EXPA12	Expansin-A12
AT3G53620	2.3086	5.99e-15	7.99e-13	Ensembl_v29	PPA4	Soluble inorganic pyrophosphatase 4
AT2G20800	2.30225	1.57e-12	1.51e-10	Ensembl_v29	NDB4	External alternative NAD(P)H-ubiquinone oxidoreductase B4%2C mitochondrial
AT3G19710	2.28382	3.87e-11	2.98e-09	Ensembl_v29	BCAT4	Methionine aminotransferase BCAT4
AT3G06962	2.28125	9.26e-06	0.000248143	Ensembl_v29		other RNA
AT1G65500	2.27056	2.57e-08	1.2e-06	Ensembl_v29		unknown protein%3B FUNCTIONS IN: molecular_function unknown%3B INVOLVED IN: biological_process unknown%3B LOCATED IN: endomembrane system%3B EXPRESSED IN: 14 plant structures%3B EXPRESSED DURING: 9 growth stages%3B BEST Arabidopsis thaliana protein match is: un /.../protein (TAIR:AT1G65486.1)%3B Has 23 Blast hits to 23 proteins in 2 species: Archae - 0%3B Bacteria - 0%3B Metazoa - 0%3B Fungi - 0%…
AT3G48850	2.2666	1.39e-05	0.000357069	Ensembl_v29	MPT2	Mitochondrial phosphate carrier protein 2%2C mitochondrial
AT3G57157	2.2376	2.47e-05	0.000590999	Ensembl_v29		other RNA
AT3G05858	2.23344	3.1e-06	9.31e-05	Ensembl_v29		unknown protein%3B FUNCTIONS IN: molecular_function unknown%3B INVOLVED IN: biological_process unknown%3B LOCATED IN: cellular_component unknown%3B BEST Arabidopsis thaliana protein match is: unknown protein (TAIR:AT5G26620.1)%3B Has 30201 Blast hits to 17322 /.../ins in 780 species: Archae - 12%3B Bacteria - 1396%3B Metazoa - 17338%3B Fungi - 3422%3B Plants - 5037%3B Viruses - 0%3B Other Eukaryo…
AT1G56600	2.23286	5.33e-10	3.4e-08	Ensembl_v29	GOLS2	Galactinol synthase 2
AT4G17030	2.2225	1.71e-19	3.88e-17	Ensembl_v29	EXLB1	Expansin-like B1
AT1G11460	2.22189	4.14e-13	4.34e-11	Ensembl_v29		WAT1-related protein At1g11460
AT3G02870	2.22075	1.95e-19	4.38e-17	Ensembl_v29	VTC4	Inositol-phosphate phosphatase
ATMG00030	2.2006	2.96e-09	1.62e-07	Ensembl_v29	ORF107A	Uncharacterized mitochondrial protein AtMg00030
AT3G28580	2.1987	4.24e-09	2.25e-07	Ensembl_v29		P-loop containing nucleoside triphosphate hydrolases superfamily protein
AT2G15220	2.19479	1.29e-09	7.58e-08	Ensembl_v29		Plant basic secretory protein (BSP) family protein
AT2G48090	2.19472	1.28e-14	1.65e-12	Ensembl_v29		unknown protein%3B FUNCTIONS IN: molecular_function unknown%3B INVOLVED IN: biological_process unknown%3B LOCATED IN: chloroplast%3B EXPRESSED IN: male gametophyte%2C root%2C flower%2C carpel%3B EXPRESSED DURING: 4 anthesis%2C petal differentiation and expansion stag /.../ 3 Blast hits to 3 proteins in 1 species: Archae - 0%3B Bacteria - 0%3B Metazoa - 0%3B Fungi - 0%3B Plants - 3%3B Viruses - 0%…
AT1G51000	2.18166	0.00109416	0.0150087	Ensembl_v29		unknown protein%3B BEST Arabidopsis thaliana protein match is: unknown protein (TAIR:AT1G51020.1)%3B Has 19 Blast hits to 16 proteins in 2 species: Archae - 0%3B Bacteria - 0%3B Metazoa - 0%3B Fungi - 0%3B Plants - 19%3B Viruses - 0%3B Other Eukaryotes - 0 (source: /.../BLink).
AT2G03445	2.18086	0.00748851	0.068105	Ensembl_v29	MIR398A	MIR398A%3B miRNA
AT4G36430	2.16981	3.23e-11	2.57e-09	Ensembl_v29	PER49	Peroxidase 49
ATMG00070	2.1661	0.00416821	0.0430069	Ensembl_v29	NAD9	NADH dehydrogenase subunit 9
AT2G30750	2.1573	2.29e-07	8.61e-06	Ensembl_v29	CYP71A12	cytochrome P450%2C family 71%2C subfamily A%2C polypeptide 12
AT1G58280	2.15117	1.79e-15	2.56e-13	Ensembl_v29		Phosphoglycerate mutase-like protein 2
AT5G61550	2.15096	0.000206454	0.00368394	Ensembl_v29	PUB52	U-box domain-containing protein 52
AT3G22060	2.14763	4.39e-05	0.000981976	Ensembl_v29	CRRSP38	Cysteine-rich repeat secretory protein 38
AT1G64590	2.13778	6.65e-08	2.83e-06	Ensembl_v29		NAD(P)-binding Rossmann-fold superfamily protein
AT1G34510	2.12933	0.000146744	0.00273492	Ensembl_v29	PER8	Peroxidase 8
AT1G73040	2.12195	0.000105206	0.00206221	Ensembl_v29	JAL19	Jacalin-related lectin 19
AT1G13750	2.1115	2.68e-08	1.24e-06	Ensembl_v29	PAP1	Probable inactive purple acid phosphatase 1
AT1G71200	2.10781	1.27e-07	5.06e-06	Ensembl_v29		basic helix-loop-helix (bHLH) DNA-binding superfamily protein
AT5G06730	2.10274	7.5e-08	3.13e-06	Ensembl_v29	PER54	Peroxidase 54
AT3G41768	2.10052	0.000265987	0.00457832	Ensembl_v29		rRNA
AT2G15340	2.09585	7.02e-05	0.00147286	Ensembl_v29		glycine-rich protein
AT3G02020	2.09085	5.51e-09	2.85e-07	Ensembl_v29	AK3	Aspartokinase 3%2C chloroplastic
AT4G14060	2.08197	4.83e-11	3.61e-09	Ensembl_v29		Polyketide cyclase/dehydrase and lipid transport superfamily protein
AT1G59730	2.08158	0.00401082	0.0416791	Ensembl_v29	TRX7	Thioredoxin H7
AT3G25950	2.08023	7.63e-05	0.00157205	Ensembl_v29		TRAM%2C LAG1 and CLN8 (TLC) lipid-sensing domain containing protein
AT4G24450	2.07449	9.82e-15	1.3e-12	Ensembl_v29	GWD2	Alpha-glucan water dikinase 2
AT1G54970	2.07419	0.000401207	0.006501	Ensembl_v29	PRP1	Proline-rich protein 1
AT5G44990	2.05625	0.00082231	0.0118739	Ensembl_v29		Glutathione S-transferase family protein
AT5G64000	2.04967	3.8e-10	2.47e-08	Ensembl_v29	SAL2	SAL2 phosphatase
AT3G47290	2.04543	8.98e-10	5.46e-08	Ensembl_v29	PLC8	Phosphoinositide phospholipase C 8
AT2G05510	2.03837	2.95e-10	1.95e-08	Ensembl_v29		Glycine-rich protein family
AT4G39810	2.03288	0.00045163	0.00718835	Ensembl_v29	NEN4	Protein NEN4
AT5G52670	2.02648	2.53e-05	0.000602118	Ensembl_v29		Copper transport protein family
AT3G46230	2.02343	2.65e-05	0.000628959	Ensembl_v29	HSP17.4A	17.4 kDa class I heat shock protein
AT3G47340	2.02161	3.34e-06	9.94e-05	Ensembl_v29	ASN1	Asparagine synthetase [glutamine-hydrolyzing] 1
AT3G60120	2.0179	0.00102907	0.0143032	Ensembl_v29	BGLU27	Beta-glucosidase 27
AT3G63380	2.01299	0.000282733	0.00483027	Ensembl_v29	ACA12	Calcium-transporting ATPase 12%2C plasma membrane-type
AT1G69920	2.01177	1.7e-07	6.59e-06	Ensembl_v29	GSTU12	Glutathione S-transferase U12
ATMG00020	2.0072	3.59e-08	1.61e-06	Ensembl_v29	RRN26	mitochondrial 26S ribosomal RNA protein
AT1G71130	2.00612	2.42e-15	3.41e-13	Ensembl_v29	ERF070	Ethylene-responsive transcription factor ERF070
AT3G25795	2.00534	2.39e-05	0.000573125	Ensembl_v29		other RNA
AT4G33770	1.99489	1.18e-14	1.53e-12	Ensembl_v29	ITPK2	Inositol-tetrakisphosphate 1-kinase 2
AT2G26660	1.99296	2.79e-12	2.53e-10	Ensembl_v29	SPX2	SPX domain-containing protein 2
AT1G17830	1.97776	1.15e-06	3.82e-05	Ensembl_v29		Protein of unknown function (DUF789)
AT3G55700	1.97611	0.0015697	0.0200176	Ensembl_v29	UGT76F1	UDP-glycosyltransferase 76F1
AT2G46530	1.97117	3.74e-07	1.35e-05	Ensembl_v29	ARF11	Auxin response factor 11
AT5G39670	1.96427	5.01e-08	2.17e-06	Ensembl_v29	CML45	Probable calcium-binding protein CML45
AT3G18080	1.96069	2.55e-15	3.53e-13	Ensembl_v29	BGLU44	Beta-glucosidase 44
AT2G18150	1.95207	3.55e-09	1.92e-07	Ensembl_v29	PER15	Peroxidase 15
AT1G21520	1.95142	8.22e-07	2.79e-05	Ensembl_v29		unknown protein%3B Has 9 Blast hits to 9 proteins in 2 species: Archae - 0%3B Bacteria - 0%3B Metazoa - 0%3B Fungi - 0%3B Plants - 9%3B Viruses - 0%3B Other Eukaryotes - 0 (source: NCBI BLink).
ATMG00690	1.94856	0.000340178	0.00560848	Ensembl_v29	ORF240A	hypothetical protein
AT2G27190	1.94627	1.78e-14	2.24e-12	Ensembl_v29	PAP12	Fe(3+)-Zn(2+) purple acid phosphatase 12
AT5G23010	1.94064	1.32e-06	4.31e-05	Ensembl_v29	MAM1	Methylthioalkylmalate synthase 1%2C chloroplastic
AT3G50610	1.94049	0.0023887	0.0278376	Ensembl_v29		unknown protein%3B BEST Arabidopsis thaliana protein match is: unknown protein (TAIR:AT5G66816.1)%3B Has 125 Blast hits to 60 proteins in 16 species: Archae - 0%3B Bacteria - 2%3B Metazoa - 10%3B Fungi - 4%3B Plants - 97%3B Viruses - 0%3B Other Eukaryotes - 12 (sou /.../CBI BLink).
AT3G15990	1.93016	1.12e-12	1.1e-10	Ensembl_v29	SULTR3%3B4	Probable sulfate transporter 3.4
AT3G04360	1.92942	4.49e-06	0.000128371	Ensembl_v29		Calcium-dependent lipid-binding (CaLB domain) family protein
AT4G04610	1.92536	2.52e-07	9.38e-06	Ensembl_v29	2018-04-01	5'-adenylylsulfate reductase 1%2C chloroplastic
AT5G37670	1.92464	4.48e-06	0.000128298	Ensembl_v29	HSP15.7	15.7 kDa heat shock protein%2C peroxisomal
AT2G37890	1.92118	4.44e-13	4.6e-11	Ensembl_v29		Mitochondrial substrate carrier family protein
AT1G53540	1.91624	1.91e-06	6.08e-05	Ensembl_v29	HSP17.6C	17.6 kDa class I heat shock protein 3
AT1G49570	1.90804	4.46e-05	0.000994679	Ensembl_v29	PER10	Peroxidase 10
AT1G23200	1.89691	2.05e-05	0.000498374	Ensembl_v29	PME6	Probable pectinesterase/pectinesterase inhibitor 6
AT3G03790	1.89385	1.54e-09	8.88e-08	Ensembl_v29		ankyrin repeat family protein / regulator of chromosome condensation (RCC1) family protein
AT3G19970	1.88544	5.41e-08	2.33e-06	Ensembl_v29		alpha/beta-Hydrolases superfamily protein
AT2G44260	1.88516	0.000127189	0.0024188	Ensembl_v29		Plant protein of unknown function (DUF946)
AT1G08650	1.87314	1.68e-11	1.36e-09	Ensembl_v29	PPCK1	Phosphoenolpyruvate carboxylase kinase 1
ATMG00090	1.87168	0.000739675	0.0109334	Ensembl_v29		structural constituent of ribosome%3Bprotein binding
AT1G33740	1.86335	0.0022869	0.026891	Ensembl_v29		pseudogene%2C putative chaperonin 60 beta precursor%2C similar to chaperonin 60 beta precursor GB:JT0901 GI:81601 from (Arabidopsis thaliana)%3B blastp match of 78%25 identity and 1.2e-11 P-value to PIR
AT2G04038	1.86274	0.0001264	0.00241054	Ensembl_v29	AtbZIP48	basic leucine-zipper 48
AT3G03310	1.85914	9.2e-14	1.05e-11	Ensembl_v29	LCAT3	Phospholipase A(1) LCAT3
AT3G07350	1.84442	2.93e-08	1.35e-06	Ensembl_v29		Protein of unknown function (DUF506)
AT5G13820	1.84435	1.08e-09	6.42e-08	Ensembl_v29	TRP4	Telomere repeat-binding protein 4
ATMG01390	1.84382	2.08e-05	0.000504247	Ensembl_v29	RRN18	Mitochondrial 18S ribosomal RNA%2C which is a component of the 30S small subunit of mitochondrial ribosome. The rRNA is degraded by a polynucleotide phosphorylase-like protein (AtmtPNPase).
AT4G25760	1.84268	8.87e-14	1.01e-11	Ensembl_v29	GDU2	Protein GLUTAMINE DUMPER 2
AT1G22170	1.84191	7.28e-10	4.49e-08	Ensembl_v29		Phosphoglycerate mutase family protein
AT3G52190	1.83873	4.91e-08	2.14e-06	Ensembl_v29	PHF1	SEC12-like protein 1
AT3G23870	1.83642	8.81e-12	7.36e-10	Ensembl_v29		Probable magnesium transporter NIPA1
AT4G11650	1.82649	1.08e-09	6.42e-08	Ensembl_v29	OSM34	Osmotin-like protein OSM34
AT1G67000	1.8232	3.44e-07	1.25e-05	Ensembl_v29		Probable receptor-like protein kinase At1g67000
AT4G03540	1.81649	7e-08	2.97e-06	Ensembl_v29		CASP-like protein 1C1
ATMG00650	1.81062	0.00169899	0.0212515	Ensembl_v29	NAD4L	NADH dehydrogenase subunit 4L
AT5G10180	1.80379	0.000191557	0.00345737	Ensembl_v29	SULTR2%3B1	Sulfate transporter 2.1
AT1G70440	1.8005	0.000548825	0.00844322	Ensembl_v29	SRO3	Probable inactive poly [ADP-ribose] polymerase SRO3
AT1G72070	1.7997	3.22e-05	0.000746497	Ensembl_v29		Chaperone DnaJ-domain superfamily protein
AT4G15150	1.79557	1.39e-09	8.13e-08	Ensembl_v29		glycine-rich protein
AT3G60420	1.79435	0.00219156	0.0259969	Ensembl_v29		Phosphoglycerate mutase family protein
AT5G08391	1.79292	0.000246219	0.00430169	Ensembl_v29		Protein of unknown function (DUF 3339)
AT5G23020	1.79053	1.59e-10	1.09e-08	Ensembl_v29	MAM3	Methylthioalkylmalate synthase 3%2C chloroplastic
AT5G63130	1.79011	2.61e-06	8.02e-05	Ensembl_v29		Octicosapeptide/Phox/Bem1p family protein
AT4G12030	1.78489	1.55e-09	8.89e-08	Ensembl_v29	BASS5	Probable sodium/metabolite cotransporter BASS5%2C chloroplastic
AT2G26560	1.78403	0.00012542	0.0023967	Ensembl_v29	PLP2	Patatin-like protein 2
AT3G50770	1.77537	4.78e-06	0.000136009	Ensembl_v29	CML41	Probable calcium-binding protein CML41
AT1G18970	1.77248	0.00030914	0.00520597	Ensembl_v29	GLP1	Germin-like protein subfamily T member 1
AT2G32190	1.76678	3.89e-11	2.98e-09	Ensembl_v29		unknown protein%3B BEST Arabidopsis thaliana protein match is: unknown protein (TAIR:AT2G32210.1)%3B Has 218 Blast hits to 218 proteins in 24 species: Archae - 0%3B Bacteria - 0%3B Metazoa - 0%3B Fungi - 16%3B Plants - 202%3B Viruses - 0%3B Other Eukaryotes - 0 (so /.../NCBI BLink).
AT2G32210	1.76568	1.63e-10	1.11e-08	Ensembl_v29		unknown protein%3B BEST Arabidopsis thaliana protein match is: unknown protein (TAIR:AT2G32190.1)%3B Has 214 Blast hits to 214 proteins in 21 species: Archae - 0%3B Bacteria - 0%3B Metazoa - 1%3B Fungi - 10%3B Plants - 203%3B Viruses - 0%3B Other Eukaryotes - 0 (so /.../NCBI BLink).
AT5G01870	1.76551	1.14e-10	8.09e-09	Ensembl_v29	LTP10	Non-specific lipid-transfer protein 10
AT1G47510	1.76461	4.58e-05	0.0010167	Ensembl_v29	AT5PTASE11	Type I inositol 1%2C4%2C5-trisphosphate 5-phosphatase 11
AT2G39980	1.76228	3.61e-08	1.61e-06	Ensembl_v29		HXXXD-type acyl-transferase family protein
AT3G56770	1.7599	1.18e-05	0.000310605	Ensembl_v29	BHLH107	Putative transcription factor bHLH107
AT4G15396	1.75982	0.001516	0.0195043	Ensembl_v29	CYP702A6	cytochrome P450%2C family 702%2C subfamily A%2C polypeptide 6
AT2G18370	1.75889	8.49e-07	2.88e-05	Ensembl_v29	LTP8	Non-specific lipid-transfer protein 8
AT5G43370	1.75764	0.00119671	0.0160421	Ensembl_v29	PHT1-2	Probable inorganic phosphate transporter 1-2
AT5G57540	1.75724	0.00120511	0.0161432	Ensembl_v29	XTH13	Putative xyloglucan endotransglucosylase/hydrolase protein 13
AT3G05690	1.75283	1.61e-10	1.1e-08	Ensembl_v29	NFYA2	Nuclear transcription factor Y subunit A-2
AT5G43380	1.75256	9.96e-10	5.99e-08	Ensembl_v29	TOPP7	Serine/threonine-protein phosphatase PP1 isozyme 7
ATMG00516	1.7504	0.000103786	0.00204333	Ensembl_v29	NAD1C	NADH dehydrogenase 1C
AT3G58980	1.75029	0.000134731	0.00254116	Ensembl_v29		F-box/LRR-repeat protein At3g58980
AT5G26080	1.74561	0.00143956	0.0187252	Ensembl_v29		proline-rich family protein
AT4G11800	1.74042	9.26e-08	3.81e-06	Ensembl_v29		Calcineurin-like metallo-phosphoesterase superfamily protein
AT1G30500	1.73969	2.9e-07	1.06e-05	Ensembl_v29	NFYA7	Nuclear transcription factor Y subunit A-7
AT3G03150	1.73428	5.95e-11	4.37e-09	Ensembl_v29		unknown protein%3B FUNCTIONS IN: molecular_function unknown%3B INVOLVED IN: biological_process unknown%3B LOCATED IN: mitochondrion%3B EXPRESSED IN: 22 plant structures%3B EXPRESSED DURING: 13 growth stages%3B BEST Arabidopsis thaliana protein match is: unknown /.../in (TAIR:AT5G17165.1)%3B Has 39 Blast hits to 39 proteins in 11 species: Archae - 0%3B Bacteria - 0%3B Metazoa - 0%3B Fungi - 0%3B P…
AT5G46590	1.73323	1.01e-05	0.000267521	Ensembl_v29	anac096	NAC domain containing protein 96
AT3G44510	1.73051	3.19e-08	1.44e-06	Ensembl_v29		alpha/beta-Hydrolases superfamily protein
AT2G24980	1.71914	1.43e-08	6.92e-07	Ensembl_v29		Proline-rich extensin-like family protein
AT3G04220	1.70858	2.14e-05	0.000518898	Ensembl_v29		Disease resistance protein (TIR-NBS-LRR class) family
AT2G21400	1.70474	0.000326314	0.00543214	Ensembl_v29	SRS3	Protein SHI RELATED SEQUENCE 3
AT1G26240	1.69643	0.00135648	0.0178165	Ensembl_v29		Proline-rich extensin-like family protein
AT5G47740	1.69151	5e-07	1.76e-05	Ensembl_v29		Adenine nucleotide alpha hydrolases-like superfamily protein
AT1G63750	1.68628	0.00041235	0.0066701	Ensembl_v29		Disease resistance protein (TIR-NBS-LRR class) family
AT2G48150	1.68556	2.38e-05	0.000572301	Ensembl_v29	GPX4	Probable glutathione peroxidase 4
AT1G68740	1.68473	2.15e-07	8.14e-06	Ensembl_v29	PHO1-H1	Phosphate transporter PHO1 homolog 1
AT5G16960	1.68404	0.000414894	0.00669975	Ensembl_v29		Zinc-binding dehydrogenase family protein
AT3G49380	1.6781	5.7e-10	3.61e-08	Ensembl_v29	iqd15	IQ-domain 15
AT2G07675	1.67615	0.000148391	0.00276289	Ensembl_v29		Ribosomal protein S12/S23 family protein
AT2G32960	1.6593	4.78e-05	0.00105744	Ensembl_v29		Phosphotyrosine protein phosphatases superfamily protein
AT4G14040	1.65224	8.65e-08	3.58e-06	Ensembl_v29	SBP2	Selenium-binding protein 2
AT4G21200	1.64014	0.000102	0.00201237	Ensembl_v29	GA2OX8	Gibberellin 2-beta-dioxygenase 8
AT2G40460	1.63889	1.27e-07	5.08e-06	Ensembl_v29	NPF5.1	Protein NRT1/ PTR FAMILY 5.1
AT2G46860	1.63855	0.00197386	0.0239722	Ensembl_v29	PPA3	Soluble inorganic pyrophosphatase 3
AT4G21470	1.6381	4.61e-11	3.46e-09	Ensembl_v29	FHY	Bifunctional riboflavin kinase/FMN phosphatase
AT5G51050	1.63789	2.25e-10	1.52e-08	Ensembl_v29		Mitochondrial substrate carrier family protein
AT1G72890	1.63392	3.15e-05	0.000733967	Ensembl_v29		Disease resistance protein (TIR-NBS class)
AT1G24735	1.63076	1.99e-05	0.000485552	Ensembl_v29		S-adenosyl-L-methionine-dependent methyltransferases superfamily protein
AT3G56620	1.62544	7.93e-07	2.7e-05	Ensembl_v29		WAT1-related protein At3g56620
AT3G12750	1.61863	5.53e-10	3.51e-08	Ensembl_v29	ZIP1	Zinc transporter 1
AT2G20520	1.61566	0.00133104	0.0175435	Ensembl_v29	FLA6	Fasciclin-like arabinogalactan protein 6
AT5G50800	1.6138	6.97e-05	0.0014665	Ensembl_v29	SWEET13	Bidirectional sugar transporter SWEET13
AT5G08380	1.60963	2.2e-10	1.49e-08	Ensembl_v29	AGAL1	Alpha-galactosidase 1
AT3G57160	1.60812	1.04e-06	3.46e-05	Ensembl_v29		unknown protein%3B Has 3 Blast hits to 3 proteins in 1 species: Archae - 0%3B Bacteria - 0%3B Metazoa - 0%3B Fungi - 0%3B Plants - 3%3B Viruses - 0%3B Other Eukaryotes - 0 (source: NCBI BLink).
AT2G43100	1.60487	4.06e-09	2.17e-07	Ensembl_v29	IPMI2	3-isopropylmalate dehydratase small subunit 1
AT5G49630	1.60191	1.92e-08	9.15e-07	Ensembl_v29	AAP6	Amino acid permease 6
AT1G28590	1.60143	0.000252292	0.00438166	Ensembl_v29		GDSL esterase/lipase At1g28590
AT1G73810	1.60132	0.000828709	0.0119498	Ensembl_v29		Core-2/I-branching beta-1%2C6-N-acetylglucosaminyltransferase family protein
AT5G18300	1.59702	0.00157555	0.0200787	Ensembl_v29	anac088	NAC domain containing protein 88
AT5G06870	1.59516	0.00622548	0.0595327	Ensembl_v29	PGIP2	Polygalacturonase inhibitor 2
AT4G33450	1.59425	8.1e-06	0.000220001	Ensembl_v29	ATMYB69	myb domain protein 69
AT3G17110	1.59103	8.91e-07	3.01e-05	Ensembl_v29		pseudogene%2C glycine-rich protein
AT5G19430	1.58896	4.05e-11	3.07e-09	Ensembl_v29		RING/U-box superfamily protein
AT3G03190	1.5888	5.03e-06	0.000142789	Ensembl_v29	GSTF11	Glutathione S-transferase F11
AT4G11170	1.58319	0.00253864	0.0291781	Ensembl_v29		Putative disease resistance protein At4g11170
AT2G46650	1.58076	4.43e-09	2.34e-07	Ensembl_v29	CYTB5-C	Cytochrome B5 isoform C
AT4G25860	1.57408	8.27e-05	0.0016812	Ensembl_v29	ORP4A	Oxysterol-binding protein-related protein 4A
AT2G42600	1.56963	1.05e-08	5.24e-07	Ensembl_v29	PPC2	Phosphoenolpyruvate carboxylase 2
AT1G79110	1.56646	2e-07	7.6e-06	Ensembl_v29	BRG2	Probable BOI-related E3 ubiquitin-protein ligase 2
AT1G70900	1.56455	3.37e-11	2.67e-09	Ensembl_v29		unknown protein%3B BEST Arabidopsis thaliana protein match is: unknown protein (TAIR:AT1G23110.4)%3B Has 57 Blast hits to 57 proteins in 14 species: Archae - 0%3B Bacteria - 0%3B Metazoa - 0%3B Fungi - 0%3B Plants - 57%3B Viruses - 0%3B Other Eukaryotes - 0 (source /.../ BLink).
AT1G54575	1.55346	5.16e-11	3.83e-09	Ensembl_v29		unknown protein%3B Has 35333 Blast hits to 34131 proteins in 2444 species: Archae - 798%3B Bacteria - 22429%3B Metazoa - 974%3B Fungi - 991%3B Plants - 531%3B Viruses - 0%3B Other Eukaryotes - 9610 (source: NCBI BLink).
AT5G51750	1.54907	5.45e-05	0.00117903	Ensembl_v29	ATSBT1.3	subtilase 1.3
AT1G20990	1.5473	0.00631992	0.0602021	Ensembl_v29		Cysteine/Histidine-rich C1 domain family protein
AT2G23790	1.54287	2.07e-09	1.16e-07	Ensembl_v29		Calcium uniporter protein 2%2C mitochondrial
AT1G22220	1.53991	6.18e-05	0.00132001	Ensembl_v29		F-box protein At1g22220
AT1G30210	1.5386	1.59e-05	0.000401438	Ensembl_v29	TCP24	Transcription factor TCP24
AT5G64510	1.53586	1.88e-05	0.00046402	Ensembl_v29	TIN1	unknown protein%3B FUNCTIONS IN: molecular_function unknown%3B INVOLVED IN: biological_process unknown%3B LOCATED IN: endomembrane system%3B EXPRESSED IN: 17 plant structures%3B EXPRESSED DURING: 10 growth stages%3B Has 35333 Blast hits to 34131 proteins in 244 /.../ies: Archae - 798%3B Bacteria - 22429%3B Metazoa - 974%3B Fungi - 991%3B Plants - 531%3B Viruses - 0%3B Other Eukaryotes - 9610 (sou…
AT5G26220	1.53297	0.00676221	0.0631461	Ensembl_v29		ChaC-like family protein
AT1G60970	1.52655	0.00204448	0.0245455	Ensembl_v29		Coatomer subunit zeta-1
ATMG00160	1.52025	0.0018435	0.0226852	Ensembl_v29	COX2	cytochrome oxidase 2
AT5G44565	1.51725	0.00913839	0.0783225	Ensembl_v29		unknown protein%3B FUNCTIONS IN: molecular_function unknown%3B INVOLVED IN: biological_process unknown%3B LOCATED IN: endomembrane system%3B Has 35333 Blast hits to 34131 proteins in 2444 species: Archae - 798%3B Bacteria - 22429%3B Metazoa - 974%3B Fungi - 991%3B /.../ - 531%3B Viruses - 0%3B Other Eukaryotes - 9610 (source: NCBI BLink).
AT4G01390	1.51512	1.22e-10	8.57e-09	Ensembl_v29		TRAF-like family protein
AT5G59990	1.51234	0.000243836	0.00427416	Ensembl_v29		CCT motif family protein
AT3G47220	1.51045	1e-05	0.000266344	Ensembl_v29	PLC9	Phosphoinositide phospholipase C 9
AT2G16630	1.50864	0.000102693	0.00202393	Ensembl_v29		Pollen Ole e 1 allergen and extensin family protein
AT3G47790	1.50519	1.75e-08	8.4e-07	Ensembl_v29	ABCA8	ABC transporter A family member 8
AT3G03660	1.50381	0.0008164	0.0118084	Ensembl_v29	WOX11	WUSCHEL-related homeobox 11
AT3G08720	1.50351	1.31e-08	6.46e-07	Ensembl_v29	ATPK2	Serine/threonine-protein kinase AtPK2/AtPK19
AT5G13320	1.50009	0.00644142	0.0609592	Ensembl_v29	GH3.12	4-substituted benzoates-glutamate ligase GH3.12
AT1G67481	1.49991	0.000160369	0.00294807	Ensembl_v29	MIR839A	MIR839a%3B miRNA
AT1G66950	1.4983	3.6e-05	0.000822343	Ensembl_v29	ABCG39	ABC transporter G family member 39
AT5G37050	1.49385	0.00642396	0.060855	Ensembl_v29		FUNCTIONS IN: molecular_function unknown%3B INVOLVED IN: biological_process unknown%3B LOCATED IN: chloroplast%3B BEST Arabidopsis thaliana protein match is: sorting nexin 2A (TAIR:AT5G58440.1)%3B Has 30201 Blast hits to 17322 proteins in 780 species: Archa /.../%3B Bacteria - 1396%3B Metazoa - 17338%3B Fungi - 3422%3B Plants - 5037%3B Viruses - 0%3B Other Eukaryotes - 2996 (source: NCBI BLink).
AT3G09560	1.493	3.41e-07	1.24e-05	Ensembl_v29	PAH1	Phosphatidate phosphatase PAH1
AT1G29540	1.48916	0.00381538	0.0401349	Ensembl_v29		unknown protein%3B BEST Arabidopsis thaliana protein match is: unknown protein (TAIR:AT2G34330.1)%3B Has 10 Blast hits to 10 proteins in 2 species: Archae - 0%3B Bacteria - 0%3B Metazoa - 0%3B Fungi - 0%3B Plants - 10%3B Viruses - 0%3B Other Eukaryotes - 0 (source: /.../BLink).
AT5G61560	1.4851	0.000107591	0.00210288	Ensembl_v29	PUB51	U-box domain-containing protein 51
AT5G49320	1.48242	1.93e-05	0.000474936	Ensembl_v29		Protein of unknown function (DUF1218)
AT5G57610	1.48057	4.14e-06	0.000119716	Ensembl_v29		Protein kinase superfamily protein with octicosapeptide/Phox/Bem1p domain
AT1G02920	1.48015	5.26e-05	0.00114622	Ensembl_v29	GSTF7	Glutathione S-transferase F7
AT5G42020	1.47438	2.08e-08	9.86e-07	Ensembl_v29	MED37F	Mediator of RNA polymerase II transcription subunit 37f
AT4G11880	1.47288	1.51e-05	0.000384715	Ensembl_v29	AGL14	Agamous-like MADS-box protein AGL14
AT1G64670	1.46993	0.000192314	0.00346442	Ensembl_v29	BDG1	alpha/beta-Hydrolases superfamily protein
AT1G29860	1.46925	0.00253189	0.029136	Ensembl_v29	WRKY71	Probable WRKY transcription factor 71
AT4G20050	1.4667	0.00405032	0.0420204	Ensembl_v29	QRT3	Polygalacturonase QRT3
AT3G48240	1.46232	0.00459299	0.0465995	Ensembl_v29		Octicosapeptide/Phox/Bem1p family protein
AT5G06630	1.45913	1.99e-06	6.29e-05	Ensembl_v29		proline-rich extensin-like family protein
AT1G74200	1.45904	5.35e-05	0.00116051	Ensembl_v29	AtRLP16	receptor like protein 16
AT3G54600	1.45732	1.34e-06	4.36e-05	Ensembl_v29	DJ1F	DJ-1 protein homolog F
AT5G22500	1.45641	3.9e-07	1.4e-05	Ensembl_v29	FAR1	Fatty acyl-CoA reductase 1
AT4G34250	1.45071	5.85e-05	0.00125725	Ensembl_v29	KCS16	3-ketoacyl-CoA synthase 16
AT4G29520	1.44873	4.1e-09	2.18e-07	Ensembl_v29		LOCATED IN: endoplasmic reticulum%2C plasma membrane%3B EXPRESSED IN: 23 plant structures%3B EXPRESSED DURING: 14 growth stages%3B CONTAINS InterPro DOMAIN/s: Saposin B (InterPro:IPR008139)%3B Has 137 Blast hits to 137 proteins in 50 species: Archae - 2%3B Bact /.../ 0%3B Metazoa - 41%3B Fungi - 10%3B Plants - 36%3B Viruses - 0%3B Other Eukaryotes - 48 (source: NCBI BLink).
AT4G17790	1.44643	6.82e-10	4.25e-08	Ensembl_v29		SNARE associated Golgi protein family
AT5G57220	1.44211	0.000519272	0.00807419	Ensembl_v29	CYP81F2	cytochrome P450%2C family 81%2C subfamily F%2C polypeptide 2
AT5G66640	1.43705	4.69e-05	0.00103773	Ensembl_v29	DAR3	Protein DA1-related 3
AT3G52180	1.4335	3.55e-06	0.000104403	Ensembl_v29	DSP4	Phosphoglucan phosphatase DSP4%2C chloroplastic
AT4G13770	1.43326	5.93e-07	2.06e-05	Ensembl_v29	CYP83A1	Cytochrome P450 83A1
AT5G19110	1.43069	0.0011557	0.0155697	Ensembl_v29		Eukaryotic aspartyl protease family protein
AT2G44578	1.42642	0.00155401	0.0198915	Ensembl_v29		RING/U-box superfamily protein
AT1G12880	1.42631	0.000152685	0.00283166	Ensembl_v29	NUDT12	Nudix hydrolase 12%2C mitochondrial
AT1G75600	1.42495	0.0026632	0.0301867	Ensembl_v29		Histone H3-like 3
AT1G04980	1.4247	1.41e-09	8.25e-08	Ensembl_v29	PDIL2-2	Protein disulfide-isomerase like 2-2
AT1G74210	1.42317	3.23e-07	1.18e-05	Ensembl_v29	GDPD5	Glycerophosphodiester phosphodiesterase GDPD5
AT5G63560	1.4227	7.62e-06	0.000207581	Ensembl_v29		HXXXD-type acyl-transferase family protein
AT1G33090	1.42118	0.00431193	0.0442718	Ensembl_v29		MATE efflux family protein
AT5G56840	1.41673	0.00151138	0.0194581	Ensembl_v29		myb-like transcription factor family protein
AT4G11950	1.41535	0.0013845	0.0181215	Ensembl_v29		Protein of unknown function (DUF1191)
AT1G28010	1.40068	3.23e-05	0.000746497	Ensembl_v29	ABCB14	ABC transporter B family member 14
AT3G50350	1.40053	1.75e-05	0.00043557	Ensembl_v29		Protein of unknown function (DUF1685)
AT2G41070	1.3989	2.78e-07	1.03e-05	Ensembl_v29	DPBF4	ABSCISIC ACID-INSENSITIVE 5-like protein 3
AT5G19490	1.39847	0.00137496	0.0180253	Ensembl_v29		Histone superfamily protein
AT5G07010	1.39835	0.000317141	0.00531697	Ensembl_v29	SOT15	Cytosolic sulfotransferase 15
AT1G77510	1.39231	4.47e-09	2.36e-07	Ensembl_v29	PDIL1-2	Protein disulfide isomerase-like 1-2
AT4G16240	1.38763	0.0050924	0.0505781	Ensembl_v29		unknown protein%3B Has 17010 Blast hits to 4557 proteins in 509 species: Archae - 32%3B Bacteria - 2889%3B Metazoa - 6537%3B Fungi - 648%3B Plants - 4769%3B Viruses - 447%3B Other Eukaryotes - 1688 (source: NCBI BLink).
AT3G51680	1.38639	0.000538163	0.00831309	Ensembl_v29	SDR2A	Short-chain dehydrogenase reductase 2a
AT4G14680	1.38626	3.49e-07	1.27e-05	Ensembl_v29	APS3	ATP-sulfurylase 3%2C chloroplastic
AT4G38740	1.37448	3.15e-08	1.43e-06	Ensembl_v29	CYP18-3	Peptidyl-prolyl cis-trans isomerase CYP18-3
AT3G61410	1.37307	8.71e-05	0.00175622	Ensembl_v29		BEST Arabidopsis thaliana protein match is: U-box domain-containing protein kinase family protein (TAIR:AT2G45910.1)%3B Has 232 Blast hits to 229 proteins in 13 species: Archae - 0%3B Bacteria - 0%3B Metazoa - 13%3B Fungi - 0%3B Plants - 218%3B Viruses - 0%3B Oth /.../aryotes - 1 (source: NCBI BLink).
AT2G17280	1.36843	2.72e-06	8.3e-05	Ensembl_v29	PGM	Phosphoglycerate mutase-like protein
AT2G18050	1.36816	0.000106518	0.00208406	Ensembl_v29	HIS1-3	histone H1-3
AT4G29020	1.36778	5.52e-08	2.37e-06	Ensembl_v29		glycine-rich protein
AT5G59320	1.36727	3.47e-07	1.26e-05	Ensembl_v29	LTP3	Non-specific lipid-transfer protein 3
AT5G57530	1.36512	0.00100582	0.0141256	Ensembl_v29	XTH12	Probable xyloglucan endotransglucosylase/hydrolase protein 12
AT2G02810	1.36093	2.56e-09	1.41e-07	Ensembl_v29	UTR1	UDP-galactose/UDP-glucose transporter 1
AT2G18193	1.35989	1.13e-07	4.57e-06	Ensembl_v29		P-loop containing nucleoside triphosphate hydrolases superfamily protein
AT3G58990	1.35635	6.42e-07	2.21e-05	Ensembl_v29	IPMI1	3-isopropylmalate dehydratase small subunit 2
AT2G16430	1.35401	7.07e-05	0.00147774	Ensembl_v29	PAP10	Purple acid phosphatase 10
AT5G14200	1.35298	3.31e-06	9.85e-05	Ensembl_v29	IMDH3	3-isopropylmalate dehydrogenase 3%2C chloroplastic
AT1G21440	1.35077	5.76e-08	2.47e-06	Ensembl_v29		Phosphoenolpyruvate carboxylase family protein
AT1G43910	1.35	4.73e-08	2.08e-06	Ensembl_v29		P-loop containing nucleoside triphosphate hydrolases superfamily protein
AT5G48070	1.34733	1.27e-07	5.06e-06	Ensembl_v29	XTH20	Xyloglucan endotransglucosylase/hydrolase protein 20
AT4G00500	1.34532	3.96e-05	0.00089682	Ensembl_v29		alpha/beta-Hydrolases superfamily protein
AT2G38740	1.34258	1.03e-08	5.13e-07	Ensembl_v29	SGPP	Haloacid dehalogenase-like hydrolase domain-containing protein Sgpp
AT5G54660	1.34104	4.24e-08	1.87e-06	Ensembl_v29	HSP21.7	21.7 kDa class VI heat shock protein
AT1G23140	1.33883	2.35e-05	0.000565833	Ensembl_v29		Calcium-dependent lipid-binding (CaLB domain) family protein
AT5G07340	1.33857	3.46e-08	1.56e-06	Ensembl_v29		Calnexin homolog 2
AT5G17240	1.33846	0.000247782	0.00431524	Ensembl_v29	SDG40	Protein SET DOMAIN GROUP 40
AT2G42840	1.33668	1.31e-06	4.29e-05	Ensembl_v29	PDF1	Protodermal factor 1
AT3G62600	1.32488	1.57e-07	6.14e-06	Ensembl_v29	ERDJ3B	DnaJ protein ERDJ3B
AT5G09220	1.32348	4.92e-07	1.74e-05	Ensembl_v29	AAP2	Amino acid permease 2
AT2G31790	1.31786	0.000160227	0.00294807	Ensembl_v29	UGT74C1	UDP-glycosyltransferase 74C1
AT3G44290	1.31345	0.000237263	0.00416669	Ensembl_v29	NAC60	NAC domain-containing protein 60
AT2G20142	1.30789	0.000274031	0.00469011	Ensembl_v29		Toll-Interleukin-Resistance (TIR) domain family protein
AT2G19880	1.30517	1.39e-07	5.5e-06	Ensembl_v29		Nucleotide-diphospho-sugar transferases superfamily protein
AT3G54820	1.30488	1.41e-06	4.54e-05	Ensembl_v29	PIP2-5	Probable aquaporin PIP2-5
AT1G26945	1.30266	0.000744611	0.010972	Ensembl_v29	PRE6	Transcription factor PRE6
AT5G64060	1.30076	0.00268748	0.030407	Ensembl_v29	anac103	NAC domain containing protein 103
AT5G08565	1.30015	7.8e-05	0.00160326	Ensembl_v29		Transcription elongation factor SPT4 homolog 1
AT1G56060	1.29859	0.00142295	0.0185604	Ensembl_v29		unknown protein%3B BEST Arabidopsis thaliana protein match is: unknown protein (TAIR:AT2G32210.1)%3B Has 180 Blast hits to 180 proteins in 22 species: Archae - 0%3B Bacteria - 0%3B Metazoa - 0%3B Fungi - 10%3B Plants - 170%3B Viruses - 0%3B Other Eukaryotes - 0 (so /.../NCBI BLink).
AT3G02210	1.29776	0.00229796	0.0269875	Ensembl_v29	COBL1	COBRA-like protein 1
AT4G25820	1.29469	0.00235862	0.0275625	Ensembl_v29	XTH14	Xyloglucan endotransglucosylase/hydrolase protein 14
AT2G01340	1.29461	9.15e-05	0.00182883	Ensembl_v29	At17.1	Encodes a protein whose expression is responsive to nematode infection.
AT5G48175	1.29436	0.0020163	0.024331	Ensembl_v29		FUNCTIONS IN: molecular_function unknown%3B INVOLVED IN: biological_process unknown%3B LOCATED IN: endomembrane system%3B EXPRESSED IN: hypocotyl%2C male gametophyte%2C root%3B BEST Arabidopsis thaliana protein match is: Glycosyl hydrolase superfamily protein ( /.../T3G09260.1)%3B Has 30201 Blast hits to 17322 proteins in 780 species: Archae - 12%3B Bacteria - 1396%3B Metazoa - 17338%3B Fungi - 3…
AT4G12870	1.2931	0.00712571	0.0654642	Ensembl_v29		Gamma interferon responsive lysosomal thiol (GILT) reductase family protein
AT3G01730	1.29089	0.00319361	0.0347575	Ensembl_v29		unknown protein%3B Has 8 Blast hits to 8 proteins in 2 species: Archae - 0%3B Bacteria - 0%3B Metazoa - 0%3B Fungi - 0%3B Plants - 8%3B Viruses - 0%3B Other Eukaryotes - 0 (source: NCBI BLink).
AT3G01900	1.29072	0.00112636	0.0152727	Ensembl_v29	CYP94B2	cytochrome P450%2C family 94%2C subfamily B%2C polypeptide 2
AT2G21260	1.28922	0.00139513	0.0182353	Ensembl_v29		NAD(P)-linked oxidoreductase superfamily protein
AT5G43150	1.28688	2.74e-08	1.27e-06	Ensembl_v29		unknown protein%3B FUNCTIONS IN: molecular_function unknown%3B INVOLVED IN: biological_process unknown%3B LOCATED IN: mitochondrion%3B EXPRESSED IN: 22 plant structures%3B EXPRESSED DURING: 13 growth stages%3B Has 1807 Blast hits to 1807 proteins in 277 species /.../ae - 0%3B Bacteria - 0%3B Metazoa - 736%3B Fungi - 347%3B Plants - 385%3B Viruses - 0%3B Other Eukaryotes - 339 (source: NCBI BLink).
AT3G23240	1.28631	0.00450261	0.045781	Ensembl_v29	ERF1B	Ethylene-responsive transcription factor 1B
AT2G45760	1.28403	0.00264004	0.0299782	Ensembl_v29	BAP2	BON1-associated protein 2
AT1G01190	1.28385	3.89e-05	0.000883081	Ensembl_v29	CYP78A8	cytochrome P450%2C family 78%2C subfamily A%2C polypeptide 8
AT2G29460	1.28152	0.000940692	0.0133201	Ensembl_v29	GSTU4	Glutathione S-transferase U4
AT1G05100	1.27766	0.00114175	0.0154481	Ensembl_v29	MAPKKK18	mitogen-activated protein kinase kinase kinase 18
AT1G58270	1.27581	2.54e-06	7.85e-05	Ensembl_v29	ZW9	TRAF-like family protein
AT3G29680	1.27268	2.49e-05	0.000593923	Ensembl_v29		BAHD acyltransferase At3g29680
AT5G11210	1.27232	0.00414353	0.0427829	Ensembl_v29	ATGLR2.5	glutamate receptor 2.5
AT1G78830	1.27179	6.59e-05	0.00139851	Ensembl_v29		Curculin-like (mannose-binding) lectin family protein
AT4G29610	1.27138	0.00108293	0.0149005	Ensembl_v29	CDA6	Cytidine deaminase 6
AT1G16400	1.2713	8.57e-06	0.000231352	Ensembl_v29	CYP79F2	Hexahomomethionine N-hydroxylase
AT3G54960	1.27064	8.37e-08	3.48e-06	Ensembl_v29	PDIL1-3	Protein disulfide isomerase-like 1-3
AT5G26170	1.27057	0.00382289	0.0401915	Ensembl_v29	WRKY50	Probable WRKY transcription factor 50
AT4G12090	1.26915	0.00114792	0.0154982	Ensembl_v29		Protein cornichon homolog 5
AT5G37800	1.26858	0.0029082	0.0323417	Ensembl_v29	BHLH86	Putative transcription factor bHLH086
AT5G03160	1.26657	1.39e-08	6.77e-07	Ensembl_v29	P58IPK	DnaJ protein P58IPK homolog
AT5G48400	1.2651	0.0046275	0.0468488	Ensembl_v29	GLR1.2	Glutamate receptor 1.2
AT3G51600	1.26313	4.98e-07	1.76e-05	Ensembl_v29	LTP5	Non-specific lipid-transfer protein 5
AT1G26730	1.26287	9.75e-05	0.00193445	Ensembl_v29	PHO1-H7	Phosphate transporter PHO1 homolog 7
AT4G39950	1.26237	4.79e-05	0.00105744	Ensembl_v29	CYP79B2	Tryptophan N-monooxygenase 1
AT1G09210	1.26195	2.74e-06	8.35e-05	Ensembl_v29	CRT2	Calreticulin-2
AT1G48370	1.26006	1.66e-05	0.000414807	Ensembl_v29	YSL8	Probable metal-nicotianamine transporter YSL8
AT5G64900	1.25915	0.000632584	0.00955134	Ensembl_v29	PEP1	Elicitor peptide 1
AT3G58720	1.25787	0.000151687	0.00281829	Ensembl_v29		RING/U-box superfamily protein
AT4G07960	1.25763	0.00210987	0.0251863	Ensembl_v29	CSLC12	Probable xyloglucan glycosyltransferase 12
AT2G39510	1.25478	7.48e-05	0.00154329	Ensembl_v29		WAT1-related protein At2g39510
AT4G13390	1.25439	0.000298312	0.00504616	Ensembl_v29		Proline-rich extensin-like family protein
AT4G38410	1.2498	0.00649561	0.0613182	Ensembl_v29		Dehydrin family protein
AT2G18360	1.24729	0.000137081	0.00257748	Ensembl_v29		alpha/beta-Hydrolases superfamily protein
AT4G21840	1.24488	0.000545624	0.00842145	Ensembl_v29	MSRB8	Peptide methionine sulfoxide reductase B8
AT4G39940	1.2408	5.65e-06	0.000159177	Ensembl_v29	APK2	Adenylyl-sulfate kinase 2%2C chloroplastic
AT5G57123	1.24068	0.00802654	0.0715785	Ensembl_v29		unknown protein%3B BEST Arabidopsis thaliana protein match is: unknown protein (TAIR:AT4G29905.1)%3B Has 30201 Blast hits to 17322 proteins in 780 species: Archae - 12%3B Bacteria - 1396%3B Metazoa - 17338%3B Fungi - 3422%3B Plants - 5037%3B Viruses - 0%3B Other Eu /.../es - 2996 (source: NCBI BLink).
AT3G06435	1.23645	0.0011178	0.0151785	Ensembl_v29		Expressed protein
AT1G04310	1.23343	1.22e-05	0.000317783	Ensembl_v29	ERS2	Ethylene response sensor 2
AT5G57190	1.23302	0.00147137	0.019034	Ensembl_v29	PSD2	Phosphatidylserine decarboxylase proenzyme 2
AT3G54150	1.23166	0.00110133	0.0150522	Ensembl_v29		S-adenosyl-L-methionine-dependent methyltransferases superfamily protein
AT1G11330	1.22686	0.000124284	0.00237981	Ensembl_v29		G-type lectin S-receptor-like serine/threonine-protein kinase At1g11330
AT5G05365	1.22555	0.00144585	0.0187811	Ensembl_v29		Heavy metal transport/detoxification superfamily protein
ATMG00660	1.22483	0.00409017	0.0423639	Ensembl_v29	ORF149	Uncharacterized mitochondrial protein AtMg00660
AT5G55580	1.22216	6.9e-05	0.00145502	Ensembl_v29		Mitochondrial transcription termination factor family protein
AT4G21680	1.22194	0.0019275	0.0235153	Ensembl_v29	NPF7.2	Protein NRT1/ PTR FAMILY 7.2
AT4G25850	1.22185	0.000272284	0.00466868	Ensembl_v29	ORP4B	Oxysterol-binding protein-related protein 4B
AT4G34310	1.22075	4.56e-06	0.000130342	Ensembl_v29		alpha/beta-Hydrolases superfamily protein
AT1G12200	1.22071	4.43e-07	1.58e-05	Ensembl_v29		Flavin-containing monooxygenase FMO GS-OX-like 2
AT2G36390	1.22016	5.43e-07	1.9e-05	Ensembl_v29	SBE2.1	1%2C4-alpha-glucan-branching enzyme 2-1%2C chloroplastic/amyloplastic
AT1G67760	1.2165	0.0018694	0.0229549	Ensembl_v29		TCP-1/cpn60 chaperonin family protein
AT3G09680	1.21438	0.00258984	0.0296222	Ensembl_v29	RPS23A	40S ribosomal protein S23-1
AT4G25220	1.21392	0.0097859	0.0825456	Ensembl_v29	RHS15	Putative glycerol-3-phosphate transporter 2
AT3G51980	1.21084	1.6e-07	6.25e-06	Ensembl_v29		ARM repeat superfamily protein
AT2G02130	1.20801	7.42e-07	2.54e-05	Ensembl_v29	PDF2.3	Defensin-like protein 1
AT3G02000	1.20794	0.00243507	0.0282112	Ensembl_v29	GRXC7	Glutaredoxin-C7
AT2G37640	1.20322	0.000286578	0.0048827	Ensembl_v29	EXPA3	Expansin-A3
AT5G65500	1.19859	0.0059424	0.0573885	Ensembl_v29		U-box domain-containing protein kinase family protein
AT1G06330	1.19767	0.0068977	0.0639614	Ensembl_v29		Heavy metal transport/detoxification superfamily protein
AT5G62940	1.19765	0.000144879	0.00271087	Ensembl_v29	DOF5.6	Dof zinc finger protein DOF5.6
AT4G15740	1.19465	0.00445429	0.0454473	Ensembl_v29		Calcium-dependent lipid-binding (CaLB domain) family protein
AT2G39800	1.19401	1.36e-06	4.4e-05	Ensembl_v29	P5CSA	Delta-1-pyrroline-5-carboxylate synthase A
AT3G51450	1.19365	7.15e-05	0.00149104	Ensembl_v29	SSL7	Protein STRICTOSIDINE SYNTHASE-LIKE 7
AT1G02930	1.19353	6.37e-05	0.00135625	Ensembl_v29	GSTF6	Glutathione S-transferase F6
AT4G37680	1.19186	2.77e-06	8.43e-05	Ensembl_v29	HHP4	Heptahelical transmembrane protein 4
AT3G08510	1.18859	1.09e-05	0.000288371	Ensembl_v29	PLC2	Phosphoinositide phospholipase C 2
AT5G20810	1.18811	0.000803517	0.0116578	Ensembl_v29		SAUR-like auxin-responsive protein family
AT1G68570	1.18102	0.000208936	0.00371768	Ensembl_v29	NPF3.1	Protein NRT1/ PTR FAMILY 3.1
AT4G13230	1.17713	0.00486197	0.0488554	Ensembl_v29		Uncharacterized protein At4g13230
AT5G63140	1.17587	0.0050095	0.0499124	Ensembl_v29	PAP29	Probable inactive purple acid phosphatase 29
AT5G06640	1.16962	0.00104729	0.0145029	Ensembl_v29		Proline-rich extensin-like family protein
AT4G16220	1.1693	0.00892983	0.0771417	Ensembl_v29		GDSL-like Lipase/Acylhydrolase superfamily protein
AT1G33340	1.16799	0.00335637	0.0361946	Ensembl_v29		Putative clathrin assembly protein At1g33340
AT2G31865	1.16704	0.00198107	0.0240135	Ensembl_v29	PARG2	Probable poly(ADP-ribose) glycohydrolase 2
AT3G12720	1.16448	0.000187992	0.00339954	Ensembl_v29	ATY53	myb domain protein 67
AT4G24190	1.16202	3.69e-06	0.00010799	Ensembl_v29	SHD	Endoplasmin homolog
AT3G06020	1.15955	0.00108312	0.0149005	Ensembl_v29	FAF4	Protein FANTASTIC FOUR 4
AT1G53860	1.1588	0.00988864	0.0831519	Ensembl_v29		Remorin family protein
AT4G14580	1.15628	1.5e-05	0.000382487	Ensembl_v29	CIPK4	CBL-interacting serine/threonine-protein kinase 4
AT4G21730	1.15556	0.00259416	0.0296536	Ensembl_v29		pseudogene of N-ethylmaleimide sensitive factor (NSF)
AT3G22550	1.15497	0.000380025	0.0062004	Ensembl_v29		Protein of unknown function (DUF581)
AT1G45191	1.15364	0.000209985	0.0037293	Ensembl_v29	BGLU1	Glycosyl hydrolase superfamily protein
AT5G20140	1.15093	0.000489281	0.00766472	Ensembl_v29		SOUL heme-binding family protein
AT1G06310	1.15007	0.00575589	0.0559886	Ensembl_v29	ACX3.2	Putative acyl-coenzyme A oxidase 3.2%2C peroxisomal
AT3G16390	1.14895	3.65e-05	0.000832788	Ensembl_v29	NSP3	Nitrile-specifier protein 3
AT1G79310	1.14197	0.000108418	0.00211685	Ensembl_v29	AMC7	Metacaspase-7
AT3G51860	1.14092	0.00137619	0.0180253	Ensembl_v29	CAX3	Vacuolar cation/proton exchanger 3
AT3G22890	1.14007	1.87e-05	0.000461783	Ensembl_v29	APS1	ATP sulfurylase 1%2C chloroplastic
AT3G60490	1.13875	0.000507693	0.0079138	Ensembl_v29	ERF035	Ethylene-responsive transcription factor ERF035
AT3G19663	1.13744	0.0084468	0.0741346	Ensembl_v29		unknown protein%3B Has 30201 Blast hits to 17322 proteins in 780 species: Archae - 12%3B Bacteria - 1396%3B Metazoa - 17338%3B Fungi - 3422%3B Plants - 5037%3B Viruses - 0%3B Other Eukaryotes - 2996 (source: NCBI BLink).
AT2G25625	1.13725	0.0094529	0.0802849	Ensembl_v29		unknown protein%3B FUNCTIONS IN: molecular_function unknown%3B INVOLVED IN: biological_process unknown%3B LOCATED IN: chloroplast%3B EXPRESSED IN: 10 plant structures%3B EXPRESSED DURING: LP.06 six leaves visible%2C LP.04 four leaves visible%2C 4 anthesis%2C petal /.../entiation and expansion stage%3B Has 24 Blast hits to 24 proteins in 9 species: Archae - 0%3B Bacteria - 0%3B Metazoa - 0%3B Fung…
AT5G43980	1.13682	0.00848214	0.0742719	Ensembl_v29	CRRSP56	Cysteine-rich repeat secretory protein 56
AT2G41100	1.13431	3.18e-05	0.000738305	Ensembl_v29	CML12	Calmodulin-like protein 12
AT1G76470	1.12901	7.44e-05	0.00154046	Ensembl_v29		NAD(P)-binding Rossmann-fold superfamily protein
AT4G00550	1.12854	0.000133199	0.00251478	Ensembl_v29	DGD2	Digalactosyldiacylglycerol synthase 2%2C chloroplastic
AT2G36650	1.12701	0.000605791	0.00919213	Ensembl_v29		unknown protein%3B Has 35333 Blast hits to 34131 proteins in 2444 species: Archae - 798%3B Bacteria - 22429%3B Metazoa - 974%3B Fungi - 991%3B Plants - 531%3B Viruses - 0%3B Other Eukaryotes - 9610 (source: NCBI BLink).
AT2G26310	1.12694	6.9e-05	0.00145502	Ensembl_v29	FAP2	Fatty-acid-binding protein 2
AT4G16660	1.12554	2.82e-06	8.55e-05	Ensembl_v29	HSP70-17	Heat shock 70 kDa protein 17
AT1G72280	1.12359	4.26e-05	0.000958674	Ensembl_v29	AERO1	Endoplasmic reticulum oxidoreductin-1
AT4G00480	1.12303	0.000959368	0.0135642	Ensembl_v29	BHLH12	Transcription factor MYC1
AT4G34200	1.12003	2.78e-06	8.43e-05	Ensembl_v29	PGDH1	D-3-phosphoglycerate dehydrogenase 1%2C chloroplastic
AT5G40100	1.11794	1.5e-05	0.000382487	Ensembl_v29		Disease resistance protein (TIR-NBS-LRR class) family
AT2G28790	1.1174	0.00125291	0.0166534	Ensembl_v29		Pathogenesis-related thaumatin superfamily protein
AT5G43690	1.11574	0.00707221	0.0650995	Ensembl_v29	SOT1	Cytosolic sulfotransferase 1
AT1G60030	1.11478	0.00272473	0.0307606	Ensembl_v29	NAT7	Nucleobase-ascorbate transporter 7
AT1G55120	1.11469	4.96e-05	0.00108767	Ensembl_v29	CWINV3	Beta-fructofuranosidase%2C insoluble isoenzyme CWINV3
AT1G62710	1.10951	3.52e-05	0.00080762	Ensembl_v29	bVPE	Vacuolar-processing enzyme beta-isozyme
AT1G27140	1.1078	0.000203984	0.00364331	Ensembl_v29	GSTU14	Glutathione S-transferase U14
AT4G21550	1.10743	0.00129003	0.0170506	Ensembl_v29	VAL3	B3 domain-containing transcription factor VAL3
AT4G04040	1.10729	1.52e-05	0.000386835	Ensembl_v29	PFP-BETA2	Pyrophosphate--fructose 6-phosphate 1-phosphotransferase subunit beta 2
AT5G41663	1.10645	0.00624959	0.0596526	Ensembl_v29	MIR319B	MIR319/MIR319B%3B miRNA
AT1G51190	1.10642	0.00306649	0.033744	Ensembl_v29	PLT2	AP2-like ethylene-responsive transcription factor PLT2
AT3G04720	1.10488	0.00640405	0.0606969	Ensembl_v29	HEL	Hevein-like preproprotein
AT3G49960	1.10268	0.00796457	0.0712279	Ensembl_v29	PER35	Peroxidase 35
AT2G32860	1.10187	0.00353236	0.0377473	Ensembl_v29	BGLU33	Beta-glucosidase 33
AT3G13110	1.10127	0.000473733	0.00746456	Ensembl_v29	SAT3	Serine acetyltransferase 3%2C mitochondrial
AT1G22400	1.10022	0.00214737	0.0255853	Ensembl_v29	UGT85A1	UDP-glycosyltransferase 85A1
AT1G67870	1.10014	0.000332704	0.00550933	Ensembl_v29		glycine-rich protein
AT5G58670	1.09977	0.000382961	0.00623212	Ensembl_v29	PLC1	Phosphoinositide phospholipase C 1
AT3G59750	1.0997	0.00124851	0.0166066	Ensembl_v29	LECRK58	Putative L-type lectin-domain containing receptor kinase V.8
AT2G19900	1.09875	0.004013	0.0416791	Ensembl_v29	NADP-ME1	NADP-dependent malic enzyme 1
AT1G06350	1.09477	0.00286645	0.0320474	Ensembl_v29		Delta-9 desaturase-like 4 protein
AT5G61790	1.09447	1.61e-05	0.000403195	Ensembl_v29	CNX1	Calnexin homolog 1
AT3G15357	1.0941	0.00171705	0.0214046	Ensembl_v29		unknown protein%3B INVOLVED IN: biological_process unknown%3B LOCATED IN: chloroplast%3B EXPRESSED IN: shoot apex%2C hypocotyl%2C root%2C leaf%3B Has 6931 Blast hits to 2036 proteins in 230 species: Archae - 7%3B Bacteria - 933%3B Metazoa - 1824%3B Fungi - 836%3B Plants /.../ Viruses - 218%3B Other Eukaryotes - 2631 (source: NCBI BLink).
AT3G47540	1.09284	7.12e-05	0.00148612	Ensembl_v29		Chitinase family protein
AT5G28540	1.09236	1.2e-05	0.000314873	Ensembl_v29	MED37A	Mediator of RNA polymerase II transcription subunit 37a
AT3G13100	1.09132	0.00245343	0.0283368	Ensembl_v29	ABCC7	ABC transporter C family member 7
AT5G65280	1.08961	0.000163624	0.00299623	Ensembl_v29	GCL1	LanC-like protein GCL1
AT5G14340	1.08957	0.00325744	0.0353516	Ensembl_v29	AtMYB40	myb domain protein 40
AT5G43870	1.08742	0.00576698	0.0560676	Ensembl_v29		Plant protein of unknown function (DUF828) with plant pleckstrin homology-like region
AT5G24960	1.08582	0.000860236	0.0123477	Ensembl_v29	CYP71A14	Cytochrome P450 71A14
AT1G09932	1.08497	0.000127261	0.0024188	Ensembl_v29		Phosphoglycerate mutase family protein
AT5G44050	1.08488	0.0030571	0.0336798	Ensembl_v29		MATE efflux family protein
AT5G01600	1.08481	5.83e-06	0.000163537	Ensembl_v29	FER1	Ferritin-1%2C chloroplastic
AT5G17450	1.07883	0.00402639	0.0417952	Ensembl_v29	HIPP21	Heavy metal transport/detoxification superfamily protein
AT5G55090	1.07837	0.000908543	0.0129231	Ensembl_v29	MAPKKK15	mitogen-activated protein kinase kinase kinase 15
AT1G79470	1.07836	1.3e-06	4.27e-05	Ensembl_v29	IMPDH	Inosine-5'-monophosphate dehydrogenase 1
AT5G42720	1.07624	1.03e-06	3.44e-05	Ensembl_v29		Glycosyl hydrolase family 17 protein
AT1G50110	1.07622	0.000811001	0.0117436	Ensembl_v29	BCAT6	Branched-chain-amino-acid aminotransferase 6
AT4G08780	1.07171	7.58e-05	0.00156251	Ensembl_v29	PER38	Peroxidase 38
AT5G61420	1.06972	0.000989974	0.0139239	Ensembl_v29	MYB28	Transcription factor MYB28
AT5G49080	1.06673	0.00314768	0.0343965	Ensembl_v29		transposable element gene
AT2G26700	1.06604	0.00190036	0.0233047	Ensembl_v29	PID2	Protein kinase PINOID 2
AT4G23980	1.06473	0.000104057	0.00204418	Ensembl_v29	ARF9	Auxin response factor 9
AT5G12330	1.0608	6.83e-06	0.000189523	Ensembl_v29	LRP1	Protein LATERAL ROOT PRIMORDIUM 1
AT1G56340	1.06037	3.76e-05	0.000855987	Ensembl_v29	CRT1	Calreticulin-1
AT3G11670	1.05931	0.000118348	0.00228004	Ensembl_v29	DGD1	Digalactosyldiacylglycerol synthase 1%2C chloroplastic
AT5G63680	1.05918	0.000320893	0.00536082	Ensembl_v29		Pyruvate kinase family protein
AT4G17970	1.05719	0.00445533	0.0454473	Ensembl_v29	ALMT12	Aluminum-activated malate transporter 12
AT2G25790	1.05685	9.11e-05	0.00182399	Ensembl_v29		Probably inactive leucine-rich repeat receptor-like protein kinase At2g25790
AT5G53830	1.05607	0.00564514	0.0550532	Ensembl_v29	VQ33	VQ motif-containing protein 33
AT2G25940	1.05605	0.000986418	0.0138929	Ensembl_v29	ALPHA-VPE	Vacuolar-processing enzyme alpha-isozyme
AT1G22990	1.05087	5.27e-05	0.00114833	Ensembl_v29	HIPP22	Heavy metal transport/detoxification superfamily protein
AT5G48170	1.04795	0.00158051	0.0201283	Ensembl_v29	SNE	F-box protein SNE
AT5G22410	1.04702	0.00411336	0.042534	Ensembl_v29	PER60	Peroxidase 60
AT3G08770	1.04663	0.00905299	0.0778962	Ensembl_v29	LTP6	Non-specific lipid-transfer protein 6
AT2G16385	1.04635	0.000345267	0.00568244	Ensembl_v29		unknown protein%3B FUNCTIONS IN: molecular_function unknown%3B INVOLVED IN: biological_process unknown%3B LOCATED IN: endomembrane system%3B BEST Arabidopsis thaliana protein match is: unknown protein (TAIR:AT4G34600.1)%3B Has 35333 Blast hits to 34131 protei /.../2444 species: Archae - 798%3B Bacteria - 22429%3B Metazoa - 974%3B Fungi - 991%3B Plants - 531%3B Viruses - 0%3B Other Eukaryotes - 96…
AT2G01990	1.0436	0.00202516	0.0243756	Ensembl_v29		unknown protein%3B BEST Arabidopsis thaliana protein match is: unknown protein (TAIR:AT1G14630.1)%3B Has 118 Blast hits to 118 proteins in 14 species: Archae - 0%3B Bacteria - 0%3B Metazoa - 0%3B Fungi - 0%3B Plants - 118%3B Viruses - 0%3B Other Eukaryotes - 0 (sou /.../CBI BLink).
AT2G15310	1.04355	0.000602768	0.00917575	Ensembl_v29	ATARFB1A	Probable ADP-ribosylation factor At2g15310
AT5G45670	1.04215	0.000538032	0.00831309	Ensembl_v29		GDSL esterase/lipase At5g45670
AT1G77380	1.03963	0.000478987	0.00754082	Ensembl_v29	AAP3	Amino acid permease 3
AT2G07711	1.03842	0.00206207	0.0246781	Ensembl_v29		pseudogene%2C similar to NADH dehydrogenase subunit 5%2C blastp match of 97%25 identity and 2.2e-244 P-value to GP
AT3G47510	1.03818	4.4e-05	0.000984265	Ensembl_v29		unknown protein%3B FUNCTIONS IN: molecular_function unknown%3B INVOLVED IN: biological_process unknown%3B LOCATED IN: endomembrane system%3B EXPRESSED IN: 19 plant structures%3B EXPRESSED DURING: 11 growth stages%3B Has 15 Blast hits to 15 proteins in 7 species /.../ae - 0%3B Bacteria - 0%3B Metazoa - 0%3B Fungi - 0%3B Plants - 15%3B Viruses - 0%3B Other Eukaryotes - 0 (source: NCBI BLink).
AT1G14360	1.03519	4.35e-05	0.00097593	Ensembl_v29	UTR3	UDP-galactose/UDP-glucose transporter 3
AT1G08920	1.03481	0.0038472	0.0404245	Ensembl_v29	SUGTL2	Sugar transporter ERD6-like 3
AT3G18090	1.03103	0.00170743	0.0213129	Ensembl_v29	NRPD2B	nuclear RNA polymerase D2B
AT4G04890	1.02845	0.000484091	0.00759605	Ensembl_v29	PDF2	Homeobox-leucine zipper protein PROTODERMAL FACTOR 2
AT2G38810	1.02379	0.00369884	0.0392373	Ensembl_v29	HTA8	Probable histone H2A variant 2
AT1G33790	1.02312	0.00111477	0.0151785	Ensembl_v29	JAL4	Jacalin-related lectin 4
AT5G63530	1.02254	0.00178675	0.0220694	Ensembl_v29	ATFP3	farnesylated protein 3
AT1G66760	1.01971	0.000602244	0.00917522	Ensembl_v29		MATE efflux family protein
AT3G02980	1.01764	0.00137584	0.0180253	Ensembl_v29	MCC1	Histone acetyltransferase MCC1
AT1G42480	1.0176	5.65e-05	0.00121965	Ensembl_v29		unknown protein%3B FUNCTIONS IN: molecular_function unknown%3B INVOLVED IN: biological_process unknown%3B LOCATED IN: endomembrane system%3B EXPRESSED IN: 24 plant structures%3B EXPRESSED DURING: 13 growth stages%3B CONTAINS InterPro DOMAIN/s: Protein of unknow /.../tion DUF3456 (InterPro:IPR021852)%3B Has 177 Blast hits to 177 proteins in 59 species: Archae - 0%3B Bacteria - 0%3B Metazoa - 140%3…
AT4G15630	1.01703	0.00170025	0.0212515	Ensembl_v29		CASP-like protein 1E1
AT2G21640	1.0168	0.000834216	0.01202	Ensembl_v29		Encodes a protein of unknown function that is a marker for oxidative stress response.
AT5G10510	1.0158	0.000161538	0.00296667	Ensembl_v29	AIL6	AP2-like ethylene-responsive transcription factor AIL6
AT1G64450	1.0155	0.00555194	0.0543692	Ensembl_v29		Glycine-rich protein family
AT4G11350	1.01468	0.000343366	0.00565609	Ensembl_v29		Protein of unknown function (DUF604)
AT4G22950	1.01376	0.00950223	0.080549	Ensembl_v29	AGL19	Agamous-like MADS-box protein AGL19
AT5G23810	1.01286	0.00101092	0.0141551	Ensembl_v29	AAP7	Probable amino acid permease 7
AT4G23680	1.01214	0.00197724	0.0239979	Ensembl_v29		Polyketide cyclase/dehydrase and lipid transport superfamily protein
AT3G16100	1.01126	1.21e-05	0.000315406	Ensembl_v29	RABG3C	Ras-related protein RABG3c
AT3G15240	1.01081	0.00158892	0.0202081	Ensembl_v29		Serine/threonine-protein kinase WNK (With No Lysine)-related
AT5G62280	1.00996	0.000221478	0.00391867	Ensembl_v29		Protein of unknown function (DUF1442)
AT5G05730	1.00992	0.000272186	0.00466868	Ensembl_v29	ASA1	Anthranilate synthase alpha subunit 1%2C chloroplastic
AT1G74090	1.00809	8.3e-06	0.000224645	Ensembl_v29	SOT18	Cytosolic sulfotransferase 18
AT4G08400	1.0069	0.00127145	0.016839	Ensembl_v29		Proline-rich extensin-like family protein
AT5G18470	1.0063	6.77e-05	0.00143343	Ensembl_v29		Curculin-like (mannose-binding) lectin family protein
AT1G14130	1.00495	7.46e-05	0.00154046	Ensembl_v29		2-oxoglutarate (2OG) and Fe(II)-dependent oxygenase superfamily protein
AT1G14920	1.00477	9.62e-05	0.00190931	Ensembl_v29	GAI	DELLA protein GAI
AT1G07560	1.00439	0.00610911	0.0585785	Ensembl_v29		Probable LRR receptor-like serine/threonine-protein kinase At1g07560
AT4G33550	1.00365	1.37e-05	0.000352983	Ensembl_v29		Bifunctional inhibitor/lipid-transfer protein/seed storage 2S albumin superfamily protein
AT4G29690	1.00192	0.000100809	0.00199304	Ensembl_v29		Alkaline-phosphatase-like family protein
