# Supplementary material for: Transcriptome analysis provides new insights into plants responses under phosphate starvation in association with chilling stress
Source: BMC Plant Biol. 2022 Jan 11;22:26. doi: 10.1186/s12870-021-03381-z (PMC8751124; doi:10.1186/s12870-021-03381-z)
Supplement: Supplementary file 4 — Additional file 4: Table S3. Differentially expressed transcription factors in -P 23°C compared to +P 23°C plants. [file 12870_2021_3381_MOESM4_ESM.xlsx]

## Sheet: Sheet1
Table S3. Differentially expressed transcription factors in -P 23°C compared to +P 23°C plants.
Gene ID	Description	-P 23°C vs +P 23°C
at2g34210	structural constituent of ribosome / transcription elongation regulator/ transcription initiation factor | chr2:14445938-14450522 FORWARD	8.469
at5g07310	AP2 domain-containing transcription factor, putative | chr5:2305684-2306660 FORWARD	5.597
at4g36570	Symbols: ATRL3 | ATRL3 (ARABIDOPSIS RAD-LIKE 3); DNA binding / transcription factor | chr4:17254660-17255716 FORWARD	5.204
at4g01060	Symbols: ETC3, CPL3 | CPL3 (CAPRICE-LIKE MYB3); DNA binding / transcription factor | chr4:460531-461074 FORWARD	4.016
at1g49900	zinc finger (C2H2 type) family protein | chr1:18473908-18477643 REVERSE	3.429
at1g01380	Symbols: ETC1 | ETC1 (ENHANCER OF TRY AND CPC 1); DNA binding / transcription factor | chr1:147153-147942 FORWARD	2.944
at5g64810	Symbols: WRKY51, ATWRKY51 | WRKY51; transcription factor | chr5:25908413-25909803 FORWARD	2.68
at5g06510	Symbols: NF-YA10 | NF-YA10 (NUCLEAR FACTOR Y, SUBUNIT A10); transcription factor | chr5:1984991-1987044 FORWARD	2.496
at1g54260	histone H1/H5 family protein | chr1:20256936-20259417 FORWARD	2.378
at1g71200	DNA binding / transcription factor | chr1:26835973-26837308 REVERSE	2.108
at1g71130	AP2 domain-containing transcription factor, putative | chr1:26822788-26823530 FORWARD	2.006
at2g46530	Symbols: ARF11 | ARF11 (AUXIN RESPONSE FACTOR 11); transcription factor | chr2:19105112-19108331 FORWARD	1.971
at2g04038	Symbols: AtbZIP48 | AtbZIP48 (Arabidopsis thaliana basic leucine-zipper 48); DNA binding / transcription factor | chr2:1331919-1332419 FORWARD	1.863
at3g56770	basic helix-loop-helix (bHLH) family protein | chr3:21029202-21030618 REVERSE	1.76
at3g05690	Symbols: UNE8, ATHAP2B, HAP2B, NF-YA2 | NF-YA2 (NUCLEAR FACTOR Y, SUBUNIT A2); transcription factor | chr3:1676546-1678932 REVERSE	1.753
at1g30500	Symbols: NF-YA7 | NF-YA7 (NUCLEAR FACTOR Y, SUBUNIT A7); specific transcriptional repressor/ transcription factor | chr1:10804450-10806319 REVERSE	1.74
at4g33450	Symbols: ATMYB69, MYB69 | MYB69 (MYB DOMAIN PROTEIN 69); DNA binding / transcription activator/ transcription factor | chr4:16095392-16096610 REVERSE	1.594
at1g30210	Symbols: TCP24, ATTCP24 | TCP24 (TEOSINTE BRANCHED1, CYCLOIDEA, AND PCF FAMILY 24); transcription factor | chr1:10627185-10630538 REVERSE	1.539
at3g03660	Symbols: WOX11 | WOX11 (WUSCHEL related homeobox 11); DNA binding / transcription factor | chr3:889509-892162 REVERSE	1.504
at4g11880	Symbols: AGL14 | AGL14 (agamous-like 14); DNA binding / transcription factor | chr4:7143115-7147222 FORWARD	1.473
at1g29860	Symbols: WRKY71, ATWRKY71 | WRKY71; transcription factor | chr1:10454482-10455785 FORWARD	1.469
at5g56840	DNA-binding family protein | chr5:22980693-22982342 FORWARD	1.417
at2g41070	Symbols: EEL, ATBZIP12, DPBF4 | EEL (ENHANCED EM LEVEL); DNA binding / transcription factor | chr2:17130788-17132370 FORWARD	1.399
at5g19490	DNA binding / sequence-specific DNA binding | chr5:6576769-6578273 REVERSE	1.398
at5g17240	Symbols: SDG40 | SDG40 (SET DOMAIN GROUP 40) | chr5:5666852-5668907 FORWARD	1.338
at5g26170	Symbols: WRKY50, ATWRKY50 | WRKY50; transcription factor | chr5:9147176-9148128 REVERSE	1.271
at5g37800	basic helix-loop-helix (bHLH) family protein | chr5:15036197-15037574 FORWARD	1.269
at5g55580	mitochondrial transcription termination factor family protein / mTERF family protein | chr5:22515440-22517929 FORWARD	1.222
at5g62940	Dof-type zinc finger domain-containing protein | chr5:25256919-25258681 REVERSE	1.198
at3g12720	Symbols: ATY53, ATMYB67 | ATMYB67 (MYB DOMAIN PROTEIN 67); DNA binding / transcription factor | chr3:4043310-4044609 REVERSE	1.164
at1g53860	remorin family protein | chr1:20107107-20109511 REVERSE	1.159
at3g60490	AP2 domain-containing transcription factor TINY, putative | chr3:22349527-22350371 FORWARD	1.139
at4g00480	Symbols: ATMYC1, myc1 | myc-related transcription factor (MYC1) | chr4:216812-219743 REVERSE	1.123
at4g21550	Symbols: VAL3 | VAL3 (VP1/ABI3-LIKE 3); transcription factor | chr4:11463987-11468679 FORWARD	1.107
at5g14340	Symbols: AtMYB40 | AtMYB40 (myb domain protein 40); DNA binding / transcription factor | chr5:4623367-4624847 FORWARD	1.09
at5g61420	Symbols: MYB28, HAG1 | MYB28 (myb domain protein 28); DNA binding / transcription factor | chr5:24689151-24690797 REVERSE	1.07
at4g23980	Symbols: ARF9 | ARF9 (AUXIN RESPONSE FACTOR 9); transcription factor | chr4:12451277-12455014 FORWARD	1.065
at4g04890	Symbols: PDF2 | PDF2 (PROTODERMAL FACTOR 2); DNA binding / transcription factor | chr4:2476489-2482345 REVERSE	1.028
at5g10510	Symbols: AIL6 | AIL6 (AINTEGUMENTA-LIKE 6); DNA binding / transcription factor | chr5:3315529-3320008 FORWARD	1.016
at4g22950	Symbols: AGL19, GL19 | AGL19 (AGAMOUS-LIKE 19); transcription factor | chr4:12023915-12027421 REVERSE	1.014
at5g05410	Symbols: DREB2A, DREB2 | DREB2A; DNA binding / transcription activator/ transcription factor | chr5:1602205-1603911 FORWARD	-1.025
at1g16530	Symbols: LBD3, ASL9 | ASL9 (ASYMMETRIC LEAVES 2 LIKE 9) | chr1:5651370-5652883 REVERSE	-1.039
at5g23920	unknown protein | chr5:8073224-8074170 REVERSE	-1.045
at1g18330	Symbols: EPR1 | EPR1 (EARLY-PHYTOCHROME-RESPONSIVE1); DNA binding / transcription factor | chr1:6305971-6308010 REVERSE	-1.063
at3g27650	Symbols: LBD25 | LBD25 (LOB DOMAIN-CONTAINING PROTEIN 25) | chr3:10238546-10240611 FORWARD	-1.066
at4g27310	zinc finger (B-box type) family protein | chr4:13675638-13676910 FORWARD	-1.074
at5g06800	myb family transcription factor | chr5:2103162-2105898 FORWARD	-1.081
at3g11280	myb family transcription factor | chr3:3533255-3534847 REVERSE	-1.088
at4g17600	Symbols: LIL3:1 | LIL3:1; transcription factor | chr4:9803705-9804872 FORWARD	-1.102
at1g14580	zinc finger (C2H2 type) family protein | chr1:4989563-4992732 FORWARD	-1.111
at5g15830	Symbols: AtbZIP3 | AtbZIP3 (Arabidopsis thaliana basic leucine-zipper 3); DNA binding / transcription factor | chr5:5168543-5169361 FORWARD	-1.137
at4g14540	Symbols: NF-YB3 | NF-YB3 (NUCLEAR FACTOR Y, SUBUNIT B3); transcription factor | chr4:8344616-8345218 FORWARD	-1.147
at5g50450	zinc finger (MYND type) family protein | chr5:20543310-20544753 REVERSE	-1.147
at5g44190	Symbols: GLK2, ATGLK2, GPRI2 | GLK2 (GOLDEN2-LIKE 2); DNA binding / transcription factor/ transcription regulator | chr5:17798369-17800824 FORWARD	-1.191
at3g21270	Symbols: ADOF2 | ADOF2; DNA binding / transcription factor | chr3:7474679-7475757 FORWARD	-1.197
at1g76890	Symbols: GT2, AT-GT2 | GT2; transcription factor | chr1:28873059-28875292 REVERSE	-1.203
at1g77640	AP2 domain-containing transcription factor, putative | chr1:29178737-29179675 FORWARD	-1.208
at5g65320	basic helix-loop-helix (bHLH) family protein | chr5:26107169-26108726 REVERSE	-1.226
at5g52020	AP2 domain-containing protein | chr5:21123958-21124948 REVERSE	-1.244
at2g45660	Symbols: AGL20, SOC1 | AGL20 (AGAMOUS-LIKE 20); transcription factor | chr2:18807538-18811047 REVERSE	-1.273
at4g06746	Symbols: RAP2.9 | RAP2.9 (related to AP2 9); DNA binding / transcription factor | chr4:4073962-4074545 REVERSE	-1.281
at1g13260	Symbols: RAV1 | RAV1; DNA binding / transcription factor/ transcription repressor | chr1:4542168-4543742 FORWARD	-1.293
at3g53200	Symbols: AtMYB27 | AtMYB27 (myb domain protein 27); DNA binding / transcription factor | chr3:19718282-19719462 REVERSE	-1.349
at1g74650	Symbols: ATY13, ATMYB31, MYB31 | MYB31 (MYB DOMAIN PROTEIN 31); DNA binding / transcription factor | chr1:28041191-28042995 FORWARD	-1.349
at1g70810	C2 domain-containing protein | chr1:26704130-26705236 FORWARD	-1.418
at4g31650	transcriptional factor B3 family protein | chr4:15331140-15333321 FORWARD	-1.426
at5g11590	Symbols: TINY2 | TINY2 (TINY2); DNA binding / transcription factor | chr5:3727534-3728726 REVERSE	-1.427
at1g76590	zinc-binding family protein | chr1:28740691-28742207 FORWARD	-1.456
at5g52260	Symbols: AtMYB19 | AtMYB19 (myb domain protein 19); DNA binding / transcription factor | chr5:21220165-21221288 FORWARD	-1.465
at4g36540	Symbols: BEE2 | BEE2 (BR Enhanced Expression 2); DNA binding / transcription factor | chr4:17243583-17245296 FORWARD	-1.468
at1g66230	Symbols: MYB20, AtMYB20 | MYB20 (myb domain protein 20); DNA binding / transcription factor | chr1:24677154-24678415 FORWARD	-1.536
at5g25810	Symbols: tny | tny (TINY); DNA binding / transcription factor | chr5:8986771-8987787 REVERSE	-1.543
at3g56400	Symbols: WRKY70, ATWRKY70 | WRKY70; transcription factor/ transcription repressor | chr3:20908928-20910481 REVERSE	-1.551
at2g20180	Symbols: PIL5 | PIL5 (PHYTOCHROME INTERACTING FACTOR 3-LIKE 5); DNA binding / phytochrome binding / transcription factor | chr2:8704024-8706547 REVERSE	-1.644
at1g46768	Symbols: RAP2.1 | RAP2.1 (related to AP2 1); DNA binding / transcription factor | chr1:17265701-17266536 REVERSE	-1.656
at2g28160	Symbols: FIT1, ATBHLH029, FRU, BHLH029, ATBHLH29 | FRU (FER-LIKE REGULATOR OF IRON UPTAKE); DNA binding / transcription factor | chr2:12004708-12006122 FORWARD	-1.678
at4g39780	AP2 domain-containing transcription factor, putative | chr4:18457957-18459180 REVERSE	-1.727
at3g55150	Symbols: ATEXO70H1 | ATEXO70H1 (exocyst subunit EXO70 family protein H1); protein binding | chr3:20440550-20442604 REVERSE	-1.733
at5g53980	Symbols: ATHB52 | ATHB52 (ARABIDOPSIS THALIANA HOMEOBOX PROTEIN 52); transcription factor | chr5:21914045-21914749 FORWARD	-1.747
at1g25440	zinc finger (B-box type) family protein | chr1:8933716-8935460 REVERSE	-1.764
at5g47110	lil3 protein, putative | chr5:19133986-19135317 REVERSE	-1.857
at4g24660	Symbols: ATHB22, MEE68 | ATHB22 (HOMEOBOX PROTEIN 22); DNA binding / transcription factor | chr4:12724743-12725637 REVERSE	-1.865
at4g24540	Symbols: AGL24 | AGL24 (AGAMOUS-LIKE 24); protein binding / protein heterodimerization/ protein homodimerization/ sequence-specific DNA binding / transcription factor | chr4:12670965-12674072 REVERSE	-1.889
at3g21890	zinc finger (B-box type) family protein | chr3:7709113-7709733 REVERSE	-2.042
at1g64380	AP2 domain-containing transcription factor, putative | chr1:23890646-23892173 REVERSE	-2.087
at5g54230	Symbols: MYB49, AtMYB49 | MYB49 (myb domain protein 49); transcription factor | chr5:22016250-22017933 REVERSE	-2.088
at3g14880	FUNCTIONS IN: molecular_function unknown; INVOLVED IN: biological_process unknown; BEST Arabidopsis thaliana protein match is: DOG1 (DELAY OF GERMINATION 1) (TAIR:AT5G45830.1); Has 356 Blast hits to 355 proteins in 28 species: Archae - 0; Bacteria - 0; Metazoa - 2; Fungi - 0; Plants - 354; Viruses - 0; Other Eukaryotes - 0 (source: NCBI BLink). | chr3:5006565-5007689 FORWARD	-2.111
at4g25470	Symbols: CBF2, DREB1C, FTQ4, ATCBF2 | CBF2 (C-REPEAT/DRE BINDING FACTOR 2); DNA binding / transcription activator/ transcription factor | chr4:13015277-13016220 REVERSE	-2.13
at3g15510	Symbols: ATNAC2, ANAC056, NARS1 | ATNAC2 (ARABIDOPSIS NAC DOMAIN CONTAINING PROTEIN 2); transcription factor | chr3:5243510-5245382 FORWARD	-2.241
at2g32550	rcd1-like cell differentiation family protein | chr2:13819379-13822839 FORWARD	-2.812
at4g25480	Symbols: DREB1A, CBF3, ATCBF3 | DREB1A (DEHYDRATION RESPONSE ELEMENT B1A); DNA binding / transcription activator/ transcription factor | chr4:13018214-13019121 REVERSE	-2.855
at5g43540	zinc finger (C2H2 type) family protein | chr5:17496993-17497406 FORWARD	-2.993
at1g71030	Symbols: ATMYBL2, MYBL2 | MYBL2 (ARABIDOPSIS MYB-LIKE 2); DNA binding / transcription factor | chr1:26795123-26796364 REVERSE	-3.016
at5g04150	Symbols: BHLH101 | BHLH101; DNA binding / transcription factor | chr5:1138559-1139476 REVERSE	-3.233
at3g12820	Symbols: AtMYB10 | AtMYB10 (myb domain protein 10); DNA binding / transcription factor | chr3:4074158-4075614 REVERSE	-3.45
at3g63140	Symbols: CSP41A | CSP41A (CHLOROPLAST STEM-LOOP BINDING PROTEIN OF 41 KDA); mRNA binding / poly(U) binding | chr3:23326867-23328709 REVERSE	-4.367
at3g56970	Symbols: BHLH038, ORG2 | BHLH038; DNA binding / transcription factor | chr3:21084110-21085150 REVERSE	-4.968
at2g41240	Symbols: BHLH100 | BHLH100 (BASIC HELIX-LOOP-HELIX PROTEIN 100); DNA binding / transcription factor | chr2:17198331-17199320 REVERSE	-6.045
