# Supplementary material for: Transcriptome analysis provides new insights into plants responses under phosphate starvation in association with chilling stress
Source: BMC Plant Biol. 2022 Jan 11;22:26. doi: 10.1186/s12870-021-03381-z (PMC8751124; doi:10.1186/s12870-021-03381-z)
Supplement: Supplementary file 6 — Additional file 6: Table S5. Differentially expressed transcripts in +P 4°C compared to +P 23°C plants. [file 12870_2021_3381_MOESM6_ESM.xls]

## Sheet: Supplemental S5 P- 4°C vs P+ 23
Table S5. Differentially expressed transcripts in +P 4°C compared to +P 23°C plants.
GID	logFC	Pvalue	Qvalue	Source	SymbolName	Description
AT4G34410	-11.0762	1.41e-73	2.65e-69	Ensembl_v29	ERF109	Ethylene-responsive transcription factor ERF109
AT1G17420	-10.1777	8.74e-46	4.12e-42	Ensembl_v29	LOX3	Lipoxygenase 3%2C chloroplastic
AT1G12610	-10.0809	3.67e-22	1.13e-19	Ensembl_v29	DREB1F	Dehydration-responsive element-binding protein 1F
AT3G01500	-9.90807	0.000467687	0.00409519	Ensembl_v29	BCA1	Beta carbonic anhydrase 1%2C chloroplastic
AT5G43650	-9.89741	1.49e-14	1.63e-12	Ensembl_v29	BHLH92	Transcription factor bHLH92
AT5G42530	-9.65132	6.14e-06	0.000106569	Ensembl_v29		unknown protein%3B FUNCTIONS IN: molecular_function unknown%3B INVOLVED IN: biological_process unknown%3B LOCATED IN: endomembrane system%3B BEST Arabidopsis thaliana protein match is: unknown protein (TAIR:AT2G25510.2)%3B Has 30201 Blast hits to 17322 protei /.../780 species: Archae - 12%3B Bacteria - 1396%3B Metazoa - 17338%3B Fungi - 3422%3B Plants - 5037%3B Viruses - 0%3B Other Eukaryotes - 2…
AT1G64160	-8.80605	3.26e-16	4.58e-14	Ensembl_v29	DIR5	Dirigent protein 5
AT3G16930	-8.42795	1.35e-10	7.35e-09	Ensembl_v29		unknown protein%3B Has 21 Blast hits to 21 proteins in 5 species: Archae - 0%3B Bacteria - 0%3B Metazoa - 0%3B Fungi - 0%3B Plants - 21%3B Viruses - 0%3B Other Eukaryotes - 0 (source: NCBI BLink).
AT5G38420	-7.62183	0.00041545	0.00370662	Ensembl_v29	RBCS-2B	Ribulose bisphosphate carboxylase small chain 2B%2C chloroplastic
AT1G30135	-7.4771	2.44e-19	5.98e-17	Ensembl_v29	TIFY5A	Protein TIFY 5A
AT5G38410	-7.15073	0.000111207	0.00125073	Ensembl_v29	RBCS-3B	Ribulose bisphosphate carboxylase small chain 3B%2C chloroplastic
AT1G65390	-7.01363	5.9e-26	3.48e-23	Ensembl_v29	PP2A5	Protein PHLOEM PROTEIN 2-LIKE A5
AT3G24510	-6.8556	5.33e-15	6.24e-13	Ensembl_v29		Defensin-like protein 259
AT4G27654	-6.77534	2.13e-26	1.29e-23	Ensembl_v29		unknown protein%3B FUNCTIONS IN: molecular_function unknown%3B INVOLVED IN: biological_process unknown%3B LOCATED IN: endomembrane system%3B EXPRESSED IN: 17 plant structures%3B EXPRESSED DURING: 9 growth stages%3B Has 30201 Blast hits to 17322 proteins in 780 /.../s: Archae - 12%3B Bacteria - 1396%3B Metazoa - 17338%3B Fungi - 3422%3B Plants - 5037%3B Viruses - 0%3B Other Eukaryotes - 2996 (sour…
AT5G38980	-6.39702	2.14e-05	0.000308429	Ensembl_v29		unknown protein%3B FUNCTIONS IN: molecular_function unknown%3B INVOLVED IN: biological_process unknown%3B LOCATED IN: endomembrane system%3B EXPRESSED IN: 22 plant structures%3B EXPRESSED DURING: 13 growth stages%3B Has 3 Blast hits to 3 proteins in 1 species: /.../ - 0%3B Bacteria - 0%3B Metazoa - 0%3B Fungi - 0%3B Plants - 3%3B Viruses - 0%3B Other Eukaryotes - 0 (source: NCBI BLink).
AT5G38430	-6.34097	0.000234237	0.00232523	Ensembl_v29	RBCS-1B	Ribulose bisphosphate carboxylase small chain 1B%2C chloroplastic
AT1G63040	-6.27429	9.93e-11	5.49e-09	Ensembl_v29		a pseudogene member of the DREB subfamily A-4 of ERF/AP2 transcription factor family. The translated product contains one AP2 domain. There are 17 members in this subfamily including TINY.
AT3G52720	-6.07093	1.89e-22	6.15e-20	Ensembl_v29	ACA1	Alpha carbonic anhydrase 1%2C chloroplastic
AT1G74670	-6.04413	1.16e-10	6.36e-09	Ensembl_v29	GASA6	Gibberellin-regulated protein 6
AT1G16410	-6.02069	3e-07	7.84e-06	Ensembl_v29	CYP79F1	Dihomomethionine N-hydroxylase
AT5G52670	-5.93275	1.45e-15	1.83e-13	Ensembl_v29		Copper transport protein family
AT3G44260	-5.88235	6.13e-25	3.3e-22	Ensembl_v29	CAF1-9	Probable CCR4-associated factor 1 homolog 9
AT1G50750	-5.78821	4.31e-13	3.62e-11	Ensembl_v29		Plant mobile domain protein family
AT1G70830	-5.78415	6.57e-11	3.85e-09	Ensembl_v29	MLP28	MLP-like protein 28
AT4G13395	-5.74177	1.11e-18	2.45e-16	Ensembl_v29	DVL10	ROTUNDIFOLIA like 12
AT1G55525	-5.4626	3.13e-07	8.1e-06	Ensembl_v29		other RNA
AT3G49570	-5.40582	7.27e-23	2.59e-20	Ensembl_v29	LSU3	response to low sulfur 3
AT1G65490	-5.37368	9.13e-17	1.4e-14	Ensembl_v29		unknown protein%3B FUNCTIONS IN: molecular_function unknown%3B INVOLVED IN: biological_process unknown%3B LOCATED IN: endomembrane system%3B EXPRESSED IN: 22 plant structures%3B EXPRESSED DURING: 13 growth stages%3B BEST Arabidopsis thaliana protein match is: u /.../ protein (TAIR:AT1G65486.1)%3B Has 23 Blast hits to 23 proteins in 2 species: Archae - 0%3B Bacteria - 0%3B Metazoa - 0%3B Fungi - 0…
AT5G22530	-5.29865	2.67e-14	2.84e-12	Ensembl_v29		unknown protein%3B BEST Arabidopsis thaliana protein match is: unknown protein (TAIR:AT5G22520.1)%3B Has 30201 Blast hits to 17322 proteins in 780 species: Archae - 12%3B Bacteria - 1396%3B Metazoa - 17338%3B Fungi - 3422%3B Plants - 5037%3B Viruses - 0%3B Other Eu /.../es - 2996 (source: NCBI BLink).
AT3G23250	-5.2614	4.52e-20	1.18e-17	Ensembl_v29	MYB15	myb domain protein 15
AT4G22690	-5.25138	5.85e-38	1.23e-34	Ensembl_v29	CYP706A1	cytochrome P450%2C family 706%2C subfamily A%2C polypeptide 1
AT5G52050	-5.17127	4.97e-23	1.84e-20	Ensembl_v29		MATE efflux family protein
AT3G46780	-5.1421	7.68e-06	0.000128771	Ensembl_v29	PTAC16	plastid transcriptionally active 16
AT1G32060	-5.10752	2.68e-07	7.16e-06	Ensembl_v29	PRK	Phosphoribulokinase%2C chloroplastic
AT5G04120	-5.05322	1.8e-24	8.5e-22	Ensembl_v29	IPSP	Metal-independent phosphoserine phosphatase
AT4G37800	-5.00971	3.49e-13	3.02e-11	Ensembl_v29	XTH7	Probable xyloglucan endotransglucosylase/hydrolase protein 7
AT3G45960	-4.87663	3.33e-31	3.92e-28	Ensembl_v29	EXLA3	Expansin-like A3
AT1G73040	-4.87658	3.31e-08	1.11e-06	Ensembl_v29	JAL19	Jacalin-related lectin 19
AT2G22760	-4.86388	3.38e-13	2.95e-11	Ensembl_v29	BHLH19	Transcription factor bHLH19
AT4G10270	-4.82056	2.48e-10	1.3e-08	Ensembl_v29		Wound-responsive family protein
AT3G32040	-4.79468	7.36e-16	9.85e-14	Ensembl_v29		Geranylgeranyl pyrophosphate synthase 12%2C chloroplastic
AT5G52320	-4.76301	2.65e-15	3.22e-13	Ensembl_v29	CYP96A4	cytochrome P450%2C family 96%2C subfamily A%2C polypeptide 4
AT5G11070	-4.72939	8.79e-25	4.6e-22	Ensembl_v29		unknown protein%3B Has 1807 Blast hits to 1807 proteins in 277 species: Archae - 0%3B Bacteria - 0%3B Metazoa - 736%3B Fungi - 347%3B Plants - 385%3B Viruses - 0%3B Other Eukaryotes - 339 (source: NCBI BLink).
AT3G16530	-4.72253	4.86e-19	1.12e-16	Ensembl_v29		Lectin-like protein At3g16530
AT1G09310	-4.7178	3.49e-08	1.16e-06	Ensembl_v29		Protein of unknown function%2C DUF538
AT5G42580	-4.6856	6.41e-14	6.33e-12	Ensembl_v29	CYP705A12	cytochrome P450%2C family 705%2C subfamily A%2C polypeptide 12
AT2G24600	-4.68012	9.5e-11	5.27e-09	Ensembl_v29		Ankyrin repeat family protein
AT1G64710	-4.6794	2.91e-07	7.64e-06	Ensembl_v29		GroES-like zinc-binding dehydrogenase family protein
AT1G76100	-4.57504	5.28e-07	1.28e-05	Ensembl_v29	PETE	Plastocyanin minor isoform%2C chloroplastic
AT5G13220	-4.57204	9.98e-13	7.81e-11	Ensembl_v29	TIFY9	Protein TIFY 9
AT3G50460	-4.55949	2.9e-17	4.92e-15	Ensembl_v29	HR2	RPW8-like protein 2
AT1G80840	-4.54215	3.01e-28	2.7e-25	Ensembl_v29	WRKY40	Probable WRKY transcription factor 40
AT3G02840	-4.49375	3.87e-14	4.06e-12	Ensembl_v29		ARM repeat superfamily protein
AT3G49580	-4.48273	3.32e-07	8.53e-06	Ensembl_v29	LSU1	response to low sulfur 1
AT4G21760	-4.47759	6.38e-11	3.75e-09	Ensembl_v29	BGLU47	Beta-glucosidase 47
AT4G37290	-4.44659	3.34e-11	2.07e-09	Ensembl_v29		unknown protein%3B FUNCTIONS IN: molecular_function unknown%3B INVOLVED IN: response to karrikin%3B LOCATED IN: endomembrane system%3B EXPRESSED IN: cotyledon%2C hypocotyl%2C leaf%3B EXPRESSED DURING: LP.04 four leaves visible%3B BEST Arabidopsis thaliana protein m /.../s: unknown protein (TAIR:AT2G23270.1)%3B Has 30201 Blast hits to 17322 proteins in 780 species: Archae - 12%3B Bacteria - 1396%3…
AT2G34180	-4.4422	3.89e-15	4.67e-13	Ensembl_v29	CIPK13	CBL-interacting serine/threonine-protein kinase 13
AT5G51190	-4.43603	2.72e-09	1.14e-07	Ensembl_v29	ERF105	Ethylene-responsive transcription factor ERF105
AT1G76650	-4.34187	6.76e-27	4.56e-24	Ensembl_v29	CML38	Calcium-binding protein CML38
AT1G74930	-4.33678	3.12e-10	1.61e-08	Ensembl_v29	ERF018	Ethylene-responsive transcription factor ERF018
AT2G17660	-4.29261	3.17e-09	1.3e-07	Ensembl_v29		RPM1-interacting protein 4 (RIN4) family protein
AT5G03840	-4.28712	1.78e-15	2.21e-13	Ensembl_v29	TFL1	Protein TERMINAL FLOWER 1
AT2G25200	-4.26143	6.59e-08	2.08e-06	Ensembl_v29		Plant protein of unknown function (DUF868)
AT1G72520	-4.23109	1.6e-23	6.43e-21	Ensembl_v29	LOX4	Lipoxygenase 4%2C chloroplastic
AT1G19380	-4.22308	7.64e-33	1.2e-29	Ensembl_v29		Protein of unknown function (DUF1195)
AT4G23810	-4.21467	1.15e-15	1.48e-13	Ensembl_v29	WRKY53	Probable WRKY transcription factor 53
AT2G44840	-4.17139	8.16e-12	5.6e-10	Ensembl_v29	ERF13	Ethylene-responsive transcription factor 13
AT4G22710	-4.107	1.54e-08	5.54e-07	Ensembl_v29	CYP706A2	cytochrome P450%2C family 706%2C subfamily A%2C polypeptide 2
AT3G10930	-4.08879	1.15e-12	8.92e-11	Ensembl_v29		unknown protein%3B FUNCTIONS IN: molecular_function unknown%3B INVOLVED IN: biological_process unknown%3B LOCATED IN: mitochondrion%3B EXPRESSED IN: 18 plant structures%3B EXPRESSED DURING: 9 growth stages%3B Has 1 Blast hits to 1 proteins in 1 species: Archae /.../acteria - 0%3B Metazoa - 0%3B Fungi - 0%3B Plants - 1%3B Viruses - 0%3B Other Eukaryotes - 0 (source: NCBI BLink).
AT3G48520	-4.08442	2.59e-11	1.63e-09	Ensembl_v29	CYP94B3	Cytochrome P450 94B3
AT4G36950	-4.04635	8.25e-08	2.55e-06	Ensembl_v29	MAPKKK21	mitogen-activated protein kinase kinase kinase 21
AT5G44568	-4.0423	3.43e-18	6.96e-16	Ensembl_v29		unknown protein%3B FUNCTIONS IN: molecular_function unknown%3B INVOLVED IN: biological_process unknown%3B LOCATED IN: endomembrane system%3B Has 19 Blast hits to 19 proteins in 2 species: Archae - 0%3B Bacteria - 0%3B Metazoa - 0%3B Fungi - 0%3B Plants - 19%3B Viruse /.../ Other Eukaryotes - 0 (source: NCBI BLink).
AT1G51920	-3.98666	0.000486198	0.00422589	Ensembl_v29		unknown protein%3B FUNCTIONS IN: molecular_function unknown%3B INVOLVED IN: biological_process unknown%3B LOCATED IN: endomembrane system%3B EXPRESSED IN: stem%2C stamen%3B EXPRESSED DURING: 4 anthesis%3B Has 22 Blast hits to 22 proteins in 5 species: Archae - 0%3B /.../ria - 0%3B Metazoa - 0%3B Fungi - 0%3B Plants - 22%3B Viruses - 0%3B Other Eukaryotes - 0 (source: NCBI BLink).
AT5G44400	-3.95348	3.14e-13	2.8e-11	Ensembl_v29		FAD-binding Berberine family protein
AT2G34600	-3.93903	3.85e-13	3.3e-11	Ensembl_v29	TIFY 5B	Protein TIFY 5B
AT2G35290	-3.92799	4.06e-14	4.19e-12	Ensembl_v29		unknown protein%3B Has 39 Blast hits to 39 proteins in 10 species: Archae - 0%3B Bacteria - 0%3B Metazoa - 0%3B Fungi - 0%3B Plants - 39%3B Viruses - 0%3B Other Eukaryotes - 0 (source: NCBI BLink).
AT1G18300	-3.89736	1.3e-24	6.31e-22	Ensembl_v29	NUDT4	Nudix hydrolase 4
AT4G24570	-3.88196	3.53e-11	2.18e-09	Ensembl_v29	PUMP4	Mitochondrial uncoupling protein 4
AT4G04900	-3.80377	4.64e-07	1.15e-05	Ensembl_v29	RIC10	CRIB domain-containing protein RIC10
AT1G15125	-3.79997	9.02e-20	2.27e-17	Ensembl_v29		S-adenosyl-L-methionine-dependent methyltransferases superfamily protein
AT5G28630	-3.79322	2.77e-30	3.07e-27	Ensembl_v29		glycine-rich protein
AT3G63140	-3.78231	2.72e-06	5.27e-05	Ensembl_v29	CSP41A	Chloroplast stem-loop binding protein of 41 kDa a%2C chloroplastic
AT5G01740	-3.77708	2.04e-08	7.19e-07	Ensembl_v29		Nuclear transport factor 2 (NTF2) family protein
AT4G17090	-3.77328	1.09e-15	1.43e-13	Ensembl_v29	BAM3	Beta-amylase 3%2C chloroplastic
AT5G19880	-3.75339	1.5e-05	0.000228963	Ensembl_v29	PER58	Peroxidase 58
AT1G15010	-3.75152	7.1e-15	8.22e-13	Ensembl_v29		unknown protein%3B BEST Arabidopsis thaliana protein match is: unknown protein (TAIR:AT2G01300.1)%3B Has 71 Blast hits to 71 proteins in 13 species: Archae - 0%3B Bacteria - 2%3B Metazoa - 0%3B Fungi - 0%3B Plants - 69%3B Viruses - 0%3B Other Eukaryotes - 0 (source /.../ BLink).
AT5G10210	-3.73437	3.39e-19	8.1e-17	Ensembl_v29		CONTAINS InterPro DOMAIN/s: C2 calcium-dependent membrane targeting (InterPro:IPR000008)%3B BEST Arabidopsis thaliana protein match is: unknown protein (TAIR:AT5G65030.1)%3B Has 1807 Blast hits to 1807 proteins in 277 species: Archae - 0%3B Bacteria - 0%3B /.../a - 736%3B Fungi - 347%3B Plants - 385%3B Viruses - 0%3B Other Eukaryotes - 339 (source: NCBI BLink).
AT2G27690	-3.70576	1.49e-09	6.63e-08	Ensembl_v29	CYP94C1	Cytochrome P450 94C1
AT5G17350	-3.70319	5.87e-17	9.3e-15	Ensembl_v29		unknown protein%3B FUNCTIONS IN: molecular_function unknown%3B INVOLVED IN: N-terminal protein myristoylation%3B LOCATED IN: cellular_component unknown%3B EXPRESSED IN: 15 plant structures%3B EXPRESSED DURING: 8 growth stages%3B BEST Arabidopsis thaliana protei /.../h is: unknown protein (TAIR:AT3G03280.1)%3B Has 1807 Blast hits to 1807 proteins in 277 species: Archae - 0%3B Bacteria - 0%3B Metaz…
AT1G35140	-3.69941	1.3e-20	3.6e-18	Ensembl_v29	EXL1	Protein EXORDIUM-like 1
AT1G28370	-3.68352	1.19e-14	1.33e-12	Ensembl_v29	ERF11	Ethylene-responsive transcription factor 11
AT2G27080	-3.67623	4.91e-29	4.95e-26	Ensembl_v29		Late embryogenesis abundant (LEA) hydroxyproline-rich glycoprotein family
AT2G01610	-3.67534	3.17e-13	2.8e-11	Ensembl_v29		Plant invertase/pectin methylesterase inhibitor superfamily protein
AT2G34490	-3.66268	1.65e-15	2.07e-13	Ensembl_v29	CYP710A2	Cytochrome P450 710A2
AT2G25460	-3.65625	4.73e-18	9.28e-16	Ensembl_v29		CONTAINS InterPro DOMAIN/s: C2 calcium-dependent membrane targeting (InterPro:IPR000008)%3B BEST Arabidopsis thaliana protein match is: unknown protein (TAIR:AT5G04860.1)%3B Has 108 Blast hits to 69 proteins in 11 species: Archae - 0%3B Bacteria - 0%3B Meta /.../0%3B Fungi - 0%3B Plants - 108%3B Viruses - 0%3B Other Eukaryotes - 0 (source: NCBI BLink).
AT3G18900	-3.65359	1.94e-18	4.07e-16	Ensembl_v29		unknown protein%3B CONTAINS InterPro DOMAIN/s: Protein of unknown function DUF547 (InterPro:IPR006869)%3B BEST Arabidopsis thaliana protein match is: Protein of unknown function%2C DUF547 (TAIR:AT5G66600.3)%3B Has 1466 Blast hits to 1426 proteins in 93 spec /.../rchae - 0%3B Bacteria - 91%3B Metazoa - 23%3B Fungi - 0%3B Plants - 1310%3B Viruses - 0%3B Other Eukaryotes - 42 (source: NCBI BLink).
AT3G01830	-3.64282	2.24e-16	3.25e-14	Ensembl_v29	CML40	Probable calcium-binding protein CML40
AT2G04038	-3.63769	9.32e-07	2.08e-05	Ensembl_v29	AtbZIP48	basic leucine-zipper 48
AT5G06870	-3.60971	6.66e-07	1.56e-05	Ensembl_v29	PGIP2	Polygalacturonase inhibitor 2
AT5G48850	-3.59107	1.24e-10	6.79e-09	Ensembl_v29	SDI1	Protein SULFUR DEFICIENCY-INDUCED 1
AT4G37850	-3.58463	6.93e-11	3.98e-09	Ensembl_v29	BHLH25	Transcription factor bHLH25
AT2G42220	-3.57411	5.65e-08	1.78e-06	Ensembl_v29	STR9	Rhodanese-like domain-containing protein 9%2C chloroplastic
AT1G20020	-3.57102	0.00010139	0.00115758	Ensembl_v29	LFNR2	Ferredoxin--NADP reductase%2C leaf isozyme 2%2C chloroplastic
AT4G23515	-3.55859	3.33e-17	5.6e-15	Ensembl_v29		Toll-Interleukin-Resistance (TIR) domain family protein
AT1G78970	-3.53624	2.86e-05	0.000398981	Ensembl_v29	LUP1	Lupeol synthase 1
AT4G33960	-3.53026	2.94e-18	6.08e-16	Ensembl_v29		unknown protein%3B FUNCTIONS IN: molecular_function unknown%3B INVOLVED IN: biological_process unknown%3B LOCATED IN: endomembrane system%3B EXPRESSED IN: 20 plant structures%3B EXPRESSED DURING: 10 growth stages%3B BEST Arabidopsis thaliana protein match is: u /.../ protein (TAIR:AT2G15830.1)%3B Has 32 Blast hits to 32 proteins in 4 species: Archae - 0%3B Bacteria - 0%3B Metazoa - 0%3B Fungi - 0…
AT3G14420	-3.52403	0.000619115	0.00516459	Ensembl_v29	GLO1	Peroxisomal (S)-2-hydroxy-acid oxidase GLO1
AT3G23240	-3.5227	7.97e-11	4.5e-09	Ensembl_v29	ERF1B	Ethylene-responsive transcription factor 1B
AT1G43800	-3.51497	3.33e-08	1.11e-06	Ensembl_v29	S-ACP-DES6	Acyl-[acyl-carrier-protein] desaturase 6%2C chloroplastic
AT5G47220	-3.50246	8.88e-11	4.99e-09	Ensembl_v29	ERF2	Ethylene-responsive transcription factor 2
AT5G44575	-3.48748	4.05e-23	1.56e-20	Ensembl_v29		unknown protein%3B FUNCTIONS IN: molecular_function unknown%3B INVOLVED IN: biological_process unknown%3B LOCATED IN: endomembrane system%3B Has 7 Blast hits to 7 proteins in 2 species: Archae - 0%3B Bacteria - 0%3B Metazoa - 0%3B Fungi - 0%3B Plants - 7%3B Viruses - /.../her Eukaryotes - 0 (source: NCBI BLink).
AT4G29610	-3.4681	8.14e-12	5.6e-10	Ensembl_v29	CDA6	Cytidine deaminase 6
AT1G16370	-3.43174	1.69e-14	1.83e-12	Ensembl_v29	2018-10-06	Organic cation/carnitine transporter 6
AT5G23370	-3.42433	1.01e-17	1.87e-15	Ensembl_v29		Putative GEM-like protein 8
AT1G53060	-3.40209	2.35e-10	1.24e-08	Ensembl_v29		Lectin-like protein At1g53060
AT5G40460	-3.39626	2.75e-13	2.47e-11	Ensembl_v29		unknown protein%3B BEST Arabidopsis thaliana protein match is: unknown protein (TAIR:AT3G27630.1)%3B Has 87 Blast hits to 87 proteins in 12 species: Archae - 0%3B Bacteria - 0%3B Metazoa - 0%3B Fungi - 0%3B Plants - 87%3B Viruses - 0%3B Other Eukaryotes - 0 (source /.../ BLink).
AT1G17380	-3.36595	8.83e-17	1.37e-14	Ensembl_v29	TIFY11A	Protein TIFY 11A
AT5G19240	-3.36418	5.68e-16	7.72e-14	Ensembl_v29		Uncharacterized GPI-anchored protein At5g19240
AT5G35120	-3.34053	6.75e-09	2.59e-07	Ensembl_v29		MADS-box family protein
AT5G62520	-3.33287	6.1e-09	2.35e-07	Ensembl_v29	SRO5	Probable inactive poly [ADP-ribose] polymerase SRO5
AT1G28480	-3.32608	8.72e-16	1.15e-13	Ensembl_v29	GRXC9	Glutaredoxin-C9
AT5G28610	-3.32498	1.29e-17	2.35e-15	Ensembl_v29		BEST Arabidopsis thaliana protein match is: glycine-rich protein (TAIR:AT5G28630.1)%3B Has 1536 Blast hits to 1202 proteins in 136 species: Archae - 0%3B Bacteria - 8%3B Metazoa - 888%3B Fungi - 120%3B Plants - 71%3B Viruses - 39%3B Other Eukaryotes - 410 (source /.../ BLink).
AT2G32690	-3.31393	3.7e-07	9.41e-06	Ensembl_v29	ATGRP23	glycine-rich protein 23
AT1G77765	-3.31179	3.88e-09	1.56e-07	Ensembl_v29		unknown protein%3B Has 8 Blast hits to 8 proteins in 2 species: Archae - 0%3B Bacteria - 0%3B Metazoa - 0%3B Fungi - 0%3B Plants - 8%3B Viruses - 0%3B Other Eukaryotes - 0 (source: NCBI BLink).
AT1G68238	-3.28014	2.51e-12	1.87e-10	Ensembl_v29		unknown protein%3B FUNCTIONS IN: molecular_function unknown%3B INVOLVED IN: biological_process unknown%3B LOCATED IN: endomembrane system%3B Has 30201 Blast hits to 17322 proteins in 780 species: Archae - 12%3B Bacteria - 1396%3B Metazoa - 17338%3B Fungi - 3422%3B /.../ - 5037%3B Viruses - 0%3B Other Eukaryotes - 2996 (source: NCBI BLink).
AT4G11642	-3.27466	0.0010016	0.00762003	Ensembl_v29		pseudogene of ATOSM34 (osmotin-like protein)
AT1G09950	-3.27278	2.18e-13	2e-11	Ensembl_v29	RAS1	RESPONSE TO ABA AND SALT 1
AT5G24160	-3.26717	2.95e-08	1e-06	Ensembl_v29	SQE6	Squalene epoxidase 6
AT1G14550	-3.26566	1.25e-09	5.6e-08	Ensembl_v29	PER5	Peroxidase 5
AT1G26730	-3.25142	1.07e-19	2.66e-17	Ensembl_v29	PHO1-H7	Phosphate transporter PHO1 homolog 7
AT4G01360	-3.24462	2.21e-09	9.42e-08	Ensembl_v29		unknown protein%3B BEST Arabidopsis thaliana protein match is: Protein of unknown function (DUF793) (TAIR:AT1G01550.2)%3B Has 99 Blast hits to 99 proteins in 25 species: Archae - 0%3B Bacteria - 10%3B Metazoa - 0%3B Fungi - 0%3B Plants - 89%3B Viruses - 0%3B Other /.../otes - 0 (source: NCBI BLink).
AT1G60970	-3.2437	5.75e-08	1.81e-06	Ensembl_v29		Coatomer subunit zeta-1
AT1G67910	-3.22731	5.96e-11	3.52e-09	Ensembl_v29		unknown protein%3B FUNCTIONS IN: molecular_function unknown%3B INVOLVED IN: biological_process unknown%3B LOCATED IN: chloroplast%3B EXPRESSED IN: 21 plant structures%3B EXPRESSED DURING: 12 growth stages%3B BEST Arabidopsis thaliana protein match is: unknown p /.../ (TAIR:AT1G24577.1)%3B Has 167 Blast hits to 167 proteins in 19 species: Archae - 0%3B Bacteria - 0%3B Metazoa - 0%3B Fungi - 0%3B P…
AT1G21130	-3.21513	4.42e-17	7.06e-15	Ensembl_v29		O-methyltransferase family protein
AT4G30430	-3.20958	4.24e-10	2.12e-08	Ensembl_v29	TET9	Tetraspanin-9
AT1G64680	-3.2094	9.33e-05	0.00108152	Ensembl_v29		unknown protein%3B BEST Arabidopsis thaliana protein match is: unknown protein (TAIR:AT1G03055.1)%3B Has 146 Blast hits to 146 proteins in 26 species: Archae - 0%3B Bacteria - 6%3B Metazoa - 0%3B Fungi - 0%3B Plants - 125%3B Viruses - 0%3B Other Eukaryotes - 15 (so /.../NCBI BLink).
AT1G43675	-3.19678	7.94e-07	1.81e-05	Ensembl_v29		transposable element gene
AT4G15480	-3.19657	8.09e-06	0.000134778	Ensembl_v29	UGT84A1	UDP-glycosyltransferase 84A1
AT2G30020	-3.18737	1.3e-12	1e-10	Ensembl_v29		Probable protein phosphatase 2C 25
AT4G15660	-3.1835	1.86e-08	6.59e-07	Ensembl_v29	GRXS8	Monothiol glutaredoxin-S8
AT1G68010	-3.17979	9.11e-06	0.000149481	Ensembl_v29	HPR	Glycerate dehydrogenase HPR%2C peroxisomal
AT2G18480	-3.17904	3.28e-12	2.41e-10	Ensembl_v29	PLT3	Probable polyol transporter 3
AT5G60630	-3.16433	2.26e-09	9.62e-08	Ensembl_v29		FUNCTIONS IN: molecular_function unknown%3B INVOLVED IN: biological_process unknown%3B LOCATED IN: endomembrane system%3B EXPRESSED IN: 17 plant structures%3B EXPRESSED DURING: 6 growth stages%3B BEST Arabidopsis thaliana protein match is: hydroxyproline-rich /.../protein family protein (TAIR:AT3G45230.1)%3B Has 1807 Blast hits to 1807 proteins in 277 species: Archae - 0%3B Bacteria - 0%3B Metazo…
AT2G36870	-3.16166	1.08e-17	1.99e-15	Ensembl_v29	XTH32	Probable xyloglucan endotransglucosylase/hydrolase protein 32
AT1G68530	-3.16095	3.91e-06	7.21e-05	Ensembl_v29	CUT1	3-ketoacyl-CoA synthase 6
AT3G55980	-3.15121	1.57e-20	4.29e-18	Ensembl_v29	SZF1	Zinc finger CCCH domain-containing protein 47
AT5G53830	-3.14506	4.02e-13	3.43e-11	Ensembl_v29	VQ33	VQ motif-containing protein 33
AT4G20820	-3.13048	1.95e-21	5.84e-19	Ensembl_v29		FAD-binding Berberine family protein
AT2G46400	-3.12213	1.65e-12	1.24e-10	Ensembl_v29	WRKY46	Probable WRKY transcription factor 46
AT1G71380	-3.1193	5.94e-10	2.85e-08	Ensembl_v29	CEL3	Endoglucanase 9
AT2G29320	-3.10603	1.65e-13	1.53e-11	Ensembl_v29		Tropinone reductase homolog At2g29320
AT5G05300	-3.10079	2.2e-06	4.38e-05	Ensembl_v29		unknown protein%3B FUNCTIONS IN: molecular_function unknown%3B INVOLVED IN: biological_process unknown%3B LOCATED IN: endomembrane system%3B EXPRESSED IN: 10 plant structures%3B EXPRESSED DURING: 8 growth stages%3B Has 1807 Blast hits to 1807 proteins in 277 sp /.../ Archae - 0%3B Bacteria - 0%3B Metazoa - 736%3B Fungi - 347%3B Plants - 385%3B Viruses - 0%3B Other Eukaryotes - 339 (source: NCBI B…
AT5G16530	-3.09238	2.23e-08	7.79e-07	Ensembl_v29	PIN8	Putative auxin efflux carrier component 8
AT5G04140	-3.08153	3.24e-05	0.000442406	Ensembl_v29	GLU1	Ferredoxin-dependent glutamate synthase 1%2C chloroplastic/mitochondrial
AT1G28660	-3.07943	1.44e-12	1.09e-10	Ensembl_v29		GDSL esterase/lipase At1g28660
AT4G16990	-3.07738	4.38e-08	1.42e-06	Ensembl_v29	RLM3	disease resistance protein (TIR-NBS class)%2C putative
AT4G29780	-3.07695	6.14e-14	6.09e-12	Ensembl_v29		unknown protein%3B BEST Arabidopsis thaliana protein match is: unknown protein (TAIR:AT5G12010.1)%3B Has 945 Blast hits to 944 proteins in 87 species: Archae - 0%3B Bacteria - 0%3B Metazoa - 519%3B Fungi - 43%3B Plants - 365%3B Viruses - 0%3B Other Eukaryotes - 18 /.../e: NCBI BLink).
AT1G30990	-3.07688	6.82e-11	3.95e-09	Ensembl_v29		Polyketide cyclase/dehydrase and lipid transport superfamily protein
AT3G21352	-3.07487	1.59e-11	1.04e-09	Ensembl_v29		unknown protein%3B FUNCTIONS IN: molecular_function unknown%3B INVOLVED IN: biological_process unknown%3B LOCATED IN: endomembrane system%3B BEST Arabidopsis thaliana protein match is: unknown protein (TAIR:AT3G21351.1)%3B Has 26 Blast hits to 26 proteins in /.../ies: Archae - 0%3B Bacteria - 0%3B Metazoa - 0%3B Fungi - 0%3B Plants - 26%3B Viruses - 0%3B Other Eukaryotes - 0 (source: NCBI BLink).
AT3G46270	-3.0687	6.7e-10	3.17e-08	Ensembl_v29		receptor protein kinase-related
AT3G23470	-3.06512	8.04e-20	2.05e-17	Ensembl_v29		Cyclopropane-fatty-acyl-phospholipid synthase
AT1G67270	-3.06285	4.61e-05	0.000597904	Ensembl_v29		Zinc-finger domain of monoamine-oxidase A repressor R1 protein
AT3G54050	-3.06114	4.69e-07	1.16e-05	Ensembl_v29	FBP	Fructose-1%2C6-bisphosphatase%2C chloroplastic
AT3G27400	-3.05727	1.48e-17	2.63e-15	Ensembl_v29		Putative pectate lyase 11
AT5G42590	-3.05538	5.69e-16	7.72e-14	Ensembl_v29	CYP71A16	Cytochrome P450 71A16
AT5G23810	-3.03976	1.82e-18	3.89e-16	Ensembl_v29	AAP7	Probable amino acid permease 7
AT2G24270	-3.02145	9.07e-05	0.00105988	Ensembl_v29	ALDH11A3	NADP-dependent glyceraldehyde-3-phosphate dehydrogenase
AT5G19890	-3.00717	1.38e-10	7.48e-09	Ensembl_v29	PER59	Peroxidase 59
AT3G29000	-3.00678	3.51e-08	1.16e-06	Ensembl_v29	CML30	Probable calcium-binding protein CML30
AT1G08090	-3.00152	7.75e-07	1.77e-05	Ensembl_v29	NRT2.1	High-affinity nitrate transporter 2.1
AT3G05400	-3.0001	4.37e-05	0.000570668	Ensembl_v29	SUGTL5	Sugar transporter ERD6-like 12
AT1G04770	-2.99933	9.27e-19	2.08e-16	Ensembl_v29		Protein SULFUR DEFICIENCY-INDUCED 2
AT1G14345	-2.99557	6.84e-09	2.62e-07	Ensembl_v29		NAD(P)-linked oxidoreductase superfamily protein
AT1G72920	-2.98706	4.81e-07	1.18e-05	Ensembl_v29		Toll-Interleukin-Resistance (TIR) domain family protein
AT2G41312	-2.9859	3.91e-10	1.97e-08	Ensembl_v29		other RNA
AT1G06830	-2.94933	6.34e-06	0.000109419	Ensembl_v29	GRXS11	Monothiol glutaredoxin-S11
AT5G49340	-2.94297	5.68e-13	4.7e-11	Ensembl_v29	TBL4	Protein trichome birefringence-like 4
AT4G31330	-2.93673	1.42e-14	1.57e-12	Ensembl_v29		Protein of unknown function%2C DUF599
AT1G45015	-2.92627	7.04e-09	2.68e-07	Ensembl_v29		MD-2-related lipid recognition domain-containing protein
AT5G23840	-2.92608	0.000116323	0.00130051	Ensembl_v29		MD-2-related lipid recognition domain-containing protein
AT4G18197	-2.92374	1.5e-11	9.89e-10	Ensembl_v29	PUP7	Probable purine permease 7
AT4G27440	-2.91654	4.11e-10	2.05e-08	Ensembl_v29	PORB	Protochlorophyllide reductase B%2C chloroplastic
AT2G42610	-2.91331	3.25e-12	2.39e-10	Ensembl_v29	LSH10	Protein LIGHT-DEPENDENT SHORT HYPOCOTYLS 10
AT1G62560	-2.91025	9.95e-05	0.00113911	Ensembl_v29	FMOGS-OX3	Flavin-containing monooxygenase FMO GS-OX3
AT3G21351	-2.89581	3.18e-13	2.8e-11	Ensembl_v29		unknown protein%3B LOCATED IN: endomembrane system%3B BEST Arabidopsis thaliana protein match is: unknown protein (TAIR:AT3G21352.1).
AT5G40020	-2.89282	4.6e-06	8.27e-05	Ensembl_v29		Pathogenesis-related thaumatin superfamily protein
AT2G28630	-2.89234	1.09e-11	7.43e-10	Ensembl_v29	KCS12	3-ketoacyl-CoA synthase 12
AT2G35210	-2.89	3.03e-12	2.24e-10	Ensembl_v29	AGD10	ADP-ribosylation factor GTPase-activating protein AGD10
AT3G15356	-2.88666	7.89e-21	2.22e-18	Ensembl_v29	LEC	Lectin-like protein LEC
AT1G69870	-2.88332	9e-09	3.37e-07	Ensembl_v29	NPF2.13	Protein NRT1/ PTR FAMILY 2.13
AT3G02885	-2.87238	7.36e-27	4.79e-24	Ensembl_v29	GASA5	Gibberellin-regulated protein 5
AT2G30540	-2.86928	0.0067032	0.0335712	Ensembl_v29	GRXS9	Monothiol glutaredoxin-S9
AT2G46510	-2.8626	1.31e-16	1.94e-14	Ensembl_v29	AIB	Transcription factor ABA-INDUCIBLE bHLH-TYPE
AT3G46170	-2.86244	4.89e-07	1.19e-05	Ensembl_v29		NAD(P)-binding Rossmann-fold superfamily protein
AT4G15150	-2.8525	3.06e-18	6.27e-16	Ensembl_v29		glycine-rich protein
AT1G18570	-2.85086	4.55e-14	4.67e-12	Ensembl_v29	MYB51	Transcription factor MYB51
AT3G50190	-2.84924	1.42e-11	9.49e-10	Ensembl_v29		Plant protein of unknown function (DUF247)
AT3G13437	-2.8452	1.7e-10	9.09e-09	Ensembl_v29		unknown protein%3B FUNCTIONS IN: molecular_function unknown%3B INVOLVED IN: biological_process unknown%3B LOCATED IN: endomembrane system%3B Has 4 Blast hits to 4 proteins in 2 species: Archae - 0%3B Bacteria - 0%3B Metazoa - 0%3B Fungi - 0%3B Plants - 4%3B Viruses - /.../her Eukaryotes - 0 (source: NCBI BLink).
AT5G57785	-2.83792	1.69e-18	3.67e-16	Ensembl_v29		unknown protein%3B Has 30201 Blast hits to 17322 proteins in 780 species: Archae - 12%3B Bacteria - 1396%3B Metazoa - 17338%3B Fungi - 3422%3B Plants - 5037%3B Viruses - 0%3B Other Eukaryotes - 2996 (source: NCBI BLink).
AT5G44130	-2.81505	6.92e-10	3.27e-08	Ensembl_v29	FLA13	Fasciclin-like arabinogalactan protein 13
AT1G14960	-2.80567	2.64e-08	9.09e-07	Ensembl_v29		Polyketide cyclase/dehydrase and lipid transport superfamily protein
AT3G22800	-2.79072	1.13e-14	1.27e-12	Ensembl_v29	LRX6	Leucine-rich repeat extensin-like protein 6
AT4G04840	-2.78885	4.06e-06	7.44e-05	Ensembl_v29	MSRB6	Peptide methionine sulfoxide reductase B6
AT4G11190	-2.78717	1.31e-22	4.42e-20	Ensembl_v29	DIR13	Dirigent protein 13
AT1G05710	-2.77831	8.66e-24	3.63e-21	Ensembl_v29		basic helix-loop-helix (bHLH) DNA-binding superfamily protein
AT1G52230	-2.75673	1.95e-05	0.000286442	Ensembl_v29	PSAH2	Photosystem I reaction center subunit VI-2%2C chloroplastic
AT2G41905	-2.74525	2.61e-06	5.1e-05	Ensembl_v29		BEST Arabidopsis thaliana protein match is: arabinogalactan protein 23 (TAIR:AT3G57690.1)%3B Has 35333 Blast hits to 34131 proteins in 2444 species: Archae - 798%3B Bacteria - 22429%3B Metazoa - 974%3B Fungi - 991%3B Plants - 531%3B Viruses - 0%3B Other Eukaryote /.../10 (source: NCBI BLink).
AT1G22550	-2.73962	3.15e-10	1.61e-08	Ensembl_v29	NPF5.16	Protein NRT1/ PTR FAMILY 5.16
AT2G18050	-2.73862	9.47e-13	7.47e-11	Ensembl_v29	HIS1-3	histone H1-3
AT1G27730	-2.72967	9.04e-10	4.15e-08	Ensembl_v29	ZAT10	Zinc finger protein ZAT10
AT4G28930	-2.72772	2.79e-08	9.55e-07	Ensembl_v29		unknown protein%3B FUNCTIONS IN: molecular_function unknown%3B INVOLVED IN: biological_process unknown%3B LOCATED IN: endomembrane system%3B BEST Arabidopsis thaliana protein match is: unknown protein (TAIR:AT4G12930.1)%3B Has 12 Blast hits to 12 proteins in /.../ies: Archae - 0%3B Bacteria - 0%3B Metazoa - 0%3B Fungi - 0%3B Plants - 12%3B Viruses - 0%3B Other Eukaryotes - 0 (source: NCBI BLink).
AT1G31772	-2.72561	2.43e-06	4.76e-05	Ensembl_v29		Defensin-like protein 316
AT5G52020	-2.71703	1.9e-09	8.18e-08	Ensembl_v29	ERF025	Ethylene-responsive transcription factor ERF025
AT3G21055	-2.70492	2.14e-10	1.14e-08	Ensembl_v29	PSBT	Photosystem II 5 kDa protein%2C chloroplastic
AT4G38970	-2.70423	7.9e-07	1.8e-05	Ensembl_v29	FBA2	Probable fructose-bisphosphate aldolase 2%2C chloroplastic
AT1G60260	-2.69856	1.81e-09	7.86e-08	Ensembl_v29	BGLU5	beta glucosidase 5
AT4G27657	-2.69075	1.15e-05	0.000182345	Ensembl_v29		unknown protein%3B FUNCTIONS IN: molecular_function unknown%3B INVOLVED IN: biological_process unknown%3B LOCATED IN: endomembrane system%3B EXPRESSED IN: 15 plant structures%3B EXPRESSED DURING: 9 growth stages%3B BEST Arabidopsis thaliana protein match is: un /.../protein (TAIR:AT5G54145.1)%3B Has 30201 Blast hits to 17322 proteins in 780 species: Archae - 12%3B Bacteria - 1396%3B Metazoa - 173…
AT4G04610	-2.68994	2.86e-12	2.13e-10	Ensembl_v29	2018-04-01	5'-adenylylsulfate reductase 1%2C chloroplastic
AT2G19990	-2.68874	9.76e-06	0.00015858	Ensembl_v29	PR-1-LIKE	pathogenesis-related protein-1-like
AT5G64905	-2.68629	8e-10	3.73e-08	Ensembl_v29	PEP3	Elicitor peptide 3
AT5G52760	-2.68446	1.09e-06	2.38e-05	Ensembl_v29		Copper transport protein family
AT5G54530	-2.68281	3.94e-08	1.29e-06	Ensembl_v29		Protein of unknown function%2C DUF538
AT2G41480	-2.67768	1.8e-23	7.06e-21	Ensembl_v29	PER25	Peroxidase superfamily protein
AT2G24850	-2.67354	6.2e-07	1.47e-05	Ensembl_v29	TAT3	Probable aminotransferase TAT3
AT1G62190	-2.66174	5.54e-05	0.00069882	Ensembl_v29	FAD4L1	Fatty acid desaturase 4-like 1%2C chloroplastic
AT1G53610	-2.65989	1.76e-05	0.000262387	Ensembl_v29		unknown protein%3B FUNCTIONS IN: molecular_function unknown%3B INVOLVED IN: biological_process unknown%3B LOCATED IN: endomembrane system%3B BEST Arabidopsis thaliana protein match is: unknown protein (TAIR:AT1G53620.1)%3B Has 14 Blast hits to 14 proteins in /.../ies: Archae - 0%3B Bacteria - 0%3B Metazoa - 0%3B Fungi - 0%3B Plants - 14%3B Viruses - 0%3B Other Eukaryotes - 0 (source: NCBI BLink).
AT1G05675	-2.65766	8.18e-05	0.000972872	Ensembl_v29	UGT74E1	UDP-glycosyltransferase 74E1
AT1G61340	-2.65264	5.04e-20	1.3e-17	Ensembl_v29		F-box protein At1g61340
AT1G24140	-2.65165	1.35e-07	3.92e-06	Ensembl_v29		Matrixin family protein
AT4G24110	-2.64772	4.01e-12	2.87e-10	Ensembl_v29		unknown protein%3B Has 76 Blast hits to 76 proteins in 13 species: Archae - 0%3B Bacteria - 0%3B Metazoa - 1%3B Fungi - 0%3B Plants - 75%3B Viruses - 0%3B Other Eukaryotes - 0 (source: NCBI BLink).
AT4G37240	-2.64415	1.21e-09	5.46e-08	Ensembl_v29		unknown protein%3B FUNCTIONS IN: molecular_function unknown%3B INVOLVED IN: N-terminal protein myristoylation%3B LOCATED IN: cellular_component unknown%3B EXPRESSED IN: 22 plant structures%3B EXPRESSED DURING: 13 growth stages%3B BEST Arabidopsis thaliana prote /.../ch is: unknown protein (TAIR:AT2G23690.1)%3B Has 30201 Blast hits to 17322 proteins in 780 species: Archae - 12%3B Bacteria - 1396%3…
AT1G73540	-2.64049	9.02e-09	3.38e-07	Ensembl_v29	NUDT21	Nudix hydrolase 21%2C chloroplastic
AT3G46110	-2.63654	2.03e-07	5.68e-06	Ensembl_v29		Domain of unknown function (DUF966)
AT2G23620	-2.6359	1.11e-07	3.29e-06	Ensembl_v29	MES1	Methylesterase 1
AT5G62720	-2.63327	4.27e-17	6.89e-15	Ensembl_v29		Integral membrane HPP family protein
AT5G59490	-2.62313	1.36e-13	1.3e-11	Ensembl_v29		Haloacid dehalogenase-like hydrolase (HAD) superfamily protein
AT3G06460	-2.62279	0.000359721	0.00331122	Ensembl_v29		GNS1/SUR4 membrane protein family
AT1G02570	-2.62004	1.13e-05	0.000180025	Ensembl_v29		unknown protein%3B BEST Arabidopsis thaliana protein match is: unknown protein (TAIR:AT1G02575.1)%3B Has 108 Blast hits to 55 proteins in 6 species: Archae - 0%3B Bacteria - 0%3B Metazoa - 0%3B Fungi - 0%3B Plants - 108%3B Viruses - 0%3B Other Eukaryotes - 0 (sourc /.../I BLink).
AT3G22830	-2.61107	6.47e-10	3.09e-08	Ensembl_v29	HSFA6B	Heat stress transcription factor A-6b
AT3G06750	-2.60964	1.26e-16	1.89e-14	Ensembl_v29		hydroxyproline-rich glycoprotein family protein
AT2G26695	-2.60819	6.73e-07	1.58e-05	Ensembl_v29		Ran BP2/NZF zinc finger-like superfamily protein
AT5G52390	-2.60741	4.76e-07	1.17e-05	Ensembl_v29		PAR1 protein
AT4G28750	-2.60596	1.09e-05	0.000174332	Ensembl_v29	PSAE1	Photosystem I reaction center subunit IV A%2C chloroplastic
AT3G61190	-2.60503	7e-09	2.67e-07	Ensembl_v29	BAP1	BON1-associated protein 1
AT4G24510	-2.60392	1.76e-05	0.000261585	Ensembl_v29	CER2	Protein ECERIFERUM 1
AT4G36670	-2.60319	3.9e-14	4.06e-12	Ensembl_v29	PLT6	Probable polyol transporter 6
AT4G23510	-2.58512	8.54e-08	2.62e-06	Ensembl_v29		Disease resistance protein (TIR-NBS-LRR class) family
AT4G13290	-2.57748	4.11e-17	6.69e-15	Ensembl_v29	CYP71A19	Cytochrome P450 71A19
AT2G13810	-2.57244	9.29e-06	0.000151877	Ensembl_v29	ALD1	Aminotransferase ALD1
AT2G43530	-2.571	4.24e-07	1.06e-05	Ensembl_v29	ATTI3	Scorpion toxin-like knottin superfamily protein
AT2G18470	-2.56992	1.44e-12	1.09e-10	Ensembl_v29	PERK4	Proline-rich receptor-like protein kinase PERK4
AT5G38700	-2.5647	3.29e-09	1.34e-07	Ensembl_v29		unknown protein%3B FUNCTIONS IN: molecular_function unknown%3B INVOLVED IN: biological_process unknown%3B LOCATED IN: mitochondrion%3B EXPRESSED IN: 10 plant structures%3B EXPRESSED DURING: LP.04 four leaves visible%2C LP.10 ten leaves visible%2C petal differenti /.../and expansion stage%2C LP.08 eight leaves visible%2C LP.12 twelve leaves visible%3B BEST Arabidopsis thaliana protein match is: un…
AT3G22060	-2.56451	3.93e-06	7.22e-05	Ensembl_v29	CRRSP38	Cysteine-rich repeat secretory protein 38
AT4G04830	-2.56107	2.29e-24	1.03e-21	Ensembl_v29	MSRB5	Peptide methionine sulfoxide reductase B5
AT5G26220	-2.55872	0.000110916	0.00124821	Ensembl_v29		ChaC-like family protein
AT1G61260	-2.5501	2.79e-17	4.78e-15	Ensembl_v29		Protein of unknown function (DUF761)
AT4G13280	-2.54876	5.33e-13	4.46e-11	Ensembl_v29	ATTPS12	terpenoid synthase 12
AT4G02770	-2.54662	2.96e-13	2.65e-11	Ensembl_v29	PSAD1	Photosystem I reaction center subunit II-1%2C chloroplastic
AT2G46535	-2.54069	1.28e-18	2.81e-16	Ensembl_v29		unknown protein%3B CONTAINS InterPro DOMAIN/s: Protein of unknown function DUF688 (InterPro:IPR007789)%3B BEST Arabidopsis thaliana protein match is: Protein of unknown function (DUF688) (TAIR:AT3G61840.1)%3B Has 48 Blast hits to 48 proteins in 8 species: /.../e - 0%3B Bacteria - 0%3B Metazoa - 0%3B Fungi - 0%3B Plants - 48%3B Viruses - 0%3B Other Eukaryotes - 0 (source: NCBI BLink).
AT3G25795	-2.53671	5.16e-07	1.26e-05	Ensembl_v29		other RNA
AT3G54040	-2.53653	3e-07	7.83e-06	Ensembl_v29		PAR1 protein
AT1G14120	-2.53428	7.19e-11	4.11e-09	Ensembl_v29		2-oxoglutarate (2OG) and Fe(II)-dependent oxygenase superfamily protein
AT1G27020	-2.53355	5.44e-15	6.33e-13	Ensembl_v29		unknown protein%3B BEST Arabidopsis thaliana protein match is: unknown protein (TAIR:AT1G27030.1)%3B Has 514 Blast hits to 514 proteins in 175 species: Archae - 0%3B Bacteria - 311%3B Metazoa - 0%3B Fungi - 0%3B Plants - 65%3B Viruses - 0%3B Other Eukaryotes - 138 /.../e: NCBI BLink).
AT2G26040	-2.53339	7.15e-08	2.24e-06	Ensembl_v29	PYL2	Abscisic acid receptor PYL2
AT1G54940	-2.53125	0.000174041	0.00182773	Ensembl_v29	GUX4	Putative UDP-glucuronate:xylan alpha-glucuronosyltransferase 4
AT1G71015	-2.52933	4.57e-10	2.27e-08	Ensembl_v29		unknown protein%3B BEST Arabidopsis thaliana protein match is: unknown protein (TAIR:AT2G01340.1)%3B Has 85 Blast hits to 85 proteins in 12 species: Archae - 0%3B Bacteria - 0%3B Metazoa - 0%3B Fungi - 0%3B Plants - 85%3B Viruses - 0%3B Other Eukaryotes - 0 (source /.../ BLink).
AT5G22250	-2.5226	4.25e-08	1.38e-06	Ensembl_v29	CAF1-11	Probable CCR4-associated factor 1 homolog 11
AT4G37610	-2.52034	3.98e-12	2.87e-10	Ensembl_v29	BT5	BTB/POZ and TAZ domain-containing protein 5
AT4G21903	-2.51627	1.47e-06	3.06e-05	Ensembl_v29		MATE efflux family protein
AT3G12520	-2.51545	4.69e-18	9.28e-16	Ensembl_v29	SULTR4%3B2	Probable sulfate transporter 4.2
AT5G44580	-2.50709	0.00161042	0.0110855	Ensembl_v29		unknown protein%3B FUNCTIONS IN: molecular_function unknown%3B INVOLVED IN: biological_process unknown%3B LOCATED IN: endomembrane system%3B EXPRESSED IN: 18 plant structures%3B EXPRESSED DURING: 12 growth stages%3B BEST Arabidopsis thaliana protein match is: u /.../ protein (TAIR:AT5G44582.1)%3B Has 30201 Blast hits to 17322 proteins in 780 species: Archae - 12%3B Bacteria - 1396%3B Metazoa - 17…
AT1G63295	-2.49219	0.000669856	0.00551469	Ensembl_v29		Remorin family protein
AT5G17170	-2.48877	2.01e-09	8.6e-08	Ensembl_v29	ENH1	rubredoxin family protein
AT5G15420	-2.48267	2.02e-05	0.000294757	Ensembl_v29		unknown protein%3B Has 17 Blast hits to 5 proteins in 2 species: Archae - 0%3B Bacteria - 0%3B Metazoa - 0%3B Fungi - 0%3B Plants - 1%3B Viruses - 0%3B Other Eukaryotes - 16 (source: NCBI BLink).
AT1G18170	-2.47693	7.37e-08	2.31e-06	Ensembl_v29	FKBP17-2	Peptidyl-prolyl cis-trans isomerase FKBP17-2%2C chloroplastic
AT1G23740	-2.46503	3.5e-10	1.77e-08	Ensembl_v29		Quinone oxidoreductase-like protein At1g23740%2C chloroplastic
AT4G17250	-2.46383	6.5e-10	3.09e-08	Ensembl_v29		unknown protein%3B BEST Arabidopsis thaliana protein match is: unknown protein (TAIR:AT5G47580.1)%3B Has 31 Blast hits to 31 proteins in 6 species: Archae - 0%3B Bacteria - 0%3B Metazoa - 0%3B Fungi - 0%3B Plants - 31%3B Viruses - 0%3B Other Eukaryotes - 0 (source: /.../BLink).
AT2G44340	-2.46244	0.000227512	0.00227403	Ensembl_v29	VQ18	VQ motif-containing protein 18
AT1G07135	-2.46243	7.12e-07	1.65e-05	Ensembl_v29		glycine-rich protein
AT3G52520	-2.46005	1.01e-08	3.75e-07	Ensembl_v29		unknown protein%3B BEST Arabidopsis thaliana protein match is: unknown protein (TAIR:AT5G06280.3)%3B Has 24 Blast hits to 24 proteins in 7 species: Archae - 0%3B Bacteria - 0%3B Metazoa - 0%3B Fungi - 0%3B Plants - 24%3B Viruses - 0%3B Other Eukaryotes - 0 (source: /.../BLink).
AT4G11310	-2.45858	3.43e-07	8.77e-06	Ensembl_v29		Probable cysteine proteinase At4g11310
AT4G24340	-2.45482	3.2e-13	2.81e-11	Ensembl_v29		Phosphorylase superfamily protein
AT1G14600	-2.45361	1.53e-06	3.16e-05	Ensembl_v29		Putative Myb family transcription factor At1g14600
AT5G61440	-2.45065	1.06e-14	1.2e-12	Ensembl_v29	ACHT5	Thioredoxin-like 1-2%2C chloroplastic
AT2G22920	-2.44908	3.68e-12	2.66e-10	Ensembl_v29	SCPL12	Serine carboxypeptidase-like 12
AT1G58420	-2.44899	1.61e-07	4.61e-06	Ensembl_v29		Uncharacterised conserved protein UCP031279
AT5G42380	-2.44893	2.28e-08	7.91e-07	Ensembl_v29	CML37	Calcium-binding protein CML37
AT5G65800	-2.44794	2.16e-06	4.3e-05	Ensembl_v29	ACS5	1-aminocyclopropane-1-carboxylate synthase 5
AT5G37770	-2.44694	8.32e-16	1.11e-13	Ensembl_v29	CML24	Calcium-binding protein CML24
AT1G07885	-2.44575	0.00212852	0.0137158	Ensembl_v29		unknown protein%3B FUNCTIONS IN: molecular_function unknown%3B INVOLVED IN: biological_process unknown%3B LOCATED IN: cellular_component unknown%3B Has 0 Blast hits to 0 proteins in 0 species (source: NCBI BLink).
AT4G13560	-2.44296	5.59e-07	1.34e-05	Ensembl_v29	UNE15	Late embryogenesis abundant protein (LEA) family protein
AT1G34540	-2.4424	2.14e-05	0.000308443	Ensembl_v29	CYP94D1	cytochrome P450%2C family 94%2C subfamily D%2C polypeptide 1
AT3G49190	-2.44071	0.000129819	0.0014277	Ensembl_v29		O-acyltransferase (WSD1-like) family protein
AT5G09976	-2.43919	3.39e-06	6.37e-05	Ensembl_v29		FUNCTIONS IN: molecular_function unknown%3B INVOLVED IN: biological_process unknown%3B LOCATED IN: cellular_component unknown%3B BEST Arabidopsis thaliana protein match is: precursor of peptide 1 (TAIR:AT5G64900.1)%3B Has 19 Blast hits to 19 proteins in 2 s /.../: Archae - 0%3B Bacteria - 0%3B Metazoa - 0%3B Fungi - 0%3B Plants - 19%3B Viruses - 0%3B Other Eukaryotes - 0 (source: NCBI BLink).
AT5G14840	-2.43794	7.84e-11	4.44e-09	Ensembl_v29		pseudogene of unknown protein
AT2G02580	-2.43509	1.47e-06	3.05e-05	Ensembl_v29	CYP71B9	Cytochrome P450 71B9
AT4G22210	-2.42808	8.52e-07	1.92e-05	Ensembl_v29	LCR85	Defensin-like protein 97
AT1G74450	-2.42729	7.63e-15	8.78e-13	Ensembl_v29		Protein of unknown function (DUF793)
AT3G19800	-2.42596	2.1e-06	4.19e-05	Ensembl_v29		Protein of unknown function (DUF177)
AT4G08160	-2.42112	0.000861715	0.0067467	Ensembl_v29		glycosyl hydrolase family 10 protein / carbohydrate-binding domain-containing protein
AT2G24190	-2.42098	1.06e-08	3.95e-07	Ensembl_v29	SDR2B	Short-chain dehydrogenase/reductase 2b
AT2G37820	-2.41657	6.51e-06	0.000111864	Ensembl_v29		Cysteine/Histidine-rich C1 domain family protein
AT2G20520	-2.41585	8.27e-06	0.000137436	Ensembl_v29	FLA6	Fasciclin-like arabinogalactan protein 6
AT3G45970	-2.4128	6.26e-12	4.39e-10	Ensembl_v29	EXLA1	Expansin-like A1
AT5G67080	-2.41162	1.35e-05	0.000208505	Ensembl_v29	MAPKKK19	mitogen-activated protein kinase kinase kinase 19
AT1G12900	-2.40874	0.000251539	0.00246456	Ensembl_v29	GAPA2	Glyceraldehyde-3-phosphate dehydrogenase GAPA2%2C chloroplastic
AT4G27652	-2.40622	1.49e-11	9.84e-10	Ensembl_v29		unknown protein%3B BEST Arabidopsis thaliana protein match is: unknown protein (TAIR:AT4G27657.1)%3B Has 30201 Blast hits to 17322 proteins in 780 species: Archae - 12%3B Bacteria - 1396%3B Metazoa - 17338%3B Fungi - 3422%3B Plants - 5037%3B Viruses - 0%3B Other Eu /.../es - 2996 (source: NCBI BLink).
AT4G10510	-2.40304	5.5e-05	0.000695174	Ensembl_v29		Subtilase family protein
AT1G61810	-2.39759	3.73e-11	2.29e-09	Ensembl_v29	BGLU45	Beta-glucosidase 45
AT1G28670	-2.39471	3.95e-09	1.58e-07	Ensembl_v29	ARAB-1	GDSL esterase/lipase At1g28670
AT5G03204	-2.3946	0.000234402	0.00232564	Ensembl_v29		unknown protein%3B Has 30201 Blast hits to 17322 proteins in 780 species: Archae - 12%3B Bacteria - 1396%3B Metazoa - 17338%3B Fungi - 3422%3B Plants - 5037%3B Viruses - 0%3B Other Eukaryotes - 2996 (source: NCBI BLink).
AT3G02493	-2.39256	1.28e-06	2.72e-05	Ensembl_v29	RTFL19	ROTUNDIFOLIA like 19
AT5G19600	-2.3862	1.88e-18	3.99e-16	Ensembl_v29	SULTR3%3B5	Probable sulfate transporter 3.5
AT5G57560	-2.38609	1.88e-13	1.73e-11	Ensembl_v29	XTH22	Xyloglucan endotransglucosylase/hydrolase protein 22
AT5G10310	-2.38542	9.01e-06	0.000148105	Ensembl_v29	EPFL1	EPIDERMAL PATTERNING FACTOR-like protein 1
AT3G59370	-2.38252	6.72e-11	3.91e-09	Ensembl_v29		Vacuolar calcium-binding protein-related
AT1G64200	-2.38095	9.85e-17	1.5e-14	Ensembl_v29	VHA-E3	V-type proton ATPase subunit E3
AT3G63050	-2.38031	5.43e-07	1.31e-05	Ensembl_v29		unknown protein%3B BEST Arabidopsis thaliana protein match is: unknown protein (TAIR:AT2G48075.1)%3B Has 30201 Blast hits to 17322 proteins in 780 species: Archae - 12%3B Bacteria - 1396%3B Metazoa - 17338%3B Fungi - 3422%3B Plants - 5037%3B Viruses - 0%3B Other Eu /.../es - 2996 (source: NCBI BLink).
AT2G28755	-2.37887	0.000294091	0.00279157	Ensembl_v29		UDP-D-glucuronate carboxy-lyase-related
AT5G44060	-2.37862	1.29e-13	1.24e-11	Ensembl_v29		unknown protein%3B BEST Arabidopsis thaliana protein match is: unknown protein (TAIR:AT1G04000.1)%3B Has 1807 Blast hits to 1807 proteins in 277 species: Archae - 0%3B Bacteria - 0%3B Metazoa - 736%3B Fungi - 347%3B Plants - 385%3B Viruses - 0%3B Other Eukaryotes - /.../source: NCBI BLink).
AT5G56550	-2.37465	5.65e-07	1.35e-05	Ensembl_v29	OXS3	oxidative stress 3
AT5G15120	-2.37404	1.36e-08	4.93e-07	Ensembl_v29	PCO1	Plant cysteine oxidase 1
AT4G27280	-2.37387	1.63e-09	7.18e-08	Ensembl_v29		Calcium-binding EF-hand family protein
AT2G16230	-2.37228	1.93e-07	5.43e-06	Ensembl_v29		O-Glycosyl hydrolases family 17 protein
AT3G62410	-2.37039	0.000229654	0.00229059	Ensembl_v29	CP12-2	Calvin cycle protein CP12-2%2C chloroplastic
AT3G29250	-2.3684	2.33e-06	4.6e-05	Ensembl_v29	SDR4	Short-chain dehydrogenase reductase 4
AT5G66650	-2.3635	7.68e-11	4.36e-09	Ensembl_v29		Calcium uniporter protein 3%2C mitochondrial
AT3G62930	-2.36341	2.33e-08	8.06e-07	Ensembl_v29	GRXS6	Monothiol glutaredoxin-S6
AT4G32480	-2.3618	4.68e-09	1.84e-07	Ensembl_v29		Protein of unknown function (DUF506)
AT3G61210	-2.36134	1.2e-06	2.56e-05	Ensembl_v29		S-adenosyl-L-methionine-dependent methyltransferases superfamily protein
AT4G35985	-2.35255	3.34e-08	1.12e-06	Ensembl_v29		Senescence/dehydration-associated protein-related
AT2G40100	-2.35181	5.08e-09	1.99e-07	Ensembl_v29	LHCB4.3	Chlorophyll a-b binding protein CP29.3%2C chloroplastic
AT2G22880	-2.34923	3.55e-09	1.44e-07	Ensembl_v29		VQ motif-containing protein
AT5G47240	-2.34846	5.86e-14	5.85e-12	Ensembl_v29	NUDT8	Nudix hydrolase 8
AT4G22730	-2.34305	9.51e-07	2.12e-05	Ensembl_v29		Leucine-rich repeat protein kinase family protein
AT1G13430	-2.33931	2.23e-07	6.14e-06	Ensembl_v29	STO9	Cytosolic sulfotransferase 9
AT5G06720	-2.33925	2.61e-06	5.1e-05	Ensembl_v29	PER53	Peroxidase 53
AT1G45191	-2.33365	6.13e-12	4.32e-10	Ensembl_v29	BGLU1	Glycosyl hydrolase superfamily protein
AT5G59570	-2.3259	5.11e-15	6.02e-13	Ensembl_v29	BOA	Transcription factor BOA
AT2G28140	-2.32501	2.04e-09	8.72e-08	Ensembl_v29		Protein of unknown function (DUF1635)
AT2G31110	-2.31267	5.51e-16	7.58e-14	Ensembl_v29	TBL40	Protein trichome birefringence-like 40
AT5G04200	-2.3103	0.00441545	0.0243865	Ensembl_v29	AMC9	Metacaspase-9
AT2G35370	-2.30592	3.28e-05	0.000447039	Ensembl_v29	GDH1	Glycine cleavage system H protein 1%2C mitochondrial
AT3G01990	-2.30408	1.66e-07	4.75e-06	Ensembl_v29	ACR6	ACT domain-containing protein ACR6
AT1G07720	-2.30362	5.4e-06	9.52e-05	Ensembl_v29	KCS3	3-ketoacyl-CoA synthase 3
AT1G51913	-2.30204	0.00525494	0.0279666	Ensembl_v29		LOCATED IN: endomembrane system%3B BEST Arabidopsis thaliana protein match is: cryptdin protein-related (TAIR:AT1G51915.1)%3B Has 22 Blast hits to 22 proteins in 3 species: Archae - 0%3B Bacteria - 0%3B Metazoa - 0%3B Fungi - 0%3B Plants - 22%3B Viruses - 0%3B Othe /.../ryotes - 0 (source: NCBI BLink).
AT2G34500	-2.30032	9.58e-05	0.00110338	Ensembl_v29	CYP710A1	Cytochrome P450 710A1
AT5G46115	-2.2999	3.07e-06	5.85e-05	Ensembl_v29		unknown protein%3B Has 30201 Blast hits to 17322 proteins in 780 species: Archae - 12%3B Bacteria - 1396%3B Metazoa - 17338%3B Fungi - 3422%3B Plants - 5037%3B Viruses - 0%3B Other Eukaryotes - 2996 (source: NCBI BLink).
AT5G39080	-2.29422	3.15e-06	6e-05	Ensembl_v29		HXXXD-type acyl-transferase family protein
AT4G21990	-2.29184	9.85e-18	1.84e-15	Ensembl_v29	2018-04-03	5'-adenylylsulfate reductase 3%2C chloroplastic
AT3G51680	-2.28998	4.78e-07	1.17e-05	Ensembl_v29	SDR2A	Short-chain dehydrogenase reductase 2a
AT1G28590	-2.28691	2.21e-06	4.38e-05	Ensembl_v29		GDSL esterase/lipase At1g28590
AT5G37990	-2.27765	2.55e-13	2.3e-11	Ensembl_v29		S-adenosyl-L-methionine-dependent methyltransferases superfamily protein
AT5G07650	-2.2757	8.41e-06	0.000139312	Ensembl_v29	FH15B	Actin-binding FH2 protein
AT4G13495	-2.27152	0.000509803	0.00437262	Ensembl_v29		other RNA
AT2G39010	-2.26787	1.67e-05	0.000250454	Ensembl_v29	PIP2-6	Probable aquaporin PIP2-6
AT5G61600	-2.26696	1.72e-15	2.15e-13	Ensembl_v29	ERF104	Ethylene-responsive transcription factor ERF104
AT5G14920	-2.26659	7.47e-09	2.83e-07	Ensembl_v29	GASA14	Gibberellin-regulated protein 14
AT5G49860	-2.26473	0.000383569	0.00348471	Ensembl_v29	JAL47	Jacalin-related lectin 47
AT5G20820	-2.26061	1.75e-09	7.62e-08	Ensembl_v29		SAUR-like auxin-responsive protein family
AT1G67090	-2.25918	7.13e-05	0.000859699	Ensembl_v29	RBCS-1A	Ribulose bisphosphate carboxylase small chain 1A%2C chloroplastic
AT4G20000	-2.25828	5.99e-07	1.42e-05	Ensembl_v29		VQ motif-containing protein
AT2G36110	-2.25718	0.00022909	0.00228617	Ensembl_v29		Polynucleotidyl transferase%2C ribonuclease H-like superfamily protein
AT3G60270	-2.25213	5.55e-05	0.000699778	Ensembl_v29		Cupredoxin superfamily protein
AT1G31800	-2.25054	1.76e-13	1.63e-11	Ensembl_v29	CYP97A3	Protein LUTEIN DEFICIENT 5%2C chloroplastic
AT1G48500	-2.25023	1.33e-08	4.85e-07	Ensembl_v29	TIFY6A	Protein TIFY 6A
AT4G12400	-2.24268	2.12e-17	3.7e-15	Ensembl_v29	HOP3	Hsp70-Hsp90 organizing protein 3
AT1G74070	-2.23805	1.3e-08	4.74e-07	Ensembl_v29	CYP26-2	Peptidyl-prolyl cis-trans isomerase CYP26-2%2C chloroplastic
AT2G33620	-2.23778	4.68e-19	1.09e-16	Ensembl_v29	AHL10	AT-hook motif nuclear-localized protein 10
AT1G16390	-2.2372	1.22e-06	2.62e-05	Ensembl_v29	2018-10-03	Organic cation/carnitine transporter 3
AT1G62180	-2.23318	3.13e-16	4.46e-14	Ensembl_v29	2018-04-02	5'-adenylylsulfate reductase 2%2C chloroplastic
AT1G56680	-2.23287	1.78e-05	0.000264247	Ensembl_v29		Chitinase family protein
AT5G36270	-2.23065	0.000183337	0.00189995	Ensembl_v29		pseudogene of dehydroascorbate reductase
AT5G11440	-2.22909	1.29e-06	2.73e-05	Ensembl_v29	CID5	Polyadenylate-binding protein-interacting protein 5
AT2G25735	-2.2284	5.04e-10	2.45e-08	Ensembl_v29		unknown protein%3B Has 31 Blast hits to 31 proteins in 9 species: Archae - 0%3B Bacteria - 0%3B Metazoa - 0%3B Fungi - 0%3B Plants - 31%3B Viruses - 0%3B Other Eukaryotes - 0 (source: NCBI BLink).
AT3G59400	-2.22819	0.000116602	0.00130286	Ensembl_v29	GUN4	Tetrapyrrole-binding protein%2C chloroplastic
AT1G77090	-2.22771	1.02e-05	0.00016475	Ensembl_v29	PPD4	PsbP domain-containing protein 4%2C chloroplastic
AT2G18620	-2.22476	3.17e-07	8.18e-06	Ensembl_v29		Geranylgeranyl pyrophosphate synthase 7%2C chloroplastic
AT4G10310	-2.22123	7.29e-07	1.68e-05	Ensembl_v29	HKT1	Sodium transporter HKT1
AT1G21326	-2.21842	9.19e-06	0.000150331	Ensembl_v29		VQ motif-containing protein
AT1G77520	-2.21727	1.25e-10	6.79e-09	Ensembl_v29		O-methyltransferase family protein
AT4G08620	-2.21472	0.00224013	0.0143073	Ensembl_v29	SULTR1%3B1	Sulfate transporter 1.1
AT1G30370	-2.20948	2.66e-06	5.17e-05	Ensembl_v29		alpha/beta-Hydrolases superfamily protein
AT1G67000	-2.20873	9.05e-09	3.38e-07	Ensembl_v29		Probable receptor-like protein kinase At1g67000
AT5G54490	-2.20696	1.17e-05	0.00018476	Ensembl_v29	PBP1	Calcium-binding protein PBP1
AT3G49960	-2.20266	3.71e-07	9.44e-06	Ensembl_v29	PER35	Peroxidase 35
AT4G21840	-2.2013	7.36e-09	2.79e-07	Ensembl_v29	MSRB8	Peptide methionine sulfoxide reductase B8
AT2G21510	-2.19792	1.38e-06	2.9e-05	Ensembl_v29		DNAJ heat shock N-terminal domain-containing protein
AT4G37300	-2.19653	1.11e-15	1.43e-13	Ensembl_v29	MEE59	maternal effect embryo arrest 59
AT2G47530	-2.19634	2.44e-06	4.78e-05	Ensembl_v29		Pollen Ole e 1 allergen and extensin family protein
AT5G38000	-2.19226	2.39e-06	4.7e-05	Ensembl_v29		Zinc-binding dehydrogenase family protein
AT4G14890	-2.17853	5.84e-07	1.39e-05	Ensembl_v29	FdC2	2Fe-2S ferredoxin-like superfamily protein
AT4G18205	-2.17809	3.07e-07	7.98e-06	Ensembl_v29	PUP21	Probable purine permease 21
AT3G50060	-2.17543	3.27e-11	2.04e-09	Ensembl_v29	MYB77	myb domain protein 77
AT3G23230	-2.17317	0.00121877	0.00892017	Ensembl_v29	ERF098	Ethylene-responsive transcription factor ERF098
AT5G42650	-2.16813	3.86e-17	6.38e-15	Ensembl_v29	CYP74A	Allene oxide synthase%2C chloroplastic
AT3G50560	-2.16717	1.62e-05	0.000244071	Ensembl_v29		NAD(P)-binding Rossmann-fold superfamily protein
AT5G09540	-2.16268	2.6e-07	7.01e-06	Ensembl_v29		Chaperone DnaJ-domain superfamily protein
AT3G22120	-2.16009	0.000207324	0.00209981	Ensembl_v29	CWLP	cell wall-plasma membrane linker protein
AT4G12170	-2.15765	5.32e-06	9.41e-05	Ensembl_v29		Thioredoxin superfamily protein
AT1G55670	-2.15758	9.09e-07	2.04e-05	Ensembl_v29	PSAG	Photosystem I reaction center subunit V%2C chloroplastic
AT2G32487	-2.1497	0.000615041	0.00514197	Ensembl_v29		unknown protein%3B FUNCTIONS IN: molecular_function unknown%3B INVOLVED IN: biological_process unknown%3B LOCATED IN: endomembrane system%3B Has 1 Blast hits to 1 proteins in 1 species: Archae - 0%3B Bacteria - 0%3B Metazoa - 0%3B Fungi - 0%3B Plants - 1%3B Viruses - /.../her Eukaryotes - 0 (source: NCBI BLink).
AT5G23350	-2.14832	5.51e-10	2.67e-08	Ensembl_v29		GRAM domain-containing protein / ABA-responsive protein-related
AT4G18490	-2.14081	1.51e-07	4.38e-06	Ensembl_v29		Uncharacterized protein At4g18490
AT4G14365	-2.13779	2.27e-07	6.21e-06	Ensembl_v29	XBAT34	Putative E3 ubiquitin-protein ligase XBAT34
AT4G35480	-2.13723	8.21e-10	3.81e-08	Ensembl_v29	ATL45	RING-H2 finger protein ATL45
AT1G32470	-2.13187	2.82e-05	0.00039388	Ensembl_v29	GDH3	Glycine cleavage system H protein 3%2C mitochondrial
AT4G17695	-2.12453	4.99e-07	1.22e-05	Ensembl_v29	KAN3	Probable transcription factor KAN3
AT1G24470	-2.12448	0.000117236	0.00130828	Ensembl_v29	KCR2	Very-long-chain 3-oxoacyl-CoA reductase-like protein At1g24470
AT3G56790	-2.12255	0.000242751	0.00239463	Ensembl_v29		RNA splicing factor-related
AT4G22610	-2.12019	4.27e-06	7.75e-05	Ensembl_v29		Bifunctional inhibitor/lipid-transfer protein/seed storage 2S albumin superfamily protein
AT4G00165	-2.11612	2.4e-05	0.000340134	Ensembl_v29		Putative lipid-binding protein At4g00165
AT5G18670	-2.11555	2.57e-07	6.95e-06	Ensembl_v29	BAM9	Inactive beta-amylase 9
AT1G55430	-2.11345	9.3e-07	2.08e-05	Ensembl_v29		Cysteine/Histidine-rich C1 domain family protein
AT5G06740	-2.11271	6.19e-11	3.65e-09	Ensembl_v29	LECRKS5	Probable L-type lectin-domain containing receptor kinase S.5
AT2G01520	-2.11151	6.83e-12	4.75e-10	Ensembl_v29	MLP328	MLP-like protein 328
AT5G43620	-2.11141	5.94e-09	2.3e-07	Ensembl_v29	PCFS5	Polyadenylation and cleavage factor homolog 5
AT3G62720	-2.11134	3.99e-17	6.54e-15	Ensembl_v29	XXT1	Xyloglucan 6-xylosyltransferase 1
AT3G61810	-2.11058	1.21e-07	3.56e-06	Ensembl_v29		Glycosyl hydrolase family 17 protein
AT4G09010	-2.11056	1.4e-06	2.93e-05	Ensembl_v29	TL29	Thylakoid lumenal 29 kDa protein%2C chloroplastic
AT2G34080	-2.10907	3.11e-11	1.94e-09	Ensembl_v29		Cysteine proteinases superfamily protein
AT4G35190	-2.10743	3.06e-08	1.03e-06	Ensembl_v29	LOG5	Cytokinin riboside 5'-monophosphate phosphoribohydrolase LOG5
AT2G26500	-2.10307	8.41e-07	1.9e-05	Ensembl_v29		cytochrome b6f complex subunit (petM)%2C putative
AT5G66640	-2.09755	6.94e-08	2.18e-06	Ensembl_v29	DAR3	Protein DA1-related 3
AT5G14650	-2.09534	8.14e-07	1.85e-05	Ensembl_v29		Pectin lyase-like superfamily protein
AT1G66400	-2.0935	0.000107024	0.00120873	Ensembl_v29	CML23	Probable calcium-binding protein CML23
AT2G29750	-2.08749	1.26e-08	4.63e-07	Ensembl_v29	UGT71C1	UDP-glycosyltransferase 71C1
AT2G24762	-2.08601	1.07e-14	1.21e-12	Ensembl_v29	GDU4	Protein GLUTAMINE DUMPER 4
AT1G72930	-2.08089	5.06e-05	0.000647148	Ensembl_v29	TIR	Toll/interleukin-1 receptor-like protein
AT3G61470	-2.08081	4.76e-08	1.53e-06	Ensembl_v29	LHCA2	photosystem I light harvesting complex gene 2
AT5G26260	-2.08063	4.22e-06	7.69e-05	Ensembl_v29		TRAF-like family protein
AT2G21330	-2.08036	8.96e-05	0.00104845	Ensembl_v29	FBA1	Probable fructose-bisphosphate aldolase 1%2C chloroplastic
AT2G11810	-2.079	3.53e-05	0.000476534	Ensembl_v29	MGD3	Monogalactosyldiacylglycerol synthase 3%2C chloroplastic
AT4G18340	-2.07846	9.1e-11	5.08e-09	Ensembl_v29		Glycosyl hydrolase superfamily protein
AT1G09890	-2.07782	1.62e-05	0.000244255	Ensembl_v29		Rhamnogalacturonate lyase family protein
AT5G57790	-2.0768	1.08e-05	0.000173095	Ensembl_v29		unknown protein%3B Has 13 Blast hits to 11 proteins in 5 species: Archae - 0%3B Bacteria - 0%3B Metazoa - 0%3B Fungi - 0%3B Plants - 13%3B Viruses - 0%3B Other Eukaryotes - 0 (source: NCBI BLink).
AT3G51450	-2.07422	4.88e-11	2.93e-09	Ensembl_v29	SSL7	Protein STRICTOSIDINE SYNTHASE-LIKE 7
AT1G56250	-2.0741	0.000644659	0.0053352	Ensembl_v29	VBF	F-box protein VBF
AT4G35420	-2.0735	1.14e-09	5.17e-08	Ensembl_v29	TKPR1	Tetraketide alpha-pyrone reductase 1
AT1G12950	-2.07	4.78e-06	8.55e-05	Ensembl_v29	RSH2	root hair specific 2
AT4G23680	-2.06586	8.82e-10	4.07e-08	Ensembl_v29		Polyketide cyclase/dehydrase and lipid transport superfamily protein
AT4G00670	-2.06476	2.93e-07	7.7e-06	Ensembl_v29		Remorin family protein
AT1G26420	-2.0632	1.74e-05	0.000259396	Ensembl_v29		FAD-binding Berberine family protein
AT4G12800	-2.06163	3.92e-05	0.000520507	Ensembl_v29	PSAL	Photosystem I reaction center subunit XI%2C chloroplastic
AT4G29670	-2.06091	1.34e-12	1.03e-10	Ensembl_v29	ACHT2	Thioredoxin-like 2-2%2C chloroplastic
AT1G34510	-2.05637	0.000372448	0.00339688	Ensembl_v29	PER8	Peroxidase 8
AT2G40000	-2.05586	9.43e-11	5.25e-09	Ensembl_v29	HSPRO2	Nematode resistance protein-like HSPRO2
AT4G24350	-2.05436	0.000675706	0.00555323	Ensembl_v29		Phosphorylase superfamily protein
AT4G03330	-2.05412	7.68e-05	0.000919592	Ensembl_v29	SYP123	Syntaxin-123
AT4G15233	-2.05137	2.25e-07	6.17e-06	Ensembl_v29		ABC-2 and Plant PDR ABC-type transporter family protein
AT1G04445	-2.04956	3.72e-05	0.000497178	Ensembl_v29		C2H2-like zinc finger protein
AT5G03390	-2.04449	7.1e-10	3.34e-08	Ensembl_v29		Protein of unknown function (DUF295)
AT5G55370	-2.0431	3.1e-05	0.000425783	Ensembl_v29	AT2	Probable long-chain-alcohol O-fatty-acyltransferase 2
AT5G52970	-2.04256	1.1e-05	0.000175048	Ensembl_v29		Thylakoid lumenal 15.0 kDa protein 2%2C chloroplastic
AT1G65500	-2.03959	1.71e-06	3.5e-05	Ensembl_v29		unknown protein%3B FUNCTIONS IN: molecular_function unknown%3B INVOLVED IN: biological_process unknown%3B LOCATED IN: endomembrane system%3B EXPRESSED IN: 14 plant structures%3B EXPRESSED DURING: 9 growth stages%3B BEST Arabidopsis thaliana protein match is: un /.../protein (TAIR:AT1G65486.1)%3B Has 23 Blast hits to 23 proteins in 2 species: Archae - 0%3B Bacteria - 0%3B Metazoa - 0%3B Fungi - 0%…
AT2G42760	-2.03898	9.75e-12	6.66e-10	Ensembl_v29		unknown protein%3B CONTAINS InterPro DOMAIN/s: Protein of unknown function DUF1685 (InterPro:IPR012881)%3B Has 170 Blast hits to 164 proteins in 34 species: Archae - 0%3B Bacteria - 1%3B Metazoa - 26%3B Fungi - 10%3B Plants - 107%3B Viruses - 0%3B Other Eukaryotes /.../source: NCBI BLink).
AT5G09660	-2.03891	0.000561156	0.00474617	Ensembl_v29	PMDH2	Malate dehydrogenase%2C glyoxysomal
AT2G32765	-2.03786	0.00020779	0.00210254	Ensembl_v29	SUMO5	Small ubiquitin-related modifier 5
AT5G14700	-2.03688	3.09e-09	1.28e-07	Ensembl_v29		NAD(P)-binding Rossmann-fold superfamily protein
AT2G33060	-2.03456	4.94e-06	8.79e-05	Ensembl_v29	AtRLP27	receptor like protein 27
AT1G17830	-2.03199	1.26e-06	2.69e-05	Ensembl_v29		Protein of unknown function (DUF789)
AT3G59080	-2.03064	3.86e-08	1.27e-06	Ensembl_v29		Eukaryotic aspartyl protease family protein
AT1G13250	-2.02856	4.42e-12	3.14e-10	Ensembl_v29	GATL3	Probable galacturonosyltransferase-like 3
AT4G11280	-2.02647	9.04e-10	4.15e-08	Ensembl_v29	ACS6	1-aminocyclopropane-1-carboxylate synthase 6
AT3G20370	-2.0263	1.46e-09	6.51e-08	Ensembl_v29		TRAF-like family protein
AT5G63580	-2.02625	1.29e-05	0.000201343	Ensembl_v29	FLS2	Putative inactive flavonol synthase 2
AT3G49130	-2.02419	8.64e-05	0.00101826	Ensembl_v29		SWAP (Suppressor-of-White-APricot)/surp RNA-binding domain-containing protein
AT2G19200	-2.02197	1.24e-08	4.58e-07	Ensembl_v29		unknown protein
AT5G40170	-2.02116	1.39e-07	4.05e-06	Ensembl_v29	AtRLP54	receptor like protein 54
AT4G15270	-2.01791	1.37e-06	2.87e-05	Ensembl_v29		glucosyltransferase-related
AT3G20380	-2.0176	6.86e-11	3.96e-09	Ensembl_v29		TRAF-like family protein
AT2G05300	-2.01635	0.00040429	0.00363283	Ensembl_v29		pseudogene of the F-box protein family
AT5G49520	-2.0141	3.7e-11	2.28e-09	Ensembl_v29	WRKY48	Probable WRKY transcription factor 48
AT5G44900	-2.01409	0.000104455	0.0011854	Ensembl_v29		Toll-Interleukin-Resistance (TIR) domain family protein
AT1G52720	-2.01191	1.74e-11	1.12e-09	Ensembl_v29		unknown protein%3B BEST Arabidopsis thaliana protein match is: unknown protein (TAIR:AT3G15630.1)%3B Has 61 Blast hits to 61 proteins in 13 species: Archae - 0%3B Bacteria - 0%3B Metazoa - 0%3B Fungi - 0%3B Plants - 61%3B Viruses - 0%3B Other Eukaryotes - 0 (source /.../ BLink).
AT1G16780	-2.00885	5.8e-14	5.82e-12	Ensembl_v29	VHP2%3B2	Inorganic H pyrophosphatase family protein
AT3G14395	-2.00627	4.72e-07	1.16e-05	Ensembl_v29		unknown protein%3B Has 4 Blast hits to 4 proteins in 2 species: Archae - 0%3B Bacteria - 0%3B Metazoa - 0%3B Fungi - 0%3B Plants - 4%3B Viruses - 0%3B Other Eukaryotes - 0 (source: NCBI BLink).
AT5G24780	-2.00474	5.65e-13	4.69e-11	Ensembl_v29	VSP1	Vegetative storage protein 1
AT4G02330	-2.00242	3.97e-07	1e-05	Ensembl_v29	PME41	Probable pectinesterase/pectinesterase inhibitor 41
AT3G24500	-2.00076	4.48e-09	1.77e-07	Ensembl_v29	MBF1C	Multiprotein-bridging factor 1c
AT4G03070	-2.00054	4.58e-05	0.000594952	Ensembl_v29	AOP1	Probable 2-oxoglutarate-dependent dioxygenase AOP1
AT4G21850	-2.00013	3.6e-14	3.79e-12	Ensembl_v29	MSRB9	Peptide methionine sulfoxide reductase B9
AT1G77640	-1.99959	5.77e-06	0.00010075	Ensembl_v29	ERF013	Ethylene-responsive transcription factor ERF013
AT4G23670	-1.99865	1.59e-08	5.68e-07	Ensembl_v29		Polyketide cyclase/dehydrase and lipid transport superfamily protein
AT5G64040	-1.99829	1.83e-09	7.92e-08	Ensembl_v29	PSAN	Photosystem I reaction center subunit N%2C chloroplastic
AT1G18590	-1.99521	1.66e-10	8.93e-09	Ensembl_v29	SOT17	Cytosolic sulfotransferase 17
AT3G60910	-1.99348	2.19e-10	1.16e-08	Ensembl_v29		S-adenosyl-L-methionine-dependent methyltransferases superfamily protein
AT4G34160	-1.99162	2.27e-13	2.06e-11	Ensembl_v29	CYCD3-1	Cyclin-D3-1
AT3G57950	-1.99076	6.45e-06	0.000110954	Ensembl_v29		unknown protein%3B FUNCTIONS IN: molecular_function unknown%3B INVOLVED IN: biological_process unknown%3B LOCATED IN: chloroplast%3B EXPRESSED IN: 9 plant structures%3B EXPRESSED DURING: 4 anthesis%2C C globular stage%2C petal differentiation and expansion stage%3B /.../Arabidopsis thaliana protein match is: unknown protein (TAIR:AT2G42180.1)%3B Has 81 Blast hits to 81 proteins in 11 species: Arc…
AT1G65985	-1.98965	5.15e-11	3.07e-09	Ensembl_v29		Plant protein of unknown function (DUF247)
AT1G22630	-1.98856	0.00010911	0.00123008	Ensembl_v29		unknown protein%3B LOCATED IN: chloroplast%3B EXPRESSED IN: 21 plant structures%3B EXPRESSED DURING: 13 growth stages%3B Has 87 Blast hits to 86 proteins in 34 species: Archae - 0%3B Bacteria - 13%3B Metazoa - 27%3B Fungi - 0%3B Plants - 40%3B Viruses - 0%3B Other Euka /.../ - 7 (source: NCBI BLink).
AT5G08350	-1.98719	1.01e-09	4.59e-08	Ensembl_v29		GEM-like protein 4
AT4G00880	-1.98186	9.36e-15	1.07e-12	Ensembl_v29		SAUR-like auxin-responsive protein family
AT2G03505	-1.98123	4.07e-07	1.02e-05	Ensembl_v29		Carbohydrate-binding X8 domain superfamily protein
AT4G37700	-1.98033	5.58e-09	2.16e-07	Ensembl_v29		unknown protein%3B Has 64 Blast hits to 64 proteins in 11 species: Archae - 0%3B Bacteria - 0%3B Metazoa - 0%3B Fungi - 0%3B Plants - 64%3B Viruses - 0%3B Other Eukaryotes - 0 (source: NCBI BLink).
AT1G59740	-1.9763	4.25e-08	1.38e-06	Ensembl_v29	NPF4.3	Protein NRT1/ PTR FAMILY 4.3
AT1G21100	-1.97446	3.16e-08	1.06e-06	Ensembl_v29		O-methyltransferase family protein
AT3G46700	-1.97399	3.49e-09	1.42e-07	Ensembl_v29	UGT76E3	UDP-glycosyltransferase 76E3
AT2G22850	-1.97203	9.69e-08	2.93e-06	Ensembl_v29	AtbZIP6	basic leucine-zipper 6
AT5G53730	-1.97161	2.75e-05	0.000384681	Ensembl_v29		Late embryogenesis abundant (LEA) hydroxyproline-rich glycoprotein family
AT5G66190	-1.97139	2.92e-09	1.21e-07	Ensembl_v29	LFNR1	Ferredoxin--NADP reductase%2C leaf isozyme 1%2C chloroplastic
AT5G44306	-1.97071	1.59e-05	0.000240631	Ensembl_v29		unknown protein%3B Has 30201 Blast hits to 17322 proteins in 780 species: Archae - 12%3B Bacteria - 1396%3B Metazoa - 17338%3B Fungi - 3422%3B Plants - 5037%3B Viruses - 0%3B Other Eukaryotes - 2996 (source: NCBI BLink).
AT5G35738	-1.97027	5.38e-06	9.5e-05	Ensembl_v29		pseudogene%2C similar to transcription factor NtWRKY4%2C blastp match of 60%25 identity and 4.4e-08 P-value to GP
AT4G34250	-1.96831	5.51e-07	1.32e-05	Ensembl_v29	KCS16	3-ketoacyl-CoA synthase 16
AT1G21120	-1.96531	1.63e-08	5.82e-07	Ensembl_v29		O-methyltransferase family protein
AT1G65510	-1.96475	1.35e-05	0.000209274	Ensembl_v29		unknown protein%3B FUNCTIONS IN: molecular_function unknown%3B INVOLVED IN: N-terminal protein myristoylation%3B LOCATED IN: endomembrane system%3B EXPRESSED IN: 9 plant structures%3B EXPRESSED DURING: LP.06 six leaves visible%2C LP.04 four leaves visible%2C 4 an /.../%2C petal differentiation and expansion stage%2C LP.08 eight leaves visible%3B BEST Arabidopsis thaliana protein match is: unknown…
AT1G54780	-1.96377	8.7e-08	2.66e-06	Ensembl_v29	TLP18.3	UPF0603 protein At1g54780%2C chloroplastic
AT5G11540	-1.96125	5.42e-06	9.53e-05	Ensembl_v29	GULLO3	L-gulonolactone oxidase 3
AT4G21870	-1.95787	3.74e-08	1.23e-06	Ensembl_v29	HSP15.4	15.4 kDa class V heat shock protein
AT3G44326	-1.95679	6.55e-07	1.54e-05	Ensembl_v29		F-box protein At3g44326
AT2G02700	-1.95404	1.9e-05	0.000280122	Ensembl_v29		Cysteine/Histidine-rich C1 domain family protein
AT2G41870	-1.95356	2.13e-10	1.13e-08	Ensembl_v29		Remorin family protein
AT1G76230	-1.95269	0.000689336	0.00564549	Ensembl_v29		unknown protein%3B Has 26 Blast hits to 18 proteins in 3 species: Archae - 0%3B Bacteria - 0%3B Metazoa - 0%3B Fungi - 0%3B Plants - 24%3B Viruses - 0%3B Other Eukaryotes - 2 (source: NCBI BLink).
AT5G09290	-1.95254	4.9e-10	2.39e-08	Ensembl_v29	SAL4	Probable SAL4 phosphatase
AT1G42970	-1.95024	7.74e-05	0.00092482	Ensembl_v29	GAPB	Glyceraldehyde-3-phosphate dehydrogenase GAPB%2C chloroplastic
AT4G27730	-1.94967	2.17e-07	5.99e-06	Ensembl_v29	OPT6	Oligopeptide transporter 6
AT4G14130	-1.94759	4.53e-05	0.000588627	Ensembl_v29	XTH15	Xyloglucan endotransglucosylase/hydrolase protein 15
AT5G04950	-1.94614	0.000182791	0.00189638	Ensembl_v29	NAS1	Nicotianamine synthase 1
AT3G57450	-1.94545	2.31e-14	2.48e-12	Ensembl_v29		unknown protein%3B Has 65 Blast hits to 65 proteins in 11 species: Archae - 0%3B Bacteria - 0%3B Metazoa - 0%3B Fungi - 0%3B Plants - 65%3B Viruses - 0%3B Other Eukaryotes - 0 (source: NCBI BLink).
AT4G25810	-1.94016	2.37e-07	6.45e-06	Ensembl_v29	XTH23	Probable xyloglucan endotransglucosylase/hydrolase protein 23
AT1G33055	-1.93875	0.000129715	0.00142739	Ensembl_v29		unknown protein%3B FUNCTIONS IN: molecular_function unknown%3B INVOLVED IN: anaerobic respiration%3B LOCATED IN: endomembrane system%3B EXPRESSED IN: 13 plant structures%3B EXPRESSED DURING: 6 growth stages%3B Has 20 Blast hits to 20 proteins in 8 species: Arch /.../%3B Bacteria - 0%3B Metazoa - 0%3B Fungi - 0%3B Plants - 20%3B Viruses - 0%3B Other Eukaryotes - 0 (source: NCBI BLink).
AT2G33580	-1.93763	1.29e-06	2.73e-05	Ensembl_v29	LYK5	Protein LYK5
AT3G16720	-1.93441	4.94e-08	1.59e-06	Ensembl_v29	ATL2	RING-H2 finger protein ATL2
AT2G19800	-1.93339	3.66e-05	0.000490903	Ensembl_v29	MIOX2	Inositol oxygenase 2
AT1G79310	-1.93123	4.63e-10	2.29e-08	Ensembl_v29	AMC7	Metacaspase-7
AT4G15290	-1.93092	1.14e-06	2.46e-05	Ensembl_v29	CSLB5	Cellulose synthase-like protein B5
AT1G29910	-1.92948	0.00216739	0.0139092	Ensembl_v29	LHCB1.2	Chlorophyll a-b binding protein 3%2C chloroplastic
AT1G13260	-1.92863	4.55e-08	1.47e-06	Ensembl_v29	RAV1	AP2/ERF and B3 domain-containing transcription factor RAV1
AT3G62780	-1.92719	6.31e-05	0.000780329	Ensembl_v29		Calcium-dependent lipid-binding (CaLB domain) family protein
AT1G71880	-1.92583	3.52e-12	2.57e-10	Ensembl_v29	SUC1	Sucrose transport protein SUC1
AT3G55800	-1.92577	2.08e-05	0.000303328	Ensembl_v29	SBPASE	Sedoheptulose-1%2C7-bisphosphatase%2C chloroplastic
AT4G19985	-1.9257	1.67e-06	3.42e-05	Ensembl_v29		Acyl-CoA N-acyltransferases (NAT) superfamily protein
AT1G33615	-1.92334	2.15e-05	0.000309043	Ensembl_v29		other RNA
AT2G05540	-1.92167	0.00524307	0.0279191	Ensembl_v29		Glycine-rich protein family
AT3G45070	-1.92123	4.32e-08	1.4e-06	Ensembl_v29	SOT5	Cytosolic sulfotransferase 5
AT5G58360	-1.9203	0.000580613	0.00488881	Ensembl_v29	OFP3	Transcription repressor OFP3
AT4G13390	-1.91866	9.25e-08	2.8e-06	Ensembl_v29		Proline-rich extensin-like family protein
AT5G14070	-1.91803	1.03e-05	0.000166458	Ensembl_v29	GRXC8	Glutaredoxin-C8
AT1G21910	-1.91798	1.95e-10	1.04e-08	Ensembl_v29	ERF012	Ethylene-responsive transcription factor ERF012
AT4G36740	-1.91744	1.27e-05	0.00019906	Ensembl_v29	ATHB-40	Homeobox-leucine zipper protein ATHB-40
AT5G64900	-1.91675	1.03e-06	2.26e-05	Ensembl_v29	PEP1	Elicitor peptide 1
AT4G01110	-1.91408	1.15e-06	2.49e-05	Ensembl_v29		unknown protein%3B BEST Arabidopsis thaliana protein match is: unknown protein (TAIR:AT1G01453.1)%3B Has 273 Blast hits to 272 proteins in 18 species: Archae - 0%3B Bacteria - 0%3B Metazoa - 0%3B Fungi - 0%3B Plants - 273%3B Viruses - 0%3B Other Eukaryotes - 0 (sou /.../CBI BLink).
AT3G47560	-1.91368	3.07e-08	1.03e-06	Ensembl_v29		alpha/beta-Hydrolases superfamily protein
AT4G34930	-1.91223	0.00213921	0.0137643	Ensembl_v29		PLC-like phosphodiesterases superfamily protein
AT3G22880	-1.91129	1.1e-06	2.4e-05	Ensembl_v29	DMC1	Meiotic recombination protein DMC1 homolog
AT1G60000	-1.91039	3.6e-08	1.19e-06	Ensembl_v29		RNA-binding (RRM/RBD/RNP motifs) family protein
AT1G52220	-1.90863	2.96e-07	7.75e-06	Ensembl_v29	CURT1C	Protein CURVATURE THYLAKOID 1C%2C chloroplastic
AT2G33850	-1.90621	1.8e-09	7.81e-08	Ensembl_v29		unknown protein%3B FUNCTIONS IN: molecular_function unknown%3B INVOLVED IN: biological_process unknown%3B LOCATED IN: endomembrane system%3B EXPRESSED IN: 17 plant structures%3B EXPRESSED DURING: 9 growth stages%3B BEST Arabidopsis thaliana protein match is: un /.../protein (TAIR:AT1G28400.1)%3B Has 3053 Blast hits to 2119 proteins in 133 species: Archae - 6%3B Bacteria - 52%3B Metazoa - 135%3B F…
AT2G20670	-1.90382	1.33e-06	2.81e-05	Ensembl_v29		Protein of unknown function (DUF506)
AT5G07860	-1.90203	3.73e-11	2.29e-09	Ensembl_v29		HXXXD-type acyl-transferase family protein
AT3G55700	-1.89918	0.00372998	0.0213379	Ensembl_v29	UGT76F1	UDP-glycosyltransferase 76F1
AT5G01280	-1.8988	5.02e-05	0.000641707	Ensembl_v29		BEST Arabidopsis thaliana protein match is: proline-rich family protein (TAIR:AT3G09000.1)%3B Has 1807 Blast hits to 1807 proteins in 277 species: Archae - 0%3B Bacteria - 0%3B Metazoa - 736%3B Fungi - 347%3B Plants - 385%3B Viruses - 0%3B Other Eukaryotes - 339 /.../e: NCBI BLink).
AT5G39890	-1.89682	9.47e-06	0.000154322	Ensembl_v29	PCO2	Plant cysteine oxidase 2
AT2G34000	-1.89599	0.000104206	0.00118439	Ensembl_v29		RING/U-box superfamily protein
AT5G48570	-1.89286	1.56e-08	5.61e-07	Ensembl_v29	FKBP65	Peptidyl-prolyl cis-trans isomerase FKBP65
AT3G03000	-1.89273	1.21e-09	5.46e-08	Ensembl_v29	CML18	Probable calcium-binding protein CML18
AT5G39100	-1.8906	0.000795745	0.00631142	Ensembl_v29	GLP6	germin-like protein 6
AT2G39310	-1.88981	1.12e-05	0.000178683	Ensembl_v29	JAL22	Jacalin-related lectin 22
AT1G11125	-1.88795	1.46e-05	0.000223471	Ensembl_v29		unknown protein%3B BEST Arabidopsis thaliana protein match is: unknown protein (TAIR:AT1G61170.1).
AT4G36220	-1.887	3.64e-06	6.78e-05	Ensembl_v29	CYP84A1	Cytochrome P450 84A1
AT1G33600	-1.88689	0.000243677	0.00240125	Ensembl_v29		Leucine-rich repeat (LRR) family protein
AT5G44680	-1.88386	2.98e-05	0.000413306	Ensembl_v29		DNA glycosylase superfamily protein
AT1G06160	-1.88211	1.24e-06	2.64e-05	Ensembl_v29	ERF094	Ethylene-responsive transcription factor ERF094
AT4G20210	-1.87982	9.74e-05	0.00111767	Ensembl_v29	TPS08	Terpenoid synthase 8
AT5G63590	-1.87874	5.12e-08	1.63e-06	Ensembl_v29	FLS3	Flavonol synthase 3
AT3G27540	-1.87717	2.15e-06	4.28e-05	Ensembl_v29		beta-1%2C4-N-acetylglucosaminyltransferase family protein
AT3G18080	-1.87637	1.45e-13	1.37e-11	Ensembl_v29	BGLU44	Beta-glucosidase 44
AT4G30320	-1.87619	0.000329927	0.00307601	Ensembl_v29		CAP (Cysteine-rich secretory proteins%2C Antigen 5%2C and Pathogenesis-related 1 protein) superfamily protein
AT1G78000	-1.87576	1.31e-05	0.000203382	Ensembl_v29	SULTR1%3B2	Sulfate transporter 1.2
AT1G02810	-1.87525	2.25e-13	2.05e-11	Ensembl_v29	PME7	Probable pectinesterase/pectinesterase inhibitor 7
AT5G65640	-1.87464	6.6e-11	3.86e-09	Ensembl_v29	BHLH93	Transcription factor bHLH93
AT5G65820	-1.87305	9.93e-07	2.2e-05	Ensembl_v29		Putative pentatricopeptide repeat-containing protein At5g65820
AT3G25780	-1.87274	1.11e-16	1.67e-14	Ensembl_v29	AOC3	Allene oxide cyclase 3%2C chloroplastic
AT2G41010	-1.87267	1.64e-10	8.85e-09	Ensembl_v29	CAMBP25	Calmodulin-binding protein 25
AT1G06620	-1.8696	4.98e-08	1.6e-06	Ensembl_v29		1-aminocyclopropane-1-carboxylate oxidase homolog 1
AT5G03720	-1.86767	1.54e-05	0.000233573	Ensembl_v29	HSFA3	Heat stress transcription factor A-3
AT1G74180	-1.86558	8.48e-08	2.61e-06	Ensembl_v29	AtRLP14	receptor like protein 14
AT5G24313	-1.86241	0.000546836	0.00463962	Ensembl_v29		unknown protein%3B FUNCTIONS IN: molecular_function unknown%3B INVOLVED IN: biological_process unknown%3B LOCATED IN: endomembrane system%3B Has 30201 Blast hits to 17322 proteins in 780 species: Archae - 12%3B Bacteria - 1396%3B Metazoa - 17338%3B Fungi - 3422%3B /.../ - 5037%3B Viruses - 0%3B Other Eukaryotes - 2996 (source: NCBI BLink).
AT2G41090	-1.86227	7.57e-06	0.000127213	Ensembl_v29	CML10	Calmodulin-like protein 10
AT2G16660	-1.86195	6.74e-13	5.51e-11	Ensembl_v29		Major facilitator superfamily protein
AT3G57540	-1.86064	1.5e-13	1.41e-11	Ensembl_v29		Remorin family protein
AT5G19120	-1.8606	5.06e-08	1.62e-06	Ensembl_v29		Eukaryotic aspartyl protease family protein
AT1G03340	-1.85966	0.000184886	0.00191344	Ensembl_v29		unknown protein%3B BEST Arabidopsis thaliana protein match is: unknown protein (TAIR:AT4G02920.1)%3B Has 44 Blast hits to 41 proteins in 13 species: Archae - 0%3B Bacteria - 1%3B Metazoa - 0%3B Fungi - 0%3B Plants - 43%3B Viruses - 0%3B Other Eukaryotes - 0 (source /.../ BLink).
AT4G13440	-1.85913	0.00189323	0.0124898	Ensembl_v29		Calcium-binding EF-hand family protein
AT4G39710	-1.8589	1.35e-05	0.000208921	Ensembl_v29	PNSL4	Photosynthetic NDH subunit of lumenal location 4%2C chloroplastic
AT5G10170	-1.85812	2.31e-14	2.48e-12	Ensembl_v29	IPS3	Probable inositol 3-phosphate synthase isozyme 3
AT3G10780	-1.85801	0.000195931	0.00200187	Ensembl_v29		Transmembrane emp24 domain-containing protein p24delta6
AT3G02620	-1.85782	1.54e-05	0.000233617	Ensembl_v29	S-ACP-DES4	Acyl-[acyl-carrier-protein] desaturase 4%2C chloroplastic
AT4G16980	-1.85777	4.25e-09	1.69e-07	Ensembl_v29		arabinogalactan-protein family
AT5G52640	-1.85702	9.41e-07	2.1e-05	Ensembl_v29	HSP81-1	heat shock protein 90.1
AT2G18650	-1.85596	7.12e-05	0.000859699	Ensembl_v29	ATL49	Putative RING-H2 finger protein ATL49
AT1G24420	-1.85559	0.000488581	0.00423879	Ensembl_v29		HXXXD-type acyl-transferase family protein
AT3G03776	-1.85461	3.09e-05	0.000425783	Ensembl_v29		hydroxyproline-rich glycoprotein family protein
AT1G32640	-1.8535	1.58e-14	1.72e-12	Ensembl_v29	MYC2	Transcription factor MYC2
AT2G35820	-1.85324	6.87e-07	1.61e-05	Ensembl_v29		ureidoglycolate hydrolases
AT4G10500	-1.84792	4.66e-05	0.000603811	Ensembl_v29		2-oxoglutarate (2OG) and Fe(II)-dependent oxygenase superfamily protein
AT3G21520	-1.84773	0.000984104	0.00751465	Ensembl_v29	DMP1	DUF679 domain membrane protein 1
AT1G20340	-1.84757	1.78e-07	5.08e-06	Ensembl_v29	DRT112	Plastocyanin major isoform%2C chloroplastic
AT1G49860	-1.84642	2.2e-11	1.4e-09	Ensembl_v29	GSTF14	Glutathione S-transferase F14
AT1G51850	-1.84579	4.26e-06	7.75e-05	Ensembl_v29		Leucine-rich repeat protein kinase family protein
AT1G28130	-1.84497	1.21e-08	4.48e-07	Ensembl_v29	GH3.17	Indole-3-acetic acid-amido synthetase GH3.17
AT1G42705	-1.84491	8.27e-06	0.000137436	Ensembl_v29		transposable element gene
AT3G20810	-1.84404	7.86e-14	7.68e-12	Ensembl_v29	JMJD5	Putative lysine-specific demethylase JMJD5
AT5G39850	-1.84315	3.44e-13	2.99e-11	Ensembl_v29	RPS9C	40S ribosomal protein S9-2
AT3G21080	-1.84286	2.77e-09	1.16e-07	Ensembl_v29		ABC transporter-related
AT3G52370	-1.8413	8.46e-08	2.61e-06	Ensembl_v29	FLA15	Fasciclin-like arabinogalactan protein 15
AT1G05575	-1.84039	2.8e-08	9.58e-07	Ensembl_v29		unknown protein%3B FUNCTIONS IN: molecular_function unknown%3B INVOLVED IN: anaerobic respiration%3B LOCATED IN: endomembrane system%3B EXPRESSED IN: 17 plant structures%3B EXPRESSED DURING: 9 growth stages%3B BEST Arabidopsis thaliana protein match is: unknown /.../in (TAIR:AT2G31945.1)%3B Has 63 Blast hits to 63 proteins in 10 species: Archae - 0%3B Bacteria - 0%3B Metazoa - 0%3B Fungi - 0%3B P…
AT2G02010	-1.84008	0.00191642	0.012612	Ensembl_v29	GAD4	Glutamate decarboxylase 4
AT5G10695	-1.83897	3.38e-10	1.72e-08	Ensembl_v29		unknown protein%3B BEST Arabidopsis thaliana protein match is: unknown protein (TAIR:AT5G57123.1)%3B Has 30201 Blast hits to 17322 proteins in 780 species: Archae - 12%3B Bacteria - 1396%3B Metazoa - 17338%3B Fungi - 3422%3B Plants - 5037%3B Viruses - 0%3B Other Eu /.../es - 2996 (source: NCBI BLink).
AT5G49770	-1.83888	0.000149431	0.00161144	Ensembl_v29		Probable leucine-rich repeat receptor-like protein kinase At5g49770
AT5G64450	-1.83873	9.23e-05	0.00107153	Ensembl_v29		BEST Arabidopsis thaliana protein match is: Putative endonuclease or glycosyl hydrolase (TAIR:AT3G62200.1)%3B Has 1807 Blast hits to 1807 proteins in 277 species: Archae - 0%3B Bacteria - 0%3B Metazoa - 736%3B Fungi - 347%3B Plants - 385%3B Viruses - 0%3B Other E /.../tes - 339 (source: NCBI BLink).
AT5G52720	-1.83814	0.000372414	0.00339688	Ensembl_v29		Copper transport protein family
AT5G41080	-1.83707	4.09e-05	0.000539584	Ensembl_v29	GDPD2	Glycerophosphodiester phosphodiesterase GDPD2
AT4G15340	-1.83622	1.69e-06	3.45e-05	Ensembl_v29	PEN1	Arabidiol synthase
AT2G03720	-1.83196	0.000370487	0.00338695	Ensembl_v29	MRH6	Adenine nucleotide alpha hydrolases-like superfamily protein
AT3G51970	-1.83059	3.66e-05	0.000490903	Ensembl_v29	ASAT1	Acyl-CoA--sterol O-acyltransferase 1
AT2G23690	-1.83048	8.61e-08	2.64e-06	Ensembl_v29		unknown protein%3B FUNCTIONS IN: molecular_function unknown%3B INVOLVED IN: N-terminal protein myristoylation%3B LOCATED IN: cellular_component unknown%3B EXPRESSED IN: 7 plant structures%3B EXPRESSED DURING: petal differentiation and expansion stage%3B BEST Ar /.../sis thaliana protein match is: unknown protein (TAIR:AT4G37240.1)%3B Has 243 Blast hits to 243 proteins in 15 species: Archae - 0%3B…
AT4G03210	-1.82967	5.15e-09	2.01e-07	Ensembl_v29	XTH9	Xyloglucan endotransglucosylase/hydrolase protein 9
AT3G23400	-1.82946	1.21e-11	8.09e-10	Ensembl_v29	PAP6	Probable plastid-lipid-associated protein 6%2C chloroplastic
AT1G18740	-1.82504	1.08e-10	5.93e-09	Ensembl_v29		Protein of unknown function (DUF793)
AT3G24770	-1.82312	3.14e-10	1.61e-08	Ensembl_v29	CLE41	CLAVATA3/ESR (CLE)-related protein 41
AT3G19580	-1.82271	2.25e-06	4.46e-05	Ensembl_v29	AZF2	Zinc finger protein AZF2
AT2G22890	-1.82201	7.41e-06	0.000125192	Ensembl_v29	FAD4L2	Fatty acid desaturase 4-like 2%2C chloroplastic
AT1G33170	-1.8199	3.54e-14	3.75e-12	Ensembl_v29		Probable methyltransferase PMT18
AT1G55240	-1.81984	6.8e-07	1.59e-05	Ensembl_v29		Family of unknown function (DUF716)
AT2G34610	-1.81976	4.09e-10	2.05e-08	Ensembl_v29		unknown protein%3B BEST Arabidopsis thaliana protein match is: unknown protein (TAIR:AT1G30190.1)%3B Has 342 Blast hits to 279 proteins in 74 species: Archae - 0%3B Bacteria - 7%3B Metazoa - 76%3B Fungi - 18%3B Plants - 51%3B Viruses - 0%3B Other Eukaryotes - 190 ( /.../: NCBI BLink).
AT5G35735	-1.81628	1.62e-11	1.06e-09	Ensembl_v29		Cytochrome b561 and DOMON domain-containing protein At5g35735
AT2G28650	-1.81514	2.74e-06	5.31e-05	Ensembl_v29	ATEXO70H8	exocyst subunit exo70 family protein H8
AT4G27590	-1.813	1.72e-05	0.000257032	Ensembl_v29		Heavy metal transport/detoxification superfamily protein
AT3G13760	-1.81244	4.5e-06	8.12e-05	Ensembl_v29		Cysteine/Histidine-rich C1 domain family protein
AT4G04810	-1.80895	9.48e-10	4.34e-08	Ensembl_v29	MSRB4	Peptide methionine sulfoxide reductase B4
AT5G12340	-1.80815	0.000117295	0.00130828	Ensembl_v29		unknown protein%3B BEST Arabidopsis thaliana protein match is: unknown protein (TAIR:AT1G28190.1)%3B Has 30201 Blast hits to 17322 proteins in 780 species: Archae - 12%3B Bacteria - 1396%3B Metazoa - 17338%3B Fungi - 3422%3B Plants - 5037%3B Viruses - 0%3B Other Eu /.../es - 2996 (source: NCBI BLink).
AT3G16140	-1.80481	1.67e-06	3.41e-05	Ensembl_v29	PSAH1	Photosystem I reaction center subunit VI-1%2C chloroplastic
AT3G44020	-1.80389	0.00111784	0.00833015	Ensembl_v29		thylakoid lumenal P17.1 protein
AT2G42060	-1.80351	6.16e-06	0.000106738	Ensembl_v29		Cysteine/Histidine-rich C1 domain family protein
AT5G63270	-1.80345	0.000237982	0.00235745	Ensembl_v29		RPM1-interacting protein 4 (RIN4) family protein
AT4G11360	-1.80337	1.47e-11	9.75e-10	Ensembl_v29	RHA1B	E3 ubiquitin-protein ligase RHA1B
AT5G03210	-1.80159	0.000126417	0.00139844	Ensembl_v29		unknown protein%3B FUNCTIONS IN: molecular_function unknown%3B INVOLVED IN: biological_process unknown%3B LOCATED IN: endomembrane system%3B EXPRESSED IN: 11 plant structures%3B EXPRESSED DURING: 7 growth stages%3B Has 6 Blast hits to 6 proteins in 2 species: A /.../- 0%3B Bacteria - 0%3B Metazoa - 0%3B Fungi - 0%3B Plants - 6%3B Viruses - 0%3B Other Eukaryotes - 0 (source: NCBI BLink).
AT4G17615	-1.80091	1.56e-07	4.5e-06	Ensembl_v29	CBL1	Calcineurin B-like protein 1
AT5G01380	-1.80069	0.00171575	0.0116113	Ensembl_v29	GT-3A	Trihelix transcription factor GT-3a
AT2G39220	-1.80031	8.72e-10	4.03e-08	Ensembl_v29	PLP6	Patatin-like protein 6
AT2G28950	-1.80002	4.87e-10	2.39e-08	Ensembl_v29	EXPA6	Expansin-A6
AT3G61870	-1.79638	1.05e-06	2.31e-05	Ensembl_v29		unknown protein%3B FUNCTIONS IN: molecular_function unknown%3B INVOLVED IN: biological_process unknown%3B LOCATED IN: chloroplast%2C chloroplast inner membrane%3B EXPRESSED IN: 23 plant structures%3B EXPRESSED DURING: 14 growth stages%3B Has 35333 Blast hits to 3 /.../roteins in 2444 species: Archae - 798%3B Bacteria - 22429%3B Metazoa - 974%3B Fungi - 991%3B Plants - 531%3B Viruses - 0%3B Other …
AT3G50685	-1.79543	3.02e-07	7.87e-06	Ensembl_v29		unknown protein%3B Has 52 Blast hits to 46 proteins in 20 species: Archae - 0%3B Bacteria - 0%3B Metazoa - 0%3B Fungi - 0%3B Plants - 45%3B Viruses - 0%3B Other Eukaryotes - 7 (source: NCBI BLink).
AT1G25400	-1.79461	4.06e-05	0.00053679	Ensembl_v29		unknown protein%3B BEST Arabidopsis thaliana protein match is: unknown protein (TAIR:AT1G68440.1)%3B Has 21 Blast hits to 21 proteins in 6 species: Archae - 0%3B Bacteria - 0%3B Metazoa - 0%3B Fungi - 0%3B Plants - 21%3B Viruses - 0%3B Other Eukaryotes - 0 (source: /.../BLink).
AT1G58037	-1.7935	0.000128959	0.00142073	Ensembl_v29		Cysteine/Histidine-rich C1 domain family protein
AT2G32340	-1.7928	2.82e-06	5.45e-05	Ensembl_v29		TraB family protein
AT1G73580	-1.79259	2.21e-05	0.000316297	Ensembl_v29		Calcium-dependent lipid-binding (CaLB domain) family protein
AT4G10630	-1.79032	4.55e-06	8.21e-05	Ensembl_v29		Glutaredoxin family protein
AT3G54260	-1.78867	8.99e-11	5.03e-09	Ensembl_v29	TBL36	Protein trichome birefringence-like 36
AT5G15830	-1.78756	2.66e-10	1.38e-08	Ensembl_v29	AtbZIP3	basic leucine-zipper 3
AT3G43960	-1.78702	6.79e-11	3.94e-09	Ensembl_v29		Probable cysteine proteinase At3g43960
AT3G28540	-1.78512	0.000112163	0.00125998	Ensembl_v29		P-loop containing nucleoside triphosphate hydrolases superfamily protein
AT5G40860	-1.78362	0.00704115	0.0349819	Ensembl_v29		unknown protein%3B BEST Arabidopsis thaliana protein match is: unknown protein (TAIR:AT3G27210.1)%3B Has 69 Blast hits to 69 proteins in 12 species: Archae - 0%3B Bacteria - 0%3B Metazoa - 0%3B Fungi - 0%3B Plants - 67%3B Viruses - 0%3B Other Eukaryotes - 2 (source /.../ BLink).
AT1G79760	-1.78322	2.34e-05	0.000332127	Ensembl_v29	DTA4	downstream target of AGL15-4
AT3G13650	-1.7824	7.5e-10	3.52e-08	Ensembl_v29	DIR7	Dirigent protein 7
AT1G32928	-1.78106	3.09e-10	1.6e-08	Ensembl_v29		unknown protein%3B BEST Arabidopsis thaliana protein match is: unknown protein (TAIR:AT1G32920.1)%3B Has 35333 Blast hits to 34131 proteins in 2444 species: Archae - 798%3B Bacteria - 22429%3B Metazoa - 974%3B Fungi - 991%3B Plants - 531%3B Viruses - 0%3B Other Euk /.../s - 9610 (source: NCBI BLink).
AT3G61198	-1.78057	5.22e-07	1.27e-05	Ensembl_v29		other RNA
AT1G76080	-1.77923	1.33e-07	3.89e-06	Ensembl_v29	CDSP32	Thioredoxin-like protein CDSP32%2C chloroplastic
AT5G60650	-1.77818	0.00017976	0.00187215	Ensembl_v29		unknown protein%3B FUNCTIONS IN: molecular_function unknown%3B INVOLVED IN: biological_process unknown%3B LOCATED IN: endomembrane system%3B BEST Arabidopsis thaliana protein match is: unknown protein (TAIR:AT2G28410.1)%3B Has 1807 Blast hits to 1807 proteins /.../7 species: Archae - 0%3B Bacteria - 0%3B Metazoa - 736%3B Fungi - 347%3B Plants - 385%3B Viruses - 0%3B Other Eukaryotes - 339 (source…
AT1G58370	-1.77751	5.56e-05	0.000700493	Ensembl_v29	RXF12	glycosyl hydrolase family 10 protein / carbohydrate-binding domain-containing protein
AT2G44380	-1.77656	1.07e-07	3.21e-06	Ensembl_v29		Cysteine/Histidine-rich C1 domain family protein
AT2G24150	-1.77519	1.57e-11	1.03e-09	Ensembl_v29	HHP3	Heptahelical transmembrane protein 3
AT1G61450	-1.77292	0.000864225	0.00676355	Ensembl_v29		unknown protein%3B BEST Arabidopsis thaliana protein match is: unknown protein (TAIR:AT1G61415.1)%3B Has 30201 Blast hits to 17322 proteins in 780 species: Archae - 12%3B Bacteria - 1396%3B Metazoa - 17338%3B Fungi - 3422%3B Plants - 5037%3B Viruses - 0%3B Other Eu /.../es - 2996 (source: NCBI BLink).
AT5G25930	-1.77218	1.02e-06	2.25e-05	Ensembl_v29		Protein kinase family protein with leucine-rich repeat domain
AT1G66230	-1.77008	1.13e-07	3.36e-06	Ensembl_v29	MYB20	myb domain protein 20
AT3G16520	-1.7667	6.54e-07	1.54e-05	Ensembl_v29	UGT88A1	UDP-glycosyltransferase 88A1
AT2G42690	-1.76544	1.67e-08	5.95e-07	Ensembl_v29		Phospholipase A1-IIdelta
AT4G33730	-1.76505	6.66e-06	0.000114074	Ensembl_v29		CAP (Cysteine-rich secretory proteins%2C Antigen 5%2C and Pathogenesis-related 1 protein) superfamily protein
AT4G23590	-1.76073	3.75e-05	0.000500028	Ensembl_v29		Probable aminotransferase TAT4
AT1G65860	-1.76066	0.00432696	0.0239993	Ensembl_v29	FMOGS-OX1	Flavin-containing monooxygenase FMO GS-OX1
AT4G26010	-1.76034	0.000180602	0.00187987	Ensembl_v29	PER44	Peroxidase 44
AT2G35930	-1.7588	7.13e-07	1.65e-05	Ensembl_v29	PUB23	E3 ubiquitin-protein ligase PUB23
AT1G69530	-1.75792	9.15e-13	7.25e-11	Ensembl_v29	EXPA1	Expansin-A1
AT3G53235	-1.75784	2.79e-07	7.39e-06	Ensembl_v29		unknown protein%3B Has 9 Blast hits to 9 proteins in 4 species: Archae - 0%3B Bacteria - 0%3B Metazoa - 0%3B Fungi - 0%3B Plants - 9%3B Viruses - 0%3B Other Eukaryotes - 0 (source: NCBI BLink).
AT3G11650	-1.75729	1.9e-08	6.72e-07	Ensembl_v29	NHL2	NDR1/HIN1-like 2
AT1G74650	-1.75433	0.000725838	0.005868	Ensembl_v29	ATY13	myb domain protein 31
AT5G23060	-1.7542	7.87e-07	1.8e-05	Ensembl_v29	CAS	Calcium sensing receptor%2C chloroplastic
AT5G19110	-1.75356	9.11e-05	0.00106354	Ensembl_v29		Eukaryotic aspartyl protease family protein
AT3G59750	-1.75308	9.16e-07	2.05e-05	Ensembl_v29	LECRK58	Putative L-type lectin-domain containing receptor kinase V.8
AT5G41400	-1.75271	1.11e-07	3.3e-06	Ensembl_v29		RING/U-box superfamily protein
AT3G15210	-1.75238	4.71e-12	3.34e-10	Ensembl_v29	ERF4	Ethylene-responsive transcription factor 4
AT3G26450	-1.75189	3.15e-07	8.14e-06	Ensembl_v29		Polyketide cyclase/dehydrase and lipid transport superfamily protein
AT5G05730	-1.75045	6.96e-10	3.28e-08	Ensembl_v29	ASA1	Anthranilate synthase alpha subunit 1%2C chloroplastic
AT1G07560	-1.74546	3.18e-06	6.06e-05	Ensembl_v29		Probable LRR receptor-like serine/threonine-protein kinase At1g07560
AT5G01040	-1.74523	1.83e-06	3.71e-05	Ensembl_v29	LAC8	Laccase-8
AT5G25190	-1.74457	9.68e-05	0.00111287	Ensembl_v29	ERF003	Ethylene-responsive transcription factor ERF003
AT3G52360	-1.74301	2.7e-11	1.7e-09	Ensembl_v29		unknown protein%3B FUNCTIONS IN: molecular_function unknown%3B INVOLVED IN: response to karrikin%3B LOCATED IN: endomembrane system%3B EXPRESSED IN: 23 plant structures%3B EXPRESSED DURING: 14 growth stages%3B BEST Arabidopsis thaliana protein match is: unknown /.../in (TAIR:AT2G35850.1)%3B Has 34 Blast hits to 34 proteins in 10 species: Archae - 0%3B Bacteria - 0%3B Metazoa - 0%3B Fungi - 0%3B P…
AT5G54790	-1.74148	0.00185814	0.0123173	Ensembl_v29		unknown protein%3B BEST Arabidopsis thaliana protein match is: unknown protein (TAIR:AT1G50930.1)%3B Has 53 Blast hits to 53 proteins in 10 species: Archae - 0%3B Bacteria - 0%3B Metazoa - 0%3B Fungi - 0%3B Plants - 53%3B Viruses - 0%3B Other Eukaryotes - 0 (source /.../ BLink).
AT3G27170	-1.74042	0.000227434	0.00227403	Ensembl_v29	CLC-B	Chloride channel protein CLC-b
AT1G51620	-1.73983	2.41e-05	0.00034071	Ensembl_v29		Protein kinase superfamily protein
AT1G61190	-1.73919	7.34e-07	1.69e-05	Ensembl_v29		Probable disease resistance protein At1g61190
AT1G21110	-1.73876	3.06e-08	1.03e-06	Ensembl_v29		O-methyltransferase family protein
AT1G23160	-1.73618	0.000127219	0.00140485	Ensembl_v29		Auxin-responsive GH3 family protein
AT1G78360	-1.73473	0.00544608	0.0287244	Ensembl_v29	GSTU21	Glutathione S-transferase U21
AT4G12910	-1.73447	1.59e-05	0.000239685	Ensembl_v29	SCPL20	Serine carboxypeptidase-like 20
AT3G49830	-1.7342	0.000346353	0.00320538	Ensembl_v29		P-loop containing nucleoside triphosphate hydrolases superfamily protein
AT1G29540	-1.73396	0.00514616	0.0275066	Ensembl_v29		unknown protein%3B BEST Arabidopsis thaliana protein match is: unknown protein (TAIR:AT2G34330.1)%3B Has 10 Blast hits to 10 proteins in 2 species: Archae - 0%3B Bacteria - 0%3B Metazoa - 0%3B Fungi - 0%3B Plants - 10%3B Viruses - 0%3B Other Eukaryotes - 0 (source: /.../BLink).
AT1G66160	-1.73252	1.87e-06	3.8e-05	Ensembl_v29	PUB20	U-box domain-containing protein 20
AT3G48460	-1.73197	0.000398764	0.00359548	Ensembl_v29		GDSL esterase/lipase At3g48460
AT2G26870	-1.73115	2.46e-05	0.000347854	Ensembl_v29	NPC2	Non-specific phospholipase C2
AT4G27460	-1.73103	0.00019381	0.00198759	Ensembl_v29	CBSX5	CBS domain-containing protein CBSX5
AT5G54270	-1.72955	9.19e-05	0.00106906	Ensembl_v29	LHCB3	light-harvesting chlorophyll B-binding protein 3
AT2G31540	-1.72947	0.00136587	0.0097471	Ensembl_v29		GDSL esterase/lipase At2g31540
AT3G18715	-1.72933	0.00238052	0.0150365	Ensembl_v29	IDL4	Protein IDA-LIKE 4
AT5G07580	-1.72914	1.6e-12	1.21e-10	Ensembl_v29	ERF106	Integrase-type DNA-binding superfamily protein
AT4G29890	-1.72555	1.29e-09	5.79e-08	Ensembl_v29		Choline monooxygenase%2C chloroplastic
AT1G28190	-1.72406	3.09e-09	1.28e-07	Ensembl_v29		unknown protein%3B BEST Arabidopsis thaliana protein match is: unknown protein (TAIR:AT5G12340.1)%3B Has 166 Blast hits to 162 proteins in 36 species: Archae - 0%3B Bacteria - 2%3B Metazoa - 15%3B Fungi - 5%3B Plants - 124%3B Viruses - 0%3B Other Eukaryotes - 20 (s /.../ NCBI BLink).
AT3G45650	-1.72298	2.76e-07	7.31e-06	Ensembl_v29	NPF2.7	Protein NRT1/ PTR FAMILY 2.7
AT4G18550	-1.72269	3.08e-07	7.98e-06	Ensembl_v29	DSEL	Phospholipase A1-IIgamma
AT4G18630	-1.72189	2.68e-06	5.21e-05	Ensembl_v29		Protein of unknown function (DUF688)
AT3G18890	-1.72038	2.58e-06	5.05e-05	Ensembl_v29	TIC62	Protein TIC 62%2C chloroplastic
AT1G52060	-1.71951	0.0057882	0.0301412	Ensembl_v29	JAL9	Jacalin-related lectin 9
AT3G55310	-1.71604	0.000451048	0.0039725	Ensembl_v29		NAD(P)-binding Rossmann-fold superfamily protein
AT3G56620	-1.71544	5.24e-07	1.27e-05	Ensembl_v29		WAT1-related protein At3g56620
AT3G03020	-1.71405	1.68e-07	4.78e-06	Ensembl_v29		unknown protein%3B FUNCTIONS IN: molecular_function unknown%3B INVOLVED IN: biological_process unknown%3B LOCATED IN: chloroplast%3B EXPRESSED IN: 21 plant structures%3B EXPRESSED DURING: 13 growth stages%3B Has 5 Blast hits to 5 proteins in 1 species: Archae - /.../cteria - 0%3B Metazoa - 0%3B Fungi - 0%3B Plants - 5%3B Viruses - 0%3B Other Eukaryotes - 0 (source: NCBI BLink).
AT2G02250	-1.71402	0.00338015	0.0197945	Ensembl_v29	PP2B2	Putative F-box protein PP2-B2
AT1G35330	-1.71253	0.000945077	0.00727258	Ensembl_v29	ATL34	RING-H2 finger protein ATL34
AT5G49500	-1.71226	4.68e-09	1.84e-07	Ensembl_v29	SRP-54B	Signal recognition particle 54 kDa protein 2
AT4G01060	-1.71224	0.00320397	0.0189068	Ensembl_v29	ETC3	MYB-like transcription factor ETC3
AT2G39730	-1.7117	6.68e-05	0.000818067	Ensembl_v29	RCA	Ribulose bisphosphate carboxylase/oxygenase activase%2C chloroplastic
AT3G47570	-1.71062	1.95e-12	1.46e-10	Ensembl_v29		Probable LRR receptor-like serine/threonine-protein kinase At3g47570
AT1G01190	-1.70951	9.13e-08	2.77e-06	Ensembl_v29	CYP78A8	cytochrome P450%2C family 78%2C subfamily A%2C polypeptide 8
AT1G03495	-1.70859	3.66e-05	0.000491075	Ensembl_v29	3AT2	Coumaroyl-CoA:anthocyanidin 3-O-glucoside-6''-O-coumaroyltransferase 2
AT1G24100	-1.7083	6.68e-12	4.67e-10	Ensembl_v29	UGT74B1	UDP-glycosyltransferase 74B1
AT2G39700	-1.70642	1.13e-11	7.63e-10	Ensembl_v29	EXPA4	Expansin-A4
AT4G39510	-1.70621	1.06e-05	0.000170239	Ensembl_v29	CYP96A12	cytochrome P450%2C family 96%2C subfamily A%2C polypeptide 12
AT3G20015	-1.70605	4.26e-10	2.12e-08	Ensembl_v29	ASPG2	Protein ASPARTIC PROTEASE IN GUARD CELL 2
AT2G36430	-1.70527	2.18e-05	0.000312398	Ensembl_v29		Plant protein of unknown function (DUF247)
AT1G19770	-1.70345	3.2e-09	1.31e-07	Ensembl_v29	PUP14	Probable purine permease 14
AT5G37980	-1.70333	1.01e-06	2.23e-05	Ensembl_v29		Zinc-binding dehydrogenase family protein
AT1G14185	-1.70189	2.14e-05	0.000308429	Ensembl_v29		Glucose-methanol-choline (GMC) oxidoreductase family protein
AT5G07460	-1.70146	1.84e-06	3.74e-05	Ensembl_v29	MRSA2	Peptide methionine sulfoxide reductase A2
AT2G39210	-1.70087	1.33e-07	3.89e-06	Ensembl_v29		Major facilitator superfamily protein
AT4G34560	-1.6957	7.66e-09	2.89e-07	Ensembl_v29		unknown protein%3B BEST Arabidopsis thaliana protein match is: unknown protein (TAIR:AT5G66440.1)%3B Has 67 Blast hits to 66 proteins in 11 species: Archae - 0%3B Bacteria - 0%3B Metazoa - 0%3B Fungi - 0%3B Plants - 67%3B Viruses - 0%3B Other Eukaryotes - 0 (source /.../ BLink).
AT3G47050	-1.69538	0.0010945	0.00818859	Ensembl_v29		Glycosyl hydrolase family protein
AT4G24660	-1.69512	0.000451148	0.0039725	Ensembl_v29	ZHD1	Zinc-finger homeodomain protein 2
AT3G28620	-1.69387	0.00193741	0.0127278	Ensembl_v29		Zinc finger%2C C3HC4 type (RING finger) family protein
AT5G19790	-1.69294	0.000697494	0.00569746	Ensembl_v29	RAP2-11	Ethylene-responsive transcription factor RAP2-11
AT1G68590	-1.69222	5.11e-06	9.06e-05	Ensembl_v29		30S ribosomal protein 3-1%2C chloroplastic
AT2G05100	-1.69187	0.00292627	0.0176579	Ensembl_v29	LHCB2.1	photosystem II light harvesting complex gene 2.1
AT3G13277	-1.69047	0.000737865	0.00594738	Ensembl_v29		other RNA
AT2G31730	-1.6873	1.98e-06	4e-05	Ensembl_v29		basic helix-loop-helix (bHLH) DNA-binding superfamily protein
AT2G44000	-1.68533	0.000123309	0.00136808	Ensembl_v29		Late embryogenesis abundant (LEA) hydroxyproline-rich glycoprotein family
AT1G73680	-1.68525	0.000414368	0.00370398	Ensembl_v29	DOX2	Alpha-dioxygenase 2
AT2G16005	-1.68524	6.54e-07	1.54e-05	Ensembl_v29		MD-2-related lipid recognition domain-containing protein
AT1G63260	-1.68446	6.45e-05	0.000793752	Ensembl_v29	TET10	Tetraspanin-10
AT1G65230	-1.68376	0.000169794	0.0017911	Ensembl_v29		Uncharacterized conserved protein (DUF2358)
AT1G65970	-1.67859	6.11e-07	1.45e-05	Ensembl_v29	PRXIIC	Peroxiredoxin-2C
AT5G28490	-1.67802	0.00139064	0.00987358	Ensembl_v29	LSH1	Protein LIGHT-DEPENDENT SHORT HYPOCOTYLS 1
AT1G08380	-1.67801	2.42e-06	4.75e-05	Ensembl_v29	PSAO	Photosystem I subunit O
AT1G09932	-1.677	1.04e-08	3.87e-07	Ensembl_v29		Phosphoglycerate mutase family protein
AT5G16900	-1.67595	6.15e-05	0.000764641	Ensembl_v29		Probable LRR receptor-like serine/threonine-protein kinase At5g16900
AT5G47990	-1.67298	0.000966575	0.00740178	Ensembl_v29	CYP705A5	Cytochrome P450 705A5
AT4G39940	-1.67174	1.68e-09	7.37e-08	Ensembl_v29	APK2	Adenylyl-sulfate kinase 2%2C chloroplastic
AT4G31500	-1.67084	2.37e-09	1e-07	Ensembl_v29	CYP83B1	Cytochrome P450 83B1
AT4G28490	-1.67	8.14e-05	0.000968437	Ensembl_v29	RLK5	Receptor-like protein kinase 5
AT3G46230	-1.66982	0.00209291	0.0135186	Ensembl_v29	HSP17.4A	17.4 kDa class I heat shock protein
AT4G21730	-1.66874	6.32e-05	0.000780635	Ensembl_v29		pseudogene of N-ethylmaleimide sensitive factor (NSF)
AT1G14480	-1.66857	8.76e-08	2.67e-06	Ensembl_v29		Ankyrin repeat family protein
AT4G29340	-1.66719	0.000268698	0.00260427	Ensembl_v29	PRO3	Profilin-3
AT4G28250	-1.66711	3.21e-10	1.64e-08	Ensembl_v29	EXPB3	Expansin-B3
AT1G72120	-1.66652	4.07e-06	7.46e-05	Ensembl_v29	NPF5.14	Protein NRT1/ PTR FAMILY 5.14
AT4G37340	-1.66452	0.000103951	0.00118324	Ensembl_v29	CYP81D3	cytochrome P450%2C family 81%2C subfamily D%2C polypeptide 3
AT4G13090	-1.66444	0.000363645	0.00334082	Ensembl_v29	XTH2	Xyloglucan endotransglucosylase/hydrolase protein 2
AT4G08400	-1.66373	3.21e-07	8.27e-06	Ensembl_v29		Proline-rich extensin-like family protein
AT1G68430	-1.66272	6.51e-05	0.000799279	Ensembl_v29		unknown protein%3B FUNCTIONS IN: molecular_function unknown%3B INVOLVED IN: biological_process unknown%3B LOCATED IN: chloroplast%3B EXPRESSED IN: 21 plant structures%3B EXPRESSED DURING: 13 growth stages%3B BEST Arabidopsis thaliana protein match is: unknown p /.../ (TAIR:AT1G66890.1)%3B Has 35 Blast hits to 35 proteins in 6 species: Archae - 0%3B Bacteria - 0%3B Metazoa - 0%3B Fungi - 0%3B Plan…
AT1G32520	-1.66256	6.34e-05	0.000783379	Ensembl_v29		unknown protein%3B FUNCTIONS IN: molecular_function unknown%3B INVOLVED IN: biological_process unknown%3B LOCATED IN: chloroplast%3B EXPRESSED IN: 24 plant structures%3B EXPRESSED DURING: 15 growth stages%3B Has 143 Blast hits to 142 proteins in 34 species: Arc /.../0%3B Bacteria - 0%3B Metazoa - 39%3B Fungi - 0%3B Plants - 56%3B Viruses - 0%3B Other Eukaryotes - 48 (source: NCBI BLink).
AT3G16860	-1.66218	1.07e-05	0.000171938	Ensembl_v29	COBL8	COBRA-like protein 8
AT4G10340	-1.66172	4.63e-06	8.31e-05	Ensembl_v29	LHCB5	Chlorophyll a-b binding protein CP26%2C chloroplastic
AT1G66350	-1.66166	9.38e-06	0.000153026	Ensembl_v29	RGL1	DELLA protein RGL1
AT1G72645	-1.66091	0.00173701	0.0117185	Ensembl_v29		unknown protein%3B FUNCTIONS IN: molecular_function unknown%3B INVOLVED IN: biological_process unknown%3B LOCATED IN: endomembrane system%3B Has 35333 Blast hits to 34131 proteins in 2444 species: Archae - 798%3B Bacteria - 22429%3B Metazoa - 974%3B Fungi - 991%3B /.../ - 531%3B Viruses - 0%3B Other Eukaryotes - 9610 (source: NCBI BLink).
AT5G02170	-1.66078	0.000225241	0.00225492	Ensembl_v29		Transmembrane amino acid transporter family protein
AT2G19400	-1.66007	2.58e-05	0.000363658	Ensembl_v29		AGC (cAMP-dependent%2C cGMP-dependent and protein kinase C) kinase family protein
AT3G13782	-1.65991	2.26e-07	6.19e-06	Ensembl_v29	NAP1%3B4	Nucleosome assembly protein 1%3B4
AT4G21280	-1.65937	2.94e-07	7.72e-06	Ensembl_v29	PSBQ1	Oxygen-evolving enhancer protein 3-1%2C chloroplastic
AT4G32290	-1.65909	5.91e-10	2.83e-08	Ensembl_v29		Core-2/I-branching beta-1%2C6-N-acetylglucosaminyltransferase family protein
AT5G24040	-1.6585	0.000118861	0.00132339	Ensembl_v29		Putative F-box/kelch-repeat protein At5g24040
AT1G17850	-1.65765	0.000172493	0.00181449	Ensembl_v29	STR8	Rhodanese-like domain-containing protein 8%2C chloroplastic
AT4G13320	-1.65692	8.72e-05	0.00102516	Ensembl_v29		unknown protein%3B Has 68 Blast hits to 67 proteins in 12 species: Archae - 0%3B Bacteria - 0%3B Metazoa - 0%3B Fungi - 0%3B Plants - 68%3B Viruses - 0%3B Other Eukaryotes - 0 (source: NCBI BLink).
AT4G21410	-1.65587	1.98e-09	8.52e-08	Ensembl_v29	CRK29	Cysteine-rich receptor-like protein kinase 29
AT4G31000	-1.65498	5.67e-11	3.36e-09	Ensembl_v29	CBP60F	Calmodulin-binding protein 60 F
AT1G66800	-1.6545	0.00164748	0.0112666	Ensembl_v29		NAD(P)-binding Rossmann-fold superfamily protein
AT4G32200	-1.65435	2.61e-09	1.1e-07	Ensembl_v29	ASY2	DNA-binding HORMA family protein
AT4G14390	-1.65216	3.85e-06	7.12e-05	Ensembl_v29		Ankyrin repeat family protein
AT4G08040	-1.65133	0.000290266	0.0027692	Ensembl_v29	ACS11	1-aminocyclopropane-1-carboxylate synthase 11
AT5G53880	-1.65053	2.3e-06	4.55e-05	Ensembl_v29		unknown protein%3B FUNCTIONS IN: molecular_function unknown%3B INVOLVED IN: biological_process unknown%3B LOCATED IN: mitochondrion%2C plasma membrane%3B EXPRESSED IN: 23 plant structures%3B EXPRESSED DURING: 13 growth stages%3B Has 30201 Blast hits to 17322 prot /.../n 780 species: Archae - 12%3B Bacteria - 1396%3B Metazoa - 17338%3B Fungi - 3422%3B Plants - 5037%3B Viruses - 0%3B Other Eukaryot…
AT4G16750	-1.65003	1.3e-06	2.75e-05	Ensembl_v29	ERF039	Ethylene-responsive transcription factor ERF039
AT5G04960	-1.64911	8.12e-05	0.000966302	Ensembl_v29	PME46	Probable pectinesterase/pectinesterase inhibitor 46
AT5G03270	-1.64786	0.00160845	0.01108	Ensembl_v29		lysine decarboxylase family protein
AT1G27030	-1.64678	1.63e-12	1.23e-10	Ensembl_v29		unknown protein%3B BEST Arabidopsis thaliana protein match is: unknown protein (TAIR:AT1G27020.1)%3B Has 504 Blast hits to 502 proteins in 169 species: Archae - 0%3B Bacteria - 299%3B Metazoa - 0%3B Fungi - 0%3B Plants - 67%3B Viruses - 0%3B Other Eukaryotes - 138 /.../e: NCBI BLink).
AT3G50930	-1.64553	0.000718461	0.00582584	Ensembl_v29	BCS1	cytochrome BC1 synthesis
AT4G27860	-1.64467	1.29e-05	0.000201343	Ensembl_v29	MEB1	Membrane protein of ER body 1
AT3G52400	-1.64363	1.55e-08	5.58e-07	Ensembl_v29	SYP122	Syntaxin-122
AT3G06437	-1.64347	4.36e-05	0.000569688	Ensembl_v29		pseudogene%2C hypothetical protein
AT3G17690	-1.64331	1.1e-05	0.000175313	Ensembl_v29	CNGC19	Putative cyclic nucleotide-gated ion channel 19
AT3G14850	-1.64316	1.65e-07	4.74e-06	Ensembl_v29	TBL41	Protein trichome birefringence-like 41
AT4G18940	-1.64119	0.00168778	0.0114607	Ensembl_v29		RNA ligase/cyclic nucleotide phosphodiesterase family protein
AT2G05520	-1.64112	0.004202	0.0234549	Ensembl_v29	GRP3	Glycine-rich protein 3
AT2G36950	-1.63913	2.92e-11	1.83e-09	Ensembl_v29		Heavy metal transport/detoxification superfamily protein
AT5G08640	-1.63869	3.57e-05	0.000481334	Ensembl_v29	FLS1	Flavonol synthase/flavanone 3-hydroxylase
AT3G51960	-1.63858	0.000126845	0.00140235	Ensembl_v29	ATBZIP24	basic leucine zipper 24
AT4G18425	-1.63724	0.00857014	0.040644	Ensembl_v29		Protein of unknown function (DUF679)
AT5G57625	-1.6364	2.65e-06	5.15e-05	Ensembl_v29		CAP (Cysteine-rich secretory proteins%2C Antigen 5%2C and Pathogenesis-related 1 protein) superfamily protein
AT4G36240	-1.636	4e-07	1.01e-05	Ensembl_v29	GATA7	GATA transcription factor 7
AT4G37000	-1.63584	1.15e-07	3.39e-06	Ensembl_v29	RCCR	Red chlorophyll catabolite reductase%2C chloroplastic
AT5G58280	-1.63223	0.00120504	0.00884715	Ensembl_v29		Putative B3 domain-containing protein At5g58280
AT5G14090	-1.63195	2.94e-05	0.000408257	Ensembl_v29		unknown protein%3B Has 56 Blast hits to 56 proteins in 18 species: Archae - 0%3B Bacteria - 0%3B Metazoa - 0%3B Fungi - 2%3B Plants - 46%3B Viruses - 0%3B Other Eukaryotes - 8 (source: NCBI BLink).
AT1G52240	-1.63189	3.83e-05	0.000510011	Ensembl_v29	ATROPGEF11	RHO guanyl-nucleotide exchange factor 11
AT5G14450	-1.63141	6.43e-05	0.000791817	Ensembl_v29		GDSL esterase/lipase At5g14450
AT2G18150	-1.63085	9.84e-07	2.18e-05	Ensembl_v29	PER15	Peroxidase 15
AT5G46590	-1.63002	0.000156166	0.00166975	Ensembl_v29	anac096	NAC domain containing protein 96
AT1G10550	-1.62948	3.42e-05	0.000462149	Ensembl_v29	XTH33	Probable xyloglucan endotransglucosylase/hydrolase protein 33
AT4G20780	-1.62665	2.83e-06	5.47e-05	Ensembl_v29	CML42	Calcium-binding protein CML42
AT5G48800	-1.62625	7.68e-09	2.9e-07	Ensembl_v29		BTB/POZ domain-containing protein At5g48800
AT3G30875	-1.62584	2.23e-07	6.14e-06	Ensembl_v29		pseudogene%2C putative multidrug resistance protein%2C similar to multidrug resistance protein 1 homolog GB:T06165 GI:7442649 from (Hordeum vulgare)%3B blastp match of 54%25 identity and 0. P-value to GP
AT4G37730	-1.62516	4.43e-08	1.43e-06	Ensembl_v29	AtbZIP7	basic leucine-zipper 7
AT1G67870	-1.62477	1.89e-07	5.34e-06	Ensembl_v29		glycine-rich protein
AT1G52050	-1.62415	0.00708194	0.035108	Ensembl_v29	JAL8	Jacalin-related lectin 8
AT1G16130	-1.62322	0.001741	0.0117359	Ensembl_v29	WAKL2	Wall-associated receptor kinase-like 2
AT1G35420	-1.6228	0.000215343	0.00216965	Ensembl_v29		alpha/beta-Hydrolases superfamily protein
AT3G08940	-1.62209	0.000315396	0.00295955	Ensembl_v29	LHCB4.2	Chlorophyll a-b binding protein CP29.2%2C chloroplastic
AT2G05070	-1.62011	0.000278009	0.00267527	Ensembl_v29	LHCB2.2	photosystem II light harvesting complex gene 2.2
AT2G23680	-1.61625	4.13e-07	1.03e-05	Ensembl_v29		Cold-regulated 413 plasma membrane protein 3
AT5G16400	-1.61482	4.74e-07	1.17e-05	Ensembl_v29	TRXF2	Thioredoxin F2%2C chloroplastic
AT1G78820	-1.6134	0.000104857	0.00118793	Ensembl_v29		D-mannose binding lectin protein with Apple-like carbohydrate-binding domain
AT5G13700	-1.61319	2.92e-06	5.61e-05	Ensembl_v29	PAO1	Polyamine oxidase 1
AT1G03130	-1.61303	9.96e-05	0.00113941	Ensembl_v29	PSAD2	Photosystem I reaction center subunit II-2%2C chloroplastic
AT1G18670	-1.61218	3.69e-09	1.49e-07	Ensembl_v29	IBS1	Protein kinase superfamily protein
AT4G09650	-1.61111	8.71e-08	2.66e-06	Ensembl_v29	ATPD	ATP synthase subunit delta%2C chloroplastic
AT1G15640	-1.61052	2.32e-05	0.000330546	Ensembl_v29		unknown protein%3B BEST Arabidopsis thaliana protein match is: unknown protein (TAIR:AT1G15620.1)%3B Has 154 Blast hits to 146 proteins in 13 species: Archae - 0%3B Bacteria - 0%3B Metazoa - 0%3B Fungi - 0%3B Plants - 154%3B Viruses - 0%3B Other Eukaryotes - 0 (sou /.../CBI BLink).
AT1G74710	-1.61	9.83e-08	2.96e-06	Ensembl_v29	ICS1	Isochorismate synthase 1%2C chloroplastic
AT5G40240	-1.60813	8.32e-07	1.88e-05	Ensembl_v29		WAT1-related protein At5g40240
AT2G17770	-1.60724	0.000951279	0.00731434	Ensembl_v29	BZIP27	basic region/leucine zipper motif 27
AT5G22555	-1.60638	0.00213687	0.0137555	Ensembl_v29		unknown protein%3B Has 30201 Blast hits to 17322 proteins in 780 species: Archae - 12%3B Bacteria - 1396%3B Metazoa - 17338%3B Fungi - 3422%3B Plants - 5037%3B Viruses - 0%3B Other Eukaryotes - 2996 (source: NCBI BLink).
AT3G49930	-1.60519	4.7e-05	0.000607883	Ensembl_v29		C2H2 and C2HC zinc fingers superfamily protein
AT5G42780	-1.60393	3.44e-06	6.44e-05	Ensembl_v29	ZHD13	Zinc-finger homeodomain protein 13
AT5G22500	-1.60322	3.17e-08	1.06e-06	Ensembl_v29	FAR1	Fatty acyl-CoA reductase 1
AT4G04750	-1.60252	2.03e-05	0.000295394	Ensembl_v29		Sugar transporter ERD6-like 14
AT3G61390	-1.60159	0.000272164	0.0026311	Ensembl_v29	PUB36	U-box domain-containing protein 36
AT1G13420	-1.60153	2.41e-07	6.55e-06	Ensembl_v29	SOT8	Cytosolic sulfotransferase 8
AT1G52410	-1.6008	1.17e-07	3.46e-06	Ensembl_v29	TSA1	TSK-associating protein 1
AT4G30530	-1.60039	4.75e-10	2.33e-08	Ensembl_v29		Class I glutamine amidotransferase-like superfamily protein
AT4G21910	-1.59979	1.08e-07	3.24e-06	Ensembl_v29		MATE efflux family protein
AT2G25790	-1.59906	6.73e-09	2.59e-07	Ensembl_v29		Probably inactive leucine-rich repeat receptor-like protein kinase At2g25790
AT2G38760	-1.59884	1.89e-06	3.82e-05	Ensembl_v29	ANN3	Annexin D3
AT2G26975	-1.59755	0.000315354	0.00295955	Ensembl_v29	COPT6	Copper transporter 6
AT3G28100	-1.59728	1.15e-05	0.000182556	Ensembl_v29		WAT1-related protein At3g28100
AT1G61310	-1.59646	0.000405249	0.00363625	Ensembl_v29		LRR and NB-ARC domains-containing disease resistance protein
AT3G29810	-1.59514	7.65e-06	0.000128339	Ensembl_v29	COBL3	COBRA-like protein 2
AT1G20620	-1.59321	8.98e-06	0.000147892	Ensembl_v29	CAT3	Catalase-3
AT2G01590	-1.59168	0.000121956	0.00135466	Ensembl_v29	CRR3	chlororespiratory reduction 3
AT1G46480	-1.59043	5.15e-05	0.000657	Ensembl_v29	WOX4	WUSCHEL-related homeobox 4
AT5G63160	-1.59032	0.000185044	0.00191344	Ensembl_v29	BT1	BTB/POZ and TAZ domain-containing protein 1
AT4G12270	-1.58689	0.00586256	0.030346	Ensembl_v29		Copper amine oxidase family protein
AT2G44500	-1.58574	5.12e-06	9.08e-05	Ensembl_v29		O-fucosyltransferase family protein
AT5G26280	-1.58509	7.28e-06	0.000123321	Ensembl_v29		TRAF-like family protein
AT1G21350	-1.58349	1.76e-05	0.000261601	Ensembl_v29		Thioredoxin superfamily protein
AT1G03820	-1.58254	4.68e-10	2.3e-08	Ensembl_v29		unknown protein%3B FUNCTIONS IN: molecular_function unknown%3B INVOLVED IN: biological_process unknown%3B LOCATED IN: endomembrane system%3B EXPRESSED IN: 21 plant structures%3B EXPRESSED DURING: 13 growth stages%3B Has 1345 Blast hits to 1122 proteins in 102 s /.../: Archae - 2%3B Bacteria - 28%3B Metazoa - 28%3B Fungi - 30%3B Plants - 109%3B Viruses - 0%3B Other Eukaryotes - 1148 (source: NCBI …
AT3G16920	-1.58133	9.41e-07	2.1e-05	Ensembl_v29	CTL2	chitinase-like protein 2
AT1G65845	-1.58106	5.44e-08	1.73e-06	Ensembl_v29		unknown protein%3B FUNCTIONS IN: molecular_function unknown%3B INVOLVED IN: biological_process unknown%3B LOCATED IN: endomembrane system%3B Has 9 Blast hits to 9 proteins in 2 species: Archae - 0%3B Bacteria - 0%3B Metazoa - 0%3B Fungi - 0%3B Plants - 9%3B Viruses - /.../her Eukaryotes - 0 (source: NCBI BLink).
AT1G66500	-1.57869	2.29e-05	0.000327056	Ensembl_v29	PCFS1	Polyadenylation and cleavage factor homolog 1
AT5G03360	-1.57757	0.000513067	0.00439662	Ensembl_v29		DC1 domain-containing protein
AT1G09340	-1.57722	2.93e-05	0.000408257	Ensembl_v29	CSP41B	Chloroplast stem-loop binding protein of 41 kDa b%2C chloroplastic
AT3G23930	-1.57596	0.00706108	0.0350379	Ensembl_v29		unknown protein%3B FUNCTIONS IN: molecular_function unknown%3B INVOLVED IN: N-terminal protein myristoylation%3B LOCATED IN: cellular_component unknown%3B EXPRESSED IN: hypocotyl%3B BEST Arabidopsis thaliana protein match is: unknown protein (TAIR:AT4G13540.1 /.../ 10639 Blast hits to 7432 proteins in 646 species: Archae - 82%3B Bacteria - 826%3B Metazoa - 5047%3B Fungi - 759%3B Plants - 314%3B V…
AT3G20940	-1.57517	1.52e-06	3.14e-05	Ensembl_v29	CYP705A30	cytochrome P450%2C family 705%2C subfamily A%2C polypeptide 30
AT1G14630	-1.57386	0.000779406	0.00620793	Ensembl_v29		unknown protein%3B BEST Arabidopsis thaliana protein match is: unknown protein (TAIR:AT2G01990.1)%3B Has 125 Blast hits to 123 proteins in 14 species: Archae - 0%3B Bacteria - 0%3B Metazoa - 0%3B Fungi - 0%3B Plants - 125%3B Viruses - 0%3B Other Eukaryotes - 0 (sou /.../CBI BLink).
AT3G02730	-1.57117	0.000151214	0.00162788	Ensembl_v29	TRXF1	Thioredoxin F1%2C chloroplastic
AT5G22690	-1.56968	3.33e-07	8.53e-06	Ensembl_v29		Disease resistance protein (TIR-NBS-LRR class) family
AT2G01530	-1.56743	2.68e-07	7.16e-06	Ensembl_v29	MLP329	MLP-like protein 329
AT4G21120	-1.56617	0.000909673	0.00704903	Ensembl_v29	CAT1	Cationic amino acid transporter 1
AT4G13195	-1.56611	8.68e-05	0.00102217	Ensembl_v29	CLE44	CLAVATA3/ESR (CLE)-related protein 44
AT5G22920	-1.56577	5.34e-05	0.000677656	Ensembl_v29		CHY-type/CTCHY-type/RING-type Zinc finger protein
AT5G62770	-1.56561	2.7e-09	1.13e-07	Ensembl_v29		Protein of unknown function (DUF1645)
AT5G54510	-1.56405	1.14e-05	0.000181498	Ensembl_v29	GH3.6	Indole-3-acetic acid-amido synthetase GH3.6
AT3G52561	-1.5637	0.000118941	0.0013235	Ensembl_v29		unknown protein%3B FUNCTIONS IN: molecular_function unknown%3B INVOLVED IN: biological_process unknown%3B LOCATED IN: cellular_component unknown%3B BEST Arabidopsis thaliana protein match is: unknown protein (TAIR:AT3G11600.1)%3B Has 30201 Blast hits to 17322 /.../ins in 780 species: Archae - 12%3B Bacteria - 1396%3B Metazoa - 17338%3B Fungi - 3422%3B Plants - 5037%3B Viruses - 0%3B Other Eukaryo…
AT3G06020	-1.5635	3.1e-05	0.000425845	Ensembl_v29	FAF4	Protein FANTASTIC FOUR 4
AT5G57780	-1.5624	0.000240343	0.00237709	Ensembl_v29		EXPRESSED IN: 18 plant structures%3B EXPRESSED DURING: 12 growth stages%3B BEST Arabidopsis thaliana protein match is: sequence-specific DNA binding transcription factors (TAIR:AT4G30410.1)%3B Has 123 Blast hits to 123 proteins in 11 species: Archae - 0%3B /.../ia - 0%3B Metazoa - 0%3B Fungi - 0%3B Plants - 123%3B Viruses - 0%3B Other Eukaryotes - 0 (source: NCBI BLink).
AT5G57220	-1.56213	0.000195262	0.00199682	Ensembl_v29	CYP81F2	cytochrome P450%2C family 81%2C subfamily F%2C polypeptide 2
AT3G06140	-1.56202	9.16e-06	0.000149996	Ensembl_v29	LUL4	Probable E3 ubiquitin-protein ligase LUL4
AT2G46610	-1.56056	4.07e-07	1.02e-05	Ensembl_v29	RS31A	Serine/arginine-rich splicing factor RS31A
AT2G38870	-1.56055	1.32e-06	2.78e-05	Ensembl_v29		Serine protease inhibitor%2C potato inhibitor I-type family protein
AT4G35720	-1.55954	3.4e-06	6.38e-05	Ensembl_v29		Arabidopsis protein of unknown function (DUF241)
ATMG01370	-1.55923	0.00616938	0.031517	Ensembl_v29	ORF111D	Uncharacterized mitochondrial protein AtMg01370
AT1G74830	-1.55855	0.00350986	0.0204004	Ensembl_v29	MYOB6	Probable myosin-binding protein 6
AT1G21320	-1.55802	0.000349976	0.00323574	Ensembl_v29		nucleotide binding%3Bnucleic acid binding
AT1G70370	-1.55757	1.95e-11	1.25e-09	Ensembl_v29	JP650	Probable polygalacturonase non-catalytic subunit JP650
AT1G21010	-1.55563	8.65e-08	2.65e-06	Ensembl_v29		unknown protein%3B FUNCTIONS IN: molecular_function unknown%3B INVOLVED IN: N-terminal protein myristoylation%3B LOCATED IN: cellular_component unknown%3B EXPRESSED IN: 24 plant structures%3B EXPRESSED DURING: 14 growth stages%3B BEST Arabidopsis thaliana prote /.../ch is: unknown protein (TAIR:AT1G76600.1)%3B Has 206 Blast hits to 206 proteins in 13 species: Archae - 0%3B Bacteria - 0%3B Metazoa…
AT2G05160	-1.55446	0.00196644	0.0128716	Ensembl_v29		Zinc finger CCCH domain-containing protein 18
AT4G34650	-1.5543	3.87e-05	0.000514422	Ensembl_v29	SQS2	squalene synthase 2
AT1G11740	-1.55371	7.14e-05	0.000860718	Ensembl_v29		ankyrin repeat family protein
AT3G18070	-1.55358	0.000404051	0.00363241	Ensembl_v29	BGLU43	Beta-glucosidase 43
AT3G25790	-1.55338	4.35e-09	1.73e-07	Ensembl_v29		myb-like transcription factor family protein
AT3G16370	-1.5528	7.8e-06	0.000130476	Ensembl_v29	APG	GDSL esterase/lipase APG
AT1G15630	-1.55216	1.43e-05	0.000219538	Ensembl_v29		unknown protein%3B BEST Arabidopsis thaliana protein match is: unknown protein (TAIR:AT1G15610.1)%3B Has 122 Blast hits to 122 proteins in 14 species: Archae - 0%3B Bacteria - 0%3B Metazoa - 0%3B Fungi - 0%3B Plants - 122%3B Viruses - 0%3B Other Eukaryotes - 0 (sou /.../CBI BLink).
AT4G36830	-1.55199	5.5e-05	0.00069467	Ensembl_v29	HOS3	Elongation of fatty acids protein 3-like
AT2G41720	-1.55187	2.54e-07	6.86e-06	Ensembl_v29	EMB2654	Pentatricopeptide repeat-containing protein At2g41720
AT2G28860	-1.55178	0.0034079	0.0199431	Ensembl_v29	CYP710A4	Cytochrome P450 710A1
AT3G28130	-1.55122	1.56e-05	0.000236408	Ensembl_v29		WAT1-related protein At3g28130
AT3G11280	-1.55102	1.49e-09	6.63e-08	Ensembl_v29		Duplicated homeodomain-like superfamily protein
AT2G23170	-1.55053	0.000459356	0.0040316	Ensembl_v29	GH3.3	Indole-3-acetic acid-amido synthetase GH3.3
AT1G51700	-1.54944	2.29e-05	0.000327056	Ensembl_v29	DOF1.7	Dof zinc finger protein DOF1.7
AT2G26420	-1.54912	0.00433113	0.0240051	Ensembl_v29	PIP5K3	Phosphatidylinositol 4-phosphate 5-kinase 3
AT1G22650	-1.54908	8.33e-05	0.000988791	Ensembl_v29	INVD	Probable alkaline/neutral invertase D
AT1G68940	-1.54782	4.41e-05	0.000575729	Ensembl_v29	PUB42	Putative U-box domain-containing protein 42
AT3G44940	-1.54776	5.5e-08	1.74e-06	Ensembl_v29		Protein of unknown function (DUF1635)
AT3G24300	-1.54629	0.000897455	0.00697337	Ensembl_v29	AMT1-3	Ammonium transporter 1 member 3
AT5G51890	-1.54566	0.00457241	0.0251063	Ensembl_v29	PER66	Peroxidase 66
AT1G64400	-1.54498	0.000234069	0.00232523	Ensembl_v29	LACS3	Long chain acyl-CoA synthetase 3
AT4G12440	-1.54355	6.3e-05	0.000779289	Ensembl_v29	APT4	Adenine phosphoribosyltransferase 4
AT4G02270	-1.54331	7.33e-05	0.00088054	Ensembl_v29	RHS13	root hair specific 13
AT3G20340	-1.54271	3.93e-06	7.22e-05	Ensembl_v29		Expression of the gene is downregulated in the presence of paraquat%2C an inducer of photoxidative stress.
AT3G15950	-1.54221	1.45e-05	0.000222274	Ensembl_v29	NAI2	TSA1-like protein
AT3G07410	-1.54167	2.44e-08	8.44e-07	Ensembl_v29	RABA5B	Ras-related protein RABA5b
AT1G49500	-1.54102	3.16e-08	1.06e-06	Ensembl_v29		unknown protein%3B FUNCTIONS IN: molecular_function unknown%3B INVOLVED IN: biological_process unknown%3B LOCATED IN: endomembrane system%3B EXPRESSED IN: 19 plant structures%3B EXPRESSED DURING: 10 growth stages%3B BEST Arabidopsis thaliana protein match is: u /.../ protein (TAIR:AT3G19030.1)%3B Has 24 Blast hits to 24 proteins in 2 species: Archae - 0%3B Bacteria - 0%3B Metazoa - 0%3B Fungi - 0…
AT1G73805	-1.54081	0.00277223	0.0168722	Ensembl_v29	SARD1	Protein SAR DEFICIENT 1
AT2G32800	-1.5404	0.000148431	0.00160328	Ensembl_v29	LECRKS2	Receptor like protein kinase S.2
AT2G40750	-1.54017	0.000778376	0.00620234	Ensembl_v29	WRKY54	Probable WRKY transcription factor 54
AT3G12580	-1.53873	0.000102243	0.00116661	Ensembl_v29	MED37C	Probable mediator of RNA polymerase II transcription subunit 37c
AT5G11920	-1.53866	1.94e-07	5.45e-06	Ensembl_v29	CWINV6	Beta-fructofuranosidase%2C insoluble isoenzyme CWINV6
AT1G02660	-1.53804	1.28e-05	0.00020016	Ensembl_v29		alpha/beta-Hydrolases superfamily protein
AT5G35190	-1.5373	0.000261094	0.00254233	Ensembl_v29		proline-rich extensin-like family protein
AT4G38770	-1.53586	0.000194794	0.00199458	Ensembl_v29	PRP4	Proline-rich protein 4
AT4G29270	-1.53332	3.66e-08	1.21e-06	Ensembl_v29		HAD superfamily%2C subfamily IIIB acid phosphatase
AT1G35210	-1.533	0.00883988	0.041599	Ensembl_v29		unknown protein%3B FUNCTIONS IN: molecular_function unknown%3B INVOLVED IN: biological_process unknown%3B LOCATED IN: chloroplast%3B EXPRESSED IN: 14 plant structures%3B EXPRESSED DURING: 9 growth stages%3B CONTAINS InterPro DOMAIN/s: Protein of unknown functio /.../40 (InterPro:IPR008004)%3B BEST Arabidopsis thaliana protein match is: unknown protein (TAIR:AT1G22470.1)%3B Has 83 Blast hits to 83…
AT1G20490	-1.53217	0.000127294	0.00140485	Ensembl_v29		AMP-dependent synthetase and ligase family protein
AT5G16340	-1.53196	0.00135191	0.00966947	Ensembl_v29	AAE6	Probable acyl-activating enzyme 6
AT1G77530	-1.53196	9.03e-06	0.000148296	Ensembl_v29		O-methyltransferase family protein
AT3G46540	-1.53174	4.84e-08	1.56e-06	Ensembl_v29		ENTH/VHS family protein
AT3G59340	-1.53118	0.000274041	0.00264518	Ensembl_v29		Eukaryotic protein of unknown function (DUF914)
AT3G09260	-1.53095	9.59e-05	0.00110376	Ensembl_v29	BGLU23	Beta-glucosidase 23
AT4G30670	-1.53077	9.92e-06	0.000160893	Ensembl_v29		Putative membrane lipoprotein
AT5G23360	-1.52944	3.31e-06	6.24e-05	Ensembl_v29		GEM-like protein 7
AT3G52748	-1.52901	5.59e-06	9.79e-05	Ensembl_v29		other RNA
AT2G43375	-1.52667	0.000374714	0.00341424	Ensembl_v29		other RNA
AT2G36470	-1.52618	6.28e-05	0.000777943	Ensembl_v29		Plant protein of unknown function (DUF868)
AT1G64770	-1.52427	0.00315466	0.0186931	Ensembl_v29	PNSB2	Photosynthetic NDH subunit of subcomplex B 2%2C chloroplastic
AT4G15765	-1.52358	1.19e-06	2.55e-05	Ensembl_v29		FAD/NAD(P)-binding oxidoreductase family protein
AT3G23800	-1.51988	7.11e-11	4.08e-09	Ensembl_v29	SBP3	Selenium-binding protein 3
AT1G13090	-1.51986	5.36e-07	1.29e-05	Ensembl_v29	CYP71B28	Cytochrome P450 71B28
AT3G06990	-1.51949	2.92e-06	5.61e-05	Ensembl_v29		Cysteine/Histidine-rich C1 domain family protein
AT3G15740	-1.51918	0.00183012	0.0121928	Ensembl_v29		RING/U-box superfamily protein
AT2G43000	-1.51825	0.000271699	0.00262795	Ensembl_v29	JUB1	Transcription factor JUNGBRUNNEN 1
AT4G17600	-1.51808	0.00017741	0.00185586	Ensembl_v29	LIL3:1	Chlorophyll A-B binding family protein
AT4G03230	-1.51718	1.12e-09	5.11e-08	Ensembl_v29		S-locus lectin protein kinase family protein
AT4G11210	-1.51699	6.37e-06	0.000109879	Ensembl_v29	DIR14	Dirigent protein 14
AT4G25110	-1.51678	0.00104447	0.00788623	Ensembl_v29	AMC2	Metacaspase-2
AT4G13340	-1.51601	1.74e-06	3.55e-05	Ensembl_v29	LRX3	Leucine-rich repeat extensin-like protein 3
AT1G53990	-1.51439	1.33e-05	0.00020622	Ensembl_v29	GLIP3	GDSL esterase/lipase 3
AT2G30040	-1.51431	4.11e-05	0.000541056	Ensembl_v29	MAPKKK14	mitogen-activated protein kinase kinase kinase 14
AT2G26370	-1.51359	0.00118082	0.00869641	Ensembl_v29		MD-2-related lipid recognition domain-containing protein
AT2G42870	-1.51319	0.00323874	0.0190893	Ensembl_v29	PAR1	Transcription factor PAR1
AT1G69520	-1.51227	4.82e-06	8.61e-05	Ensembl_v29		S-adenosyl-L-methionine-dependent methyltransferases superfamily protein
AT2G37660	-1.51223	2.75e-08	9.42e-07	Ensembl_v29		Uncharacterized protein At2g37660%2C chloroplastic
AT2G47950	-1.50875	0.00163404	0.0112153	Ensembl_v29		unknown protein%3B FUNCTIONS IN: molecular_function unknown%3B INVOLVED IN: biological_process unknown%3B LOCATED IN: endomembrane system%3B EXPRESSED IN: root%2C flower%3B EXPRESSED DURING: petal differentiation and expansion stage%3B BEST Arabidopsis thaliana p /.../ match is: unknown protein (TAIR:AT3G62990.1)%3B Has 22 Blast hits to 22 proteins in 5 species: Archae - 0%3B Bacteria - 0%3B Meta…
AT1G77131	-1.50722	9.58e-05	0.00110338	Ensembl_v29		pseudogene of PGSIP%2C glycogenin glucosyltransferase
AT4G22110	-1.50696	0.000694292	0.00567868	Ensembl_v29		Alcohol dehydrogenase-like 5
AT5G40850	-1.50483	1.66e-09	7.3e-08	Ensembl_v29	UPM1	urophorphyrin methylase 1
AT5G67620	-1.50319	1.14e-07	3.37e-06	Ensembl_v29		unknown protein%3B FUNCTIONS IN: molecular_function unknown%3B INVOLVED IN: N-terminal protein myristoylation%3B LOCATED IN: microtubule%3B BEST Arabidopsis thaliana protein match is: unknown protein (TAIR:AT5G62900.1)%3B Has 1807 Blast hits to 1807 proteins /.../ species: Archae - 0%3B Bacteria - 0%3B Metazoa - 736%3B Fungi - 347%3B Plants - 385%3B Viruses - 0%3B Other Eukaryotes - 339 (source: …
AT5G35790	-1.50272	5.52e-06	9.68e-05	Ensembl_v29	APG1	Glucose-6-phosphate 1-dehydrogenase 1%2C chloroplastic
AT1G06120	-1.502	0.000885246	0.00689658	Ensembl_v29		Delta-9 desaturase-like 3 protein
AT2G43550	-1.50174	4.97e-05	0.000637541	Ensembl_v29	ATTI6	Scorpion toxin-like knottin superfamily protein
AT1G23090	-1.50141	0.00515806	0.027552	Ensembl_v29	SULTR3%3B3	Probable sulfate transporter 3.3
AT5G01640	-1.5009	0.000246332	0.00242108	Ensembl_v29	PRA1B5	PRA1 family protein B5
AT5G28500	-1.49906	6.76e-07	1.58e-05	Ensembl_v29	RAF1	Rubisco accumulation factor 1%2C chloroplastic
AT2G23960	-1.49887	0.000895296	0.0069605	Ensembl_v29		Class I glutamine amidotransferase-like superfamily protein
AT3G51080	-1.49741	0.000799677	0.00633993	Ensembl_v29	GATA6	GATA transcription factor 6
AT2G32030	-1.49682	0.000256981	0.00250746	Ensembl_v29		Acyl-CoA N-acyltransferases (NAT) superfamily protein
AT5G01075	-1.49622	0.00893001	0.0419306	Ensembl_v29		Glycosyl hydrolase family 35 protein
AT1G55390	-1.49612	0.00645292	0.0325674	Ensembl_v29		Cysteine/Histidine-rich C1 domain family protein
AT1G69920	-1.49602	0.000305704	0.00288714	Ensembl_v29	GSTU12	Glutathione S-transferase U12
AT4G17490	-1.49457	1e-05	0.000162182	Ensembl_v29	ERF6	Ethylene-responsive transcription factor 6
AT5G14370	-1.49203	5.29e-08	1.68e-06	Ensembl_v29		CCT motif family protein
AT1G67470	-1.49184	0.000540659	0.00459755	Ensembl_v29		Inactive serine/threonine-protein kinase At1g67470
AT5G58120	-1.49164	5.49e-06	9.66e-05	Ensembl_v29		Disease resistance protein (TIR-NBS-LRR class) family
AT5G59680	-1.48994	0.000142909	0.00155412	Ensembl_v29		Probable LRR receptor-like serine/threonine-protein kinase At5g59680
AT3G05160	-1.48911	1.62e-05	0.000243624	Ensembl_v29		Sugar transporter ERD6-like 10
AT4G19810	-1.48841	0.00259486	0.016078	Ensembl_v29		Glycosyl hydrolase family protein with chitinase insertion domain
AT1G77490	-1.48743	0.00013498	0.00148171	Ensembl_v29	APXT	L-ascorbate peroxidase T%2C chloroplastic
AT5G03170	-1.48614	3.43e-06	6.42e-05	Ensembl_v29	FLA11	Fasciclin-like arabinogalactan protein 11
AT1G69935	-1.48611	3e-05	0.000414877	Ensembl_v29	SHW1	short hypocotyl in white light1
AT2G20260	-1.48462	3.33e-07	8.53e-06	Ensembl_v29	PSAE2	Photosystem I reaction center subunit IV B%2C chloroplastic
AT1G27920	-1.4844	1.04e-07	3.11e-06	Ensembl_v29	MAP65-8	65-kDa microtubule-associated protein 8
AT2G02310	-1.48438	0.0018649	0.0123342	Ensembl_v29	PP2B6	Putative F-box protein PP2-B6
AT1G64170	-1.48409	0.0028596	0.0173202	Ensembl_v29	CHX16	Cation/H(+) antiporter 16
AT3G50820	-1.48381	6.88e-06	0.000117372	Ensembl_v29	PSBO2	Oxygen-evolving enhancer protein 1-2%2C chloroplastic
AT5G67385	-1.48375	0.00409274	0.02294	Ensembl_v29		BTB/POZ domain-containing protein At5g67385
AT2G27820	-1.48201	2.6e-07	7.01e-06	Ensembl_v29	ADT3	Arogenate dehydratase 3%2C chloroplastic
AT1G77420	-1.48131	1.2e-09	5.45e-08	Ensembl_v29		alpha/beta-Hydrolases superfamily protein
AT1G80870	-1.48074	1.86e-07	5.29e-06	Ensembl_v29		Putative receptor-like protein kinase At1g80870
AT2G32795	-1.4807	0.00141927	0.0100108	Ensembl_v29		other RNA
AT5G58750	-1.4805	4.75e-06	8.51e-05	Ensembl_v29		NAD(P)-binding Rossmann-fold superfamily protein
AT2G35730	-1.48003	0.00100665	0.00764967	Ensembl_v29		Heavy metal transport/detoxification superfamily protein
AT4G36540	-1.47727	8.11e-05	0.00096577	Ensembl_v29	BEE2	Transcription factor BEE 2
AT5G05435	-1.47683	0.000244209	0.00240398	Ensembl_v29		other RNA
AT2G34420	-1.47624	3.04e-09	1.26e-07	Ensembl_v29	LHB1B2	photosystem II light harvesting complex gene B1B2
AT2G38750	-1.47618	5.5e-06	9.66e-05	Ensembl_v29	ANN4	Annexin D4
AT1G10340	-1.47472	0.000248627	0.00243983	Ensembl_v29		Ankyrin repeat family protein
AT1G64210	-1.47444	0.000756593	0.0060698	Ensembl_v29		Putative inactive receptor-like protein kinase At1g64210
AT5G35940	-1.47363	4.4e-05	0.000574783	Ensembl_v29	JAL41	Jacalin-related lectin 41
AT1G16640	-1.4719	0.00278144	0.0169119	Ensembl_v29		B3 domain-containing protein At1g16640
AT1G59960	-1.47148	7.21e-11	4.11e-09	Ensembl_v29		NAD(P)-linked oxidoreductase superfamily protein
AT1G72450	-1.47067	8.42e-06	0.000139462	Ensembl_v29	TIFY11B	Protein TIFY 11B
AT5G25120	-1.46989	0.00252801	0.0157674	Ensembl_v29	CYP71B11	Cytochrome P450 71B11
AT2G30480	-1.46912	2.02e-06	4.06e-05	Ensembl_v29		unknown protein%3B Has 35333 Blast hits to 34131 proteins in 2444 species: Archae - 798%3B Bacteria - 22429%3B Metazoa - 974%3B Fungi - 991%3B Plants - 531%3B Viruses - 0%3B Other Eukaryotes - 9610 (source: NCBI BLink).
AT4G12280	-1.4671	0.00213466	0.0137459	Ensembl_v29		copper amine oxidase family protein
AT3G49110	-1.46697	0.00859173	0.040726	Ensembl_v29	PER33	Peroxidase 33
AT1G63750	-1.46697	0.00243202	0.0152952	Ensembl_v29		Disease resistance protein (TIR-NBS-LRR class) family
AT3G25805	-1.46514	6.85e-05	0.000835213	Ensembl_v29		unknown protein%3B Has 98 Blast hits to 98 proteins in 45 species: Archae - 0%3B Bacteria - 51%3B Metazoa - 0%3B Fungi - 0%3B Plants - 43%3B Viruses - 0%3B Other Eukaryotes - 4 (source: NCBI BLink).
AT1G45201	-1.46512	1.17e-05	0.000185274	Ensembl_v29	ATTLL1	triacylglycerol lipase-like 1
AT4G12880	-1.46488	1.58e-09	7e-08	Ensembl_v29	ENODL19	early nodulin-like protein 19
AT1G03300	-1.46378	0.00187918	0.0124188	Ensembl_v29	ATDUF1	DOMAIN OF UNKNOWN FUNCTION 724 1
AT1G64780	-1.46288	0.00118915	0.00874406	Ensembl_v29	AMT1-2	Ammonium transporter 1 member 2
AT5G56160	-1.46189	9.84e-05	0.00112843	Ensembl_v29	SFH14	Phosphatidylinositol/phosphatidylcholine transfer protein SFH14
AT4G25300	-1.46139	9.16e-05	0.00106783	Ensembl_v29		2-oxoglutarate (2OG) and Fe(II)-dependent oxygenase superfamily protein
AT2G23530	-1.46106	8.51e-05	0.0010065	Ensembl_v29		Zinc-finger domain of monoamine-oxidase A repressor R1
AT5G50450	-1.46061	1.03e-05	0.000166614	Ensembl_v29		F-box protein At5g50450
AT3G43430	-1.46058	1.19e-07	3.51e-06	Ensembl_v29		RING/U-box superfamily protein
AT1G53520	-1.45985	0.000188093	0.00193859	Ensembl_v29	FAP3	Fatty-acid-binding protein 3
AT5G20860	-1.45754	0.000296322	0.00280851	Ensembl_v29	PME54	Probable pectinesterase/pectinesterase inhibitor 54
AT3G15530	-1.45721	4.03e-09	1.61e-07	Ensembl_v29		S-adenosyl-L-methionine-dependent methyltransferases superfamily protein
AT2G28120	-1.45628	3.29e-05	0.000447039	Ensembl_v29		Major facilitator superfamily protein
AT5G24318	-1.45605	4.3e-05	0.000562867	Ensembl_v29		O-Glycosyl hydrolases family 17 protein
AT3G11640	-1.45572	0.0066226	0.0332558	Ensembl_v29		unknown protein%3B FUNCTIONS IN: molecular_function unknown%3B INVOLVED IN: biological_process unknown%3B LOCATED IN: endomembrane system%3B BEST Arabidopsis thaliana protein match is: unknown protein (TAIR:AT3G52480.1)%3B Has 36 Blast hits to 36 proteins in /.../ies: Archae - 0%3B Bacteria - 0%3B Metazoa - 0%3B Fungi - 0%3B Plants - 36%3B Viruses - 0%3B Other Eukaryotes - 0 (source: NCBI BLink).
AT5G25090	-1.45539	0.000135944	0.00148809	Ensembl_v29	ENODL13	Early nodulin-like protein 3
AT3G15420	-1.45423	0.000279873	0.00268909	Ensembl_v29		Transcription factor TFIIIC%2C tau55-related protein
AT5G41120	-1.4525	2.17e-07	5.99e-06	Ensembl_v29		Esterase/lipase/thioesterase family protein
AT1G05700	-1.45192	0.00238997	0.0150811	Ensembl_v29		Probable LRR receptor-like serine/threonine-protein kinase At1g05700
AT1G70450	-1.45102	0.00609131	0.0312095	Ensembl_v29		Protein kinase superfamily protein
AT1G69050	-1.44978	0.000488134	0.00423686	Ensembl_v29		unknown protein%3B Has 9 Blast hits to 9 proteins in 4 species: Archae - 0%3B Bacteria - 0%3B Metazoa - 0%3B Fungi - 0%3B Plants - 9%3B Viruses - 0%3B Other Eukaryotes - 0 (source: NCBI BLink).
AT1G30870	-1.4473	0.00404818	0.0227782	Ensembl_v29	PER7	Peroxidase 7
AT4G25820	-1.44643	0.000734052	0.00591917	Ensembl_v29	XTH14	Xyloglucan endotransglucosylase/hydrolase protein 14
AT1G30380	-1.4462	1.94e-07	5.45e-06	Ensembl_v29	PSAK	Photosystem I reaction center subunit psaK%2C chloroplastic
AT3G47100	-1.44607	0.00470582	0.0256893	Ensembl_v29		unknown protein%3B Has 1 Blast hits to 1 proteins in 1 species: Archae - 0%3B Bacteria - 0%3B Metazoa - 0%3B Fungi - 0%3B Plants - 1%3B Viruses - 0%3B Other Eukaryotes - 0 (source: NCBI BLink).
AT1G16070	-1.44598	0.00023262	0.00231283	Ensembl_v29	TULP8	Tubby-like protein 8
AT3G23805	-1.4458	0.000198552	0.00202317	Ensembl_v29	RALFL24	Protein RALF-like 24
AT5G49080	-1.4453	0.000114294	0.00128011	Ensembl_v29		transposable element gene
AT3G19663	-1.44505	0.0022354	0.0142825	Ensembl_v29		unknown protein%3B Has 30201 Blast hits to 17322 proteins in 780 species: Archae - 12%3B Bacteria - 1396%3B Metazoa - 17338%3B Fungi - 3422%3B Plants - 5037%3B Viruses - 0%3B Other Eukaryotes - 2996 (source: NCBI BLink).
AT1G27670	-1.44395	7.65e-07	1.76e-05	Ensembl_v29		unknown protein%3B BEST Arabidopsis thaliana protein match is: unknown protein (TAIR:AT1G75360.1)%3B Has 35 Blast hits to 35 proteins in 6 species: Archae - 0%3B Bacteria - 0%3B Metazoa - 0%3B Fungi - 0%3B Plants - 35%3B Viruses - 0%3B Other Eukaryotes - 0 (source: /.../BLink).
AT3G18090	-1.44351	2.65e-05	0.000372934	Ensembl_v29	NRPD2B	nuclear RNA polymerase D2B
AT2G18690	-1.4431	0.000209901	0.00211935	Ensembl_v29		unknown protein%3B FUNCTIONS IN: molecular_function unknown%3B INVOLVED IN: biological_process unknown%3B LOCATED IN: membrane%3B EXPRESSED IN: 17 plant structures%3B EXPRESSED DURING: 9 growth stages%3B CONTAINS InterPro DOMAIN/s: Protein of unknown function D /.../(InterPro:IPR010380)%3B BEST Arabidopsis thaliana protein match is: unknown protein (TAIR:AT2G18680.1)%3B Has 213 Blast hits to 211 …
AT1G06923	-1.44277	0.00175191	0.0117926	Ensembl_v29		BEST Arabidopsis thaliana protein match is: ovate family protein 17 (TAIR:AT2G30395.1)%3B Has 35333 Blast hits to 34131 proteins in 2444 species: Archae - 798%3B Bacteria - 22429%3B Metazoa - 974%3B Fungi - 991%3B Plants - 531%3B Viruses - 0%3B Other Eukaryotes - /.../(source: NCBI BLink).
AT4G18640	-1.44031	3.3e-06	6.24e-05	Ensembl_v29	MRH1	Probable LRR receptor-like serine/threonine-protein kinase MRH1
AT5G60490	-1.44022	0.00312972	0.0185686	Ensembl_v29	FLA12	Fasciclin-like arabinogalactan protein 12
AT3G04220	-1.43918	0.00048048	0.00418777	Ensembl_v29		Disease resistance protein (TIR-NBS-LRR class) family
AT3G16350	-1.43912	5.36e-07	1.29e-05	Ensembl_v29		Homeodomain-like superfamily protein
AT3G49840	-1.43783	0.000112432	0.00126214	Ensembl_v29		Uncharacterized conserved protein (DUF2215)
AT5G65870	-1.43748	1.09e-05	0.000174169	Ensembl_v29	PSK5	Phytosulfokines 5
AT5G45650	-1.43667	0.00276229	0.0168334	Ensembl_v29		subtilase family protein
AT5G21105	-1.43646	2.96e-08	1.01e-06	Ensembl_v29		Plant L-ascorbate oxidase
AT5G42440	-1.43596	5.42e-05	0.000686608	Ensembl_v29		Protein kinase superfamily protein
AT5G43230	-1.43239	0.00672641	0.0336695	Ensembl_v29		unknown protein%3B BEST Arabidopsis thaliana protein match is: unknown protein (TAIR:AT3G01810.3)%3B Has 30201 Blast hits to 17322 proteins in 780 species: Archae - 12%3B Bacteria - 1396%3B Metazoa - 17338%3B Fungi - 3422%3B Plants - 5037%3B Viruses - 0%3B Other Eu /.../es - 2996 (source: NCBI BLink).
AT3G16900	-1.43223	0.000366811	0.00336009	Ensembl_v29		Protein LURP-one-related 13
AT4G28940	-1.43212	0.000618957	0.00516459	Ensembl_v29		Phosphorylase superfamily protein
AT1G72790	-1.43194	1.23e-06	2.62e-05	Ensembl_v29		hydroxyproline-rich glycoprotein family protein
AT4G00850	-1.43028	3.76e-05	0.000501034	Ensembl_v29	GIF3	GRF1-interacting factor 3
AT5G27100	-1.42855	9.18e-05	0.00106906	Ensembl_v29	GLR2.1	Glutamate receptor 2.1
AT1G74100	-1.42604	1.29e-08	4.71e-07	Ensembl_v29	SOT16	Cytosolic sulfotransferase 16
AT4G27810	-1.42396	0.00113306	0.00841364	Ensembl_v29		unknown protein%3B CONTAINS InterPro DOMAIN/s: Protein of unknown function DUF688 (InterPro:IPR007789)%3B BEST Arabidopsis thaliana protein match is: unknown protein (TAIR:AT5G53030.1)%3B Has 73 Blast hits to 66 proteins in 11 species: Archae - 0%3B Bacteri /.../ Metazoa - 0%3B Fungi - 0%3B Plants - 73%3B Viruses - 0%3B Other Eukaryotes - 0 (source: NCBI BLink).
AT3G48350	-1.42364	1.53e-07	4.43e-06	Ensembl_v29	CEP3	KDEL-tailed cysteine endopeptidase CEP3
AT1G21140	-1.42343	9.41e-05	0.00108835	Ensembl_v29		Vacuolar iron transporter homolog 1
AT1G50040	-1.42275	0.00126191	0.00916121	Ensembl_v29		Protein of unknown function (DUF1005)
AT1G80520	-1.4222	5.48e-05	0.000693794	Ensembl_v29		Sterile alpha motif (SAM) domain-containing protein
AT3G56200	-1.42161	0.000338983	0.00314489	Ensembl_v29		Transmembrane amino acid transporter family protein
AT4G25860	-1.42138	0.000848063	0.00666471	Ensembl_v29	ORP4A	Oxysterol-binding protein-related protein 4A
AT5G58784	-1.42031	0.00631312	0.0320862	Ensembl_v29		Dehydrodolichyl diphosphate synthase 5
AT5G11780	-1.42004	0.00126921	0.00920362	Ensembl_v29		unknown protein%3B Has 37 Blast hits to 37 proteins in 12 species: Archae - 0%3B Bacteria - 0%3B Metazoa - 0%3B Fungi - 3%3B Plants - 34%3B Viruses - 0%3B Other Eukaryotes - 0 (source: NCBI BLink).
AT3G16420	-1.41725	4.11e-05	0.000540775	Ensembl_v29	PBP1	PYK10-binding protein 1
AT5G03995	-1.4172	1.05e-07	3.16e-06	Ensembl_v29		unknown protein%3B FUNCTIONS IN: molecular_function unknown%3B INVOLVED IN: biological_process unknown%3B LOCATED IN: cellular_component unknown%3B Has 30201 Blast hits to 17322 proteins in 780 species: Archae - 12%3B Bacteria - 1396%3B Metazoa - 17338%3B Fungi - /.../ Plants - 5037%3B Viruses - 0%3B Other Eukaryotes - 2996 (source: NCBI BLink).
AT3G09940	-1.41716	1.01e-06	2.23e-05	Ensembl_v29	MDHAR	Probable monodehydroascorbate reductase%2C cytoplasmic isoform 1
AT1G35430	-1.41697	6.08e-05	0.000758277	Ensembl_v29		unknown protein%3B FUNCTIONS IN: molecular_function unknown%3B INVOLVED IN: biological_process unknown%3B LOCATED IN: mitochondrion%3B EXPRESSED IN: 22 plant structures%3B EXPRESSED DURING: 13 growth stages%3B BEST Arabidopsis thaliana protein match is: unknown /.../in (TAIR:AT4G09170.1)%3B Has 23 Blast hits to 23 proteins in 5 species: Archae - 0%3B Bacteria - 0%3B Metazoa - 0%3B Fungi - 0%3B Pl…
AT3G44960	-1.41693	0.000664521	0.00547794	Ensembl_v29		unknown protein%3B Has 34 Blast hits to 34 proteins in 10 species: Archae - 0%3B Bacteria - 0%3B Metazoa - 3%3B Fungi - 0%3B Plants - 31%3B Viruses - 0%3B Other Eukaryotes - 0 (source: NCBI BLink).
AT4G20230	-1.41663	1.18e-06	2.54e-05	Ensembl_v29	TPS09	Terpenoid cyclases/Protein prenyltransferases superfamily protein
AT4G04020	-1.4157	6.45e-06	0.000110978	Ensembl_v29	PAP1	Probable plastid-lipid-associated protein 1%2C chloroplastic
AT1G54010	-1.41446	4.98e-07	1.21e-05	Ensembl_v29	GLL23	Inactive GDSL esterase/lipase-like protein 23
AT5G40500	-1.41312	0.00529972	0.0281413	Ensembl_v29		unknown protein%3B Has 30201 Blast hits to 17322 proteins in 780 species: Archae - 12%3B Bacteria - 1396%3B Metazoa - 17338%3B Fungi - 3422%3B Plants - 5037%3B Viruses - 0%3B Other Eukaryotes - 2996 (source: NCBI BLink).
AT1G61050	-1.41185	0.000212605	0.0021455	Ensembl_v29		alpha 1%2C4-glycosyltransferase family protein
AT2G22330	-1.41132	2.78e-09	1.16e-07	Ensembl_v29	CYP79B3	Tryptophan N-monooxygenase 2
AT5G51170	-1.41082	7.52e-06	0.000126554	Ensembl_v29		unknown protein%3B CONTAINS InterPro DOMAIN/s: Uncharacterised protein family UPF0406 (InterPro:IPR019146)%3B Has 30201 Blast hits to 17322 proteins in 780 species: Archae - 12%3B Bacteria - 1396%3B Metazoa - 17338%3B Fungi - 3422%3B Plants - 5037%3B Viruses - 0%3B /.../ Eukaryotes - 2996 (source: NCBI BLink).
AT1G16530	-1.40967	4.75e-05	0.000613268	Ensembl_v29	LBD3	LOB domain-containing protein 3
AT2G45890	-1.40926	0.00129556	0.00935508	Ensembl_v29	ROPGEF4	Rop guanine nucleotide exchange factor 4
AT2G34510	-1.40774	5.15e-05	0.000656911	Ensembl_v29		Protein of unknown function%2C DUF642
AT5G20550	-1.40651	2.17e-08	7.6e-07	Ensembl_v29		2-oxoglutarate (2OG) and Fe(II)-dependent oxygenase superfamily protein
AT4G11370	-1.40572	0.000865216	0.0067685	Ensembl_v29	RHA1A	RING-H2 zinc finger protein RHA1a
AT4G19420	-1.40438	9.79e-08	2.95e-06	Ensembl_v29	PAE8	Pectin acetylesterase 8
AT2G21610	-1.40423	0.00181327	0.0121062	Ensembl_v29	PME11	Putative pectinesterase 11
AT1G77400	-1.40315	4.87e-06	8.68e-05	Ensembl_v29		CONTAINS InterPro DOMAIN/s: Protein of unknown function DUF688 (InterPro:IPR007789)%3B BEST Arabidopsis thaliana protein match is: hydroxyproline-rich glycoprotein family protein (TAIR:AT1G21695.1)%3B Has 328 Blast hits to 314 proteins in 61 species: Ar /.../ 0%3B Bacteria - 12%3B Metazoa - 130%3B Fungi - 28%3B Plants - 92%3B Viruses - 10%3B Other Eukaryotes - 56 (source: NCBI BLink).
AT1G54200	-1.40063	0.00106658	0.00802104	Ensembl_v29		unknown protein%3B BEST Arabidopsis thaliana protein match is: unknown protein (TAIR:AT3G13980.1)%3B Has 1084 Blast hits to 581 proteins in 136 species: Archae - 0%3B Bacteria - 72%3B Metazoa - 212%3B Fungi - 78%3B Plants - 102%3B Viruses - 0%3B Other Eukaryotes - /.../ource: NCBI BLink).
AT3G45160	-1.40063	1.46e-07	4.22e-06	Ensembl_v29		Putative membrane lipoprotein
AT5G65320	-1.4001	0.00168517	0.0114496	Ensembl_v29	BHLH99	Transcription factor bHLH99
AT2G33735	-1.39984	0.00875681	0.0413319	Ensembl_v29		Chaperone DnaJ-domain superfamily protein
AT2G21385	-1.39811	2.52e-06	4.92e-05	Ensembl_v29		unknown protein%3B FUNCTIONS IN: molecular_function unknown%3B INVOLVED IN: biological_process unknown%3B LOCATED IN: chloroplast%2C chloroplast envelope%3B EXPRESSED IN: 22 plant structures%3B EXPRESSED DURING: 13 growth stages%3B Has 49 Blast hits to 49 protein /.../0 species: Archae - 0%3B Bacteria - 0%3B Metazoa - 0%3B Fungi - 0%3B Plants - 44%3B Viruses - 0%3B Other Eukaryotes - 5 (source: N…
AT4G32670	-1.39664	1.14e-06	2.47e-05	Ensembl_v29		RING/FYVE/PHD zinc finger superfamily protein
AT5G44390	-1.39594	0.00272026	0.0166634	Ensembl_v29		FAD-binding Berberine family protein
AT1G69240	-1.39572	0.000370165	0.00338695	Ensembl_v29	MES15	Putative methylesterase 15%2C chloroplastic
AT3G53950	-1.39506	1.12e-06	2.43e-05	Ensembl_v29		glyoxal oxidase-related protein
AT4G01750	-1.39464	7.65e-08	2.39e-06	Ensembl_v29	RGXT2	UDP-D-xylose:L-fucose alpha-1%2C3-D-xylosyltransferase 2
AT4G15140	-1.39451	0.000328267	0.00306432	Ensembl_v29		unknown protein%3B Has 26 Blast hits to 26 proteins in 10 species: Archae - 0%3B Bacteria - 0%3B Metazoa - 0%3B Fungi - 0%3B Plants - 26%3B Viruses - 0%3B Other Eukaryotes - 0 (source: NCBI BLink).
AT3G17640	-1.39443	0.00138455	0.00984692	Ensembl_v29		Leucine-rich repeat (LRR) family protein
AT2G32390	-1.39403	1.4e-05	0.000216065	Ensembl_v29	GLR3.5	glutamate receptor 3.5
AT3G18710	-1.39271	1.8e-05	0.000266956	Ensembl_v29	PUB29	U-box domain-containing protein 29
AT5G27930	-1.39228	0.000100946	0.0011532	Ensembl_v29	PPC6-7	Probable protein phosphatase 2C 73
AT3G25770	-1.39213	0.00147393	0.0103307	Ensembl_v29	AOC2	Allene oxide cyclase 2%2C chloroplastic
AT2G46330	-1.39157	2.79e-07	7.39e-06	Ensembl_v29	AGP16	Arabinogalactan peptide 16
AT5G07990	-1.39091	0.000194627	0.00199395	Ensembl_v29	CYP75B1	Flavonoid 3'-monooxygenase
AT4G21890	-1.39034	0.000873276	0.00681741	Ensembl_v29		unknown protein%3B FUNCTIONS IN: molecular_function unknown%3B INVOLVED IN: biological_process unknown%3B LOCATED IN: nucleus%3B EXPRESSED IN: 13 plant structures%3B EXPRESSED DURING: 7 growth stages%3B Has 14 Blast hits to 14 proteins in 5 species: Archae - 0%3B /.../ria - 0%3B Metazoa - 0%3B Fungi - 0%3B Plants - 14%3B Viruses - 0%3B Other Eukaryotes - 0 (source: NCBI BLink).
AT2G06520	-1.3898	1.23e-07	3.61e-06	Ensembl_v29	PSBX	photosystem II subunit X
AT2G33855	-1.3896	0.00156729	0.010848	Ensembl_v29		unknown protein%3B Has 35333 Blast hits to 34131 proteins in 2444 species: Archae - 798%3B Bacteria - 22429%3B Metazoa - 974%3B Fungi - 991%3B Plants - 531%3B Viruses - 0%3B Other Eukaryotes - 9610 (source: NCBI BLink).
AT1G67370	-1.38958	0.00107883	0.00809705	Ensembl_v29	ASY1	DNA-binding HORMA family protein
AT2G42485	-1.38925	0.000474291	0.0041434	Ensembl_v29		other RNA
AT4G22890	-1.38849	3.25e-06	6.16e-05	Ensembl_v29	PGRL1A	PGR5-like protein 1A%2C chloroplastic
AT1G20510	-1.38814	2.47e-08	8.54e-07	Ensembl_v29	4CLL5	4-coumarate--CoA ligase-like 5
AT3G58190	-1.38755	0.000729167	0.00588612	Ensembl_v29	LBD29	LOB domain-containing protein 29
AT4G36410	-1.38591	0.00039653	0.00358187	Ensembl_v29	UBC17	Probable ubiquitin-conjugating enzyme E2 17
AT3G09580	-1.3858	0.000705685	0.00574695	Ensembl_v29		FAD/NAD(P)-binding oxidoreductase family protein
AT5G23820	-1.38496	5.35e-05	0.000678535	Ensembl_v29		MD-2-related lipid recognition domain-containing protein
AT2G22980	-1.38473	0.000713818	0.00580065	Ensembl_v29	SCPL13	Serine carboxypeptidase-like 13
AT2G19310	-1.38406	1.33e-05	0.000206324	Ensembl_v29	HSP18.5	18.5 kDa class IV heat shock protein
AT2G36000	-1.38392	3.44e-05	0.000464903	Ensembl_v29		Mitochondrial transcription termination factor family protein
AT4G17240	-1.38383	0.000111319	0.00125125	Ensembl_v29		unknown protein%3B FUNCTIONS IN: molecular_function unknown%3B INVOLVED IN: biological_process unknown%3B LOCATED IN: chloroplast%3B EXPRESSED IN: 16 plant structures%3B EXPRESSED DURING: 8 growth stages%3B Has 1142 Blast hits to 1055 proteins in 252 species: A /.../- 22%3B Bacteria - 318%3B Metazoa - 248%3B Fungi - 96%3B Plants - 59%3B Viruses - 3%3B Other Eukaryotes - 396 (source: NCBI BLink).
AT3G46480	-1.38252	5.65e-05	0.000710101	Ensembl_v29		2-oxoglutarate (2OG) and Fe(II)-dependent oxygenase superfamily protein
AT3G54310	-1.38164	0.000543017	0.00461345	Ensembl_v29		unknown protein%3B BEST Arabidopsis thaliana protein match is: unknown protein (TAIR:AT2G38430.1)%3B Has 44 Blast hits to 41 proteins in 9 species: Archae - 0%3B Bacteria - 0%3B Metazoa - 0%3B Fungi - 0%3B Plants - 44%3B Viruses - 0%3B Other Eukaryotes - 0 (source: /.../BLink).
AT4G27370	-1.38144	4.9e-06	8.73e-05	Ensembl_v29	VIII-B	Myosin-4
AT1G57990	-1.38107	1.62e-05	0.000244255	Ensembl_v29	PUP18	Probable purine permease 18
AT1G08900	-1.38091	3.6e-05	0.000484109	Ensembl_v29	SUGTL3	Sugar transporter ERD6-like 2
AT5G44785	-1.37995	7.8e-08	2.43e-06	Ensembl_v29	OSB3	Protein OSB3%2C chloroplastic/mitochondrial
AT1G60390	-1.37914	1.18e-06	2.54e-05	Ensembl_v29	PG1	Probable polygalacturonase non-catalytic subunit At1g60390
AT1G75280	-1.3784	8.25e-05	0.000979535	Ensembl_v29		Isoflavone reductase homolog P3
AT1G26970	-1.37693	0.00089029	0.00693015	Ensembl_v29		Protein kinase superfamily protein
AT1G17140	-1.3759	2.31e-06	4.55e-05	Ensembl_v29	ICR1	Interactor of constitutive active ROPs 1
AT5G17850	-1.37522	0.000174516	0.00183067	Ensembl_v29	CCX2	Cation/calcium exchanger 2
AT5G53250	-1.37246	1.65e-05	0.000248187	Ensembl_v29	AGP22	Arabinogalactan peptide 22
AT3G26650	-1.37076	0.000455393	0.00400614	Ensembl_v29	GAPA1	Glyceraldehyde-3-phosphate dehydrogenase GAPA1%2C chloroplastic
AT1G31170	-1.36967	1.05e-05	0.000169506	Ensembl_v29	SRX	Sulfiredoxin%2C chloroplastic/mitochondrial
AT2G48010	-1.36949	2.55e-08	8.78e-07	Ensembl_v29	RKF3	Probable LRR receptor-like serine/threonine-protein kinase RKF3
AT1G55450	-1.36908	4.89e-05	0.000629049	Ensembl_v29		S-adenosyl-L-methionine-dependent methyltransferases superfamily protein
AT1G69400	-1.369	0.00150608	0.010513	Ensembl_v29	BUB3.3	Mitotic checkpoint protein BUB3.3
AT4G29930	-1.36839	5.61e-05	0.000705413	Ensembl_v29	BHLH27	Transcription factor bHLH27
AT5G24290	-1.36675	0.00181854	0.0121292	Ensembl_v29	MEB2	Membrane protein of ER body 2
AT5G16200	-1.36673	0.00094763	0.00728925	Ensembl_v29		50S ribosomal protein-related
AT3G10710	-1.36666	0.00509896	0.0273525	Ensembl_v29	PME24	Putative pectinesterase/pectinesterase inhibitor 24
AT1G78410	-1.36637	0.00726532	0.0358345	Ensembl_v29	VQ10	VQ motif-containing protein 10
AT3G42806	-1.36574	0.000785698	0.00625013	Ensembl_v29		transposable element gene
AT2G40150	-1.36556	5.53e-08	1.75e-06	Ensembl_v29	TBL28	Protein trichome birefringence-like 28
AT4G34810	-1.36373	6.21e-05	0.000770643	Ensembl_v29		SAUR-like auxin-responsive protein family
AT1G10560	-1.36364	0.000328149	0.00306432	Ensembl_v29	PUB18	U-box domain-containing protein 18
AT4G18570	-1.36322	3.56e-07	9.08e-06	Ensembl_v29		Tetratricopeptide repeat (TPR)-like superfamily protein
AT1G59860	-1.36238	0.00141025	0.00997655	Ensembl_v29	HSP17.6A	17.6 kDa class I heat shock protein 1
AT1G05440	-1.36226	0.000681051	0.00558977	Ensembl_v29		C-8 sterol isomerases
AT1G29660	-1.36167	0.00992508	0.0455689	Ensembl_v29		GDSL esterase/lipase At1g29660
AT1G34040	-1.35989	0.000256741	0.00250746	Ensembl_v29	TAR3	Tryptophan aminotransferase-related protein 3
AT1G15040	-1.35933	0.00863173	0.0408847	Ensembl_v29		Class I glutamine amidotransferase-like superfamily protein
AT4G20362	-1.35867	0.00578126	0.0301378	Ensembl_v29		other RNA
AT1G29200	-1.35847	0.000543683	0.00461494	Ensembl_v29		O-fucosyltransferase family protein
AT3G10985	-1.35819	1.97e-06	3.98e-05	Ensembl_v29	SAG20	senescence associated gene 20
AT2G33550	-1.3553	5.17e-09	2.01e-07	Ensembl_v29		Homeodomain-like superfamily protein
AT1G01080	-1.35502	2.13e-05	0.000308066	Ensembl_v29		RNA-binding (RRM/RBD/RNP motifs) family protein
AT1G09575	-1.3549	0.000288674	0.0027568	Ensembl_v29		Calcium uniporter protein 6%2C mitochondrial
AT3G29639	-1.35465	0.00556339	0.0292695	Ensembl_v29		BEST Arabidopsis thaliana protein match is: SPOC domain / Transcription elongation factor S-II protein (TAIR:AT5G11430.1)%3B Has 45 Blast hits to 45 proteins in 8 species: Archae - 0%3B Bacteria - 0%3B Metazoa - 0%3B Fungi - 0%3B Plants - 45%3B Viruses - 0%3B Oth /.../aryotes - 0 (source: NCBI BLink).
AT3G48340	-1.35314	0.00726314	0.0358332	Ensembl_v29	CEP2	KDEL-tailed cysteine endopeptidase CEP2
AT1G43010	-1.35263	0.00600367	0.0308459	Ensembl_v29		Putative pentatricopeptide repeat-containing protein At1g43010
AT1G67150	-1.35166	1.51e-06	3.13e-05	Ensembl_v29		Plant protein of unknown function (DUF247)
AT5G48000	-1.35128	0.00253662	0.0158107	Ensembl_v29	CYP708A2	Cytochrome P450 708A2
AT5G12880	-1.35103	4.57e-05	0.000593489	Ensembl_v29		proline-rich family protein
AT3G29780	-1.34989	0.00166537	0.0113478	Ensembl_v29	RALFL27	Protein RALF-like 27
AT4G37550	-1.3495	4.97e-05	0.000637985	Ensembl_v29		Acetamidase/Formamidase family protein
AT4G07950	-1.34927	2.44e-06	4.79e-05	Ensembl_v29		DNA-directed RNA polymerase%2C subunit M%2C archaeal
AT5G47980	-1.34698	0.0012886	0.009312	Ensembl_v29	BAHD1	BAHD acyltransferase At5g47980
AT2G25605	-1.34585	0.00172175	0.0116477	Ensembl_v29		unknown protein%3B FUNCTIONS IN: molecular_function unknown%3B INVOLVED IN: biological_process unknown%3B LOCATED IN: chloroplast%3B Has 75 Blast hits to 75 proteins in 20 species: Archae - 2%3B Bacteria - 4%3B Metazoa - 0%3B Fungi - 0%3B Plants - 36%3B Viruses - 0%3B /.../Eukaryotes - 33 (source: NCBI BLink).
AT1G72900	-1.34507	0.000349084	0.00322907	Ensembl_v29		Toll-Interleukin-Resistance (TIR) domain-containing protein
AT3G54780	-1.34475	0.000110442	0.00124435	Ensembl_v29		Zinc finger (C3HC4-type RING finger) family protein
AT4G15330	-1.3439	0.000827905	0.00652806	Ensembl_v29	CYP705A1	cytochrome P450%2C family 705%2C subfamily A%2C polypeptide 1
AT3G51440	-1.34301	9.05e-07	2.03e-05	Ensembl_v29	SSL6	Protein STRICTOSIDINE SYNTHASE-LIKE 6
AT1G64065	-1.34294	0.000495178	0.00427831	Ensembl_v29		Late embryogenesis abundant (LEA) hydroxyproline-rich glycoprotein family
AT5G38550	-1.34285	0.000215768	0.00217255	Ensembl_v29	JAL44	Jacalin-related lectin 44
AT5G06630	-1.34238	1.68e-05	0.000251667	Ensembl_v29		proline-rich extensin-like family protein
AT4G14504	-1.34166	0.0090744	0.0424696	Ensembl_v29	MIR852A	MIR852a%3B miRNA
AT5G64120	-1.34164	0.000309439	0.00291525	Ensembl_v29	PER71	Peroxidase 71
AT5G12890	-1.3408	0.000344047	0.00318717	Ensembl_v29	UGT92A1	UDP-glycosyltransferase 92A1
AT4G23570	-1.34023	1.46e-06	3.04e-05	Ensembl_v29	SGT1A	Protein SGT1 homolog A
AT5G59450	-1.33937	5.9e-07	1.4e-05	Ensembl_v29	SCL11	Scarecrow-like protein 11
AT3G07070	-1.33932	0.0048503	0.0263129	Ensembl_v29		Serine/threonine-protein kinase At3g07070
AT4G12450	-1.33918	0.00281111	0.0170593	Ensembl_v29		unknown protein%3B BEST Arabidopsis thaliana protein match is: unknown protein (TAIR:AT4G22560.1)%3B Has 380 Blast hits to 380 proteins in 23 species: Archae - 0%3B Bacteria - 0%3B Metazoa - 1%3B Fungi - 4%3B Plants - 374%3B Viruses - 0%3B Other Eukaryotes - 1 (sou /.../CBI BLink).
AT5G24230	-1.33757	0.00631236	0.0320862	Ensembl_v29		Lipase class 3-related protein
AT3G45700	-1.33645	1.3e-05	0.000203282	Ensembl_v29	NPF2.4	Protein NRT1/ PTR FAMILY 2.4
AT5G65683	-1.33637	4.6e-08	1.49e-06	Ensembl_v29		Zinc finger (C3HC4-type RING finger) family protein
AT5G18470	-1.33617	2.8e-07	7.39e-06	Ensembl_v29		Curculin-like (mannose-binding) lectin family protein
AT3G28956	-1.33593	0.00150309	0.0104975	Ensembl_v29		RNA polymerase II%2C Rpb4%2C core protein
AT1G17020	-1.33565	0.000955879	0.00733965	Ensembl_v29	SRG1	Protein SRG1
AT2G06050	-1.33513	7.3e-06	0.000123416	Ensembl_v29	OPR3	12-oxophytodienoate reductase 3
AT2G19970	-1.33396	0.000390368	0.00353637	Ensembl_v29		CAP (Cysteine-rich secretory proteins%2C Antigen 5%2C and Pathogenesis-related 1 protein) superfamily protein
AT1G73010	-1.33363	0.000205891	0.00208668	Ensembl_v29	PS2	Inorganic pyrophosphatase 1
AT1G29930	-1.33353	0.00299735	0.0179777	Ensembl_v29	LHCB1.3	Chlorophyll a-b binding protein 1%2C chloroplastic
AT4G39320	-1.33224	4e-07	1.01e-05	Ensembl_v29		microtubule-associated protein-related
AT2G45180	-1.33108	5.51e-05	0.000695738	Ensembl_v29		Bifunctional inhibitor/lipid-transfer protein/seed storage 2S albumin superfamily protein
AT1G03940	-1.33098	6.13e-05	0.000762784	Ensembl_v29	3AT1	Coumaroyl-CoA:anthocyanidin 3-O-glucoside-6''-O-coumaroyltransferase 1
AT3G46150	-1.33001	0.00832354	0.0396841	Ensembl_v29		unknown protein%3B Has 1 Blast hits to 1 proteins in 1 species: Archae - 0%3B Bacteria - 0%3B Metazoa - 0%3B Fungi - 0%3B Plants - 1%3B Viruses - 0%3B Other Eukaryotes - 0 (source: NCBI BLink).
AT2G46650	-1.32958	7.97e-07	1.81e-05	Ensembl_v29	CYTB5-C	Cytochrome B5 isoform C
AT4G33660	-1.32806	0.00202904	0.0132056	Ensembl_v29		unknown protein%3B Has 30201 Blast hits to 17322 proteins in 780 species: Archae - 12%3B Bacteria - 1396%3B Metazoa - 17338%3B Fungi - 3422%3B Plants - 5037%3B Viruses - 0%3B Other Eukaryotes - 2996 (source: NCBI BLink).
AT5G23830	-1.32789	3.56e-08	1.18e-06	Ensembl_v29		MD-2-related lipid recognition domain-containing protein
AT1G28010	-1.326	0.000148504	0.00160328	Ensembl_v29	ABCB14	ABC transporter B family member 14
AT1G55910	-1.32535	0.000366397	0.00335792	Ensembl_v29	ZIP11	Zinc transporter 11
AT1G28400	-1.3247	4.17e-08	1.36e-06	Ensembl_v29		unknown protein%3B FUNCTIONS IN: molecular_function unknown%3B INVOLVED IN: biological_process unknown%3B LOCATED IN: endomembrane system%3B EXPRESSED IN: 22 plant structures%3B EXPRESSED DURING: 13 growth stages%3B BEST Arabidopsis thaliana protein match is: u /.../ protein (TAIR:AT2G33850.1)%3B Has 45374 Blast hits to 18870 proteins in 668 species: Archae - 72%3B Bacteria - 1460%3B Metazoa - 11…
AT5G24990	-1.3245	0.000137561	0.00150147	Ensembl_v29		Protein of unknown function (DUF1336)
AT2G32510	-1.32376	0.000297003	0.00281355	Ensembl_v29	MAPKKK17	mitogen-activated protein kinase kinase kinase 17
AT5G43070	-1.32373	1.22e-05	0.000191892	Ensembl_v29	WPP1	WPP domain-containing protein 1
AT4G37310	-1.32315	0.00114779	0.00849959	Ensembl_v29	CYP81H1	cytochrome P450%2C family 81%2C subfamily H%2C polypeptide 1
AT5G44920	-1.32215	0.00139558	0.00989376	Ensembl_v29		Toll-Interleukin-Resistance (TIR) domain family protein
AT2G22420	-1.32023	3.9e-06	7.2e-05	Ensembl_v29	PER17	Peroxidase 17
AT1G55420	-1.31899	0.00821882	0.0392443	Ensembl_v29	EDA11	Cysteine/Histidine-rich C1 domain family protein
AT1G23850	-1.31887	1.55e-06	3.19e-05	Ensembl_v29		unknown protein%3B BEST Arabidopsis thaliana protein match is: unknown protein (TAIR:AT1G23840.1)%3B Has 47 Blast hits to 40 proteins in 5 species: Archae - 0%3B Bacteria - 0%3B Metazoa - 0%3B Fungi - 0%3B Plants - 47%3B Viruses - 0%3B Other Eukaryotes - 0 (source: /.../BLink).
AT1G73330	-1.31865	1.56e-07	4.5e-06	Ensembl_v29	ATDR4	drought-repressed 4
AT5G64510	-1.31758	0.000294668	0.00279423	Ensembl_v29	TIN1	unknown protein%3B FUNCTIONS IN: molecular_function unknown%3B INVOLVED IN: biological_process unknown%3B LOCATED IN: endomembrane system%3B EXPRESSED IN: 17 plant structures%3B EXPRESSED DURING: 10 growth stages%3B Has 35333 Blast hits to 34131 proteins in 244 /.../ies: Archae - 798%3B Bacteria - 22429%3B Metazoa - 974%3B Fungi - 991%3B Plants - 531%3B Viruses - 0%3B Other Eukaryotes - 9610 (sou…
AT1G61840	-1.31755	0.00249418	0.0155906	Ensembl_v29		Cysteine/Histidine-rich C1 domain family protein
AT2G38790	-1.31721	0.00168803	0.0114607	Ensembl_v29		unknown protein%3B Has 21 Blast hits to 21 proteins in 5 species: Archae - 0%3B Bacteria - 0%3B Metazoa - 0%3B Fungi - 0%3B Plants - 19%3B Viruses - 0%3B Other Eukaryotes - 2 (source: NCBI BLink).
AT5G03380	-1.31508	0.00106051	0.00798496	Ensembl_v29		Heavy metal transport/detoxification superfamily protein
AT4G14860	-1.31445	0.00751987	0.0366966	Ensembl_v29	OFP11	Transcription repressor OFP11
AT5G41160	-1.31401	0.00280132	0.0170108	Ensembl_v29	PUP12	Putative purine permease 12
AT5G38030	-1.3139	0.000636273	0.00527737	Ensembl_v29		MATE efflux family protein
AT1G13145	-1.31384	0.00138658	0.00985391	Ensembl_v29		pseudogene of unknown protein
AT3G26840	-1.31123	4.33e-06	7.85e-05	Ensembl_v29		Acyltransferase-like protein At3g26840%2C chloroplastic
AT1G37130	-1.3087	0.000292835	0.00278179	Ensembl_v29	NIA2	Nitrate reductase [NADH] 2
AT1G73500	-1.30728	7.74e-07	1.77e-05	Ensembl_v29	MKK9	Mitogen-activated protein kinase kinase 9
AT4G00400	-1.30639	1.39e-06	2.92e-05	Ensembl_v29	GPAT8	Probable glycerol-3-phosphate acyltransferase 8
AT1G25460	-1.30473	0.00357895	0.0207254	Ensembl_v29		NAD(P)-binding Rossmann-fold superfamily protein
AT1G13950	-1.30398	1.09e-07	3.25e-06	Ensembl_v29	ELF5A-1	Eukaryotic translation initiation factor 5A-1
AT1G28330	-1.30397	1.98e-05	0.000290407	Ensembl_v29	DYL1	dormancy-associated protein-like 1
AT5G28660	-1.30347	0.00961828	0.0444742	Ensembl_v29		NHL domain-containing protein
AT3G55840	-1.30274	0.000746119	0.00600109	Ensembl_v29	HSPRO1	Nematode resistance protein-like HSPRO1
AT4G23190	-1.30188	0.000167483	0.00177267	Ensembl_v29	CRK11	Cysteine-rich receptor-like protein kinase 11
AT5G18150	-1.3007	7.98e-07	1.81e-05	Ensembl_v29		Methyltransferase-related protein
AT3G14920	-1.30007	9.7e-06	0.000157838	Ensembl_v29		Peptide-N4-(N-acetyl-beta-glucosaminyl)asparagine amidase A protein
AT2G02680	-1.29991	0.00717617	0.0354876	Ensembl_v29		Cysteine/Histidine-rich C1 domain family protein
AT1G10150	-1.29831	0.000264308	0.00256965	Ensembl_v29	PP2A10	Protein PHLOEM PROTEIN 2-LIKE A10
AT1G20030	-1.29769	0.000808615	0.00640272	Ensembl_v29		Pathogenesis-related thaumatin superfamily protein
AT1G64760	-1.29696	2.92e-05	0.000406441	Ensembl_v29		Glucan endo-1%2C3-beta-glucosidase 8
AT5G53980	-1.2969	0.000692487	0.00566638	Ensembl_v29	ATHB-52	Homeobox-leucine zipper protein ATHB-52
AT5G01060	-1.296	0.0075307	0.0367399	Ensembl_v29		Protein kinase protein with tetratricopeptide repeat domain
AT1G70990	-1.29559	7.11e-05	0.000859347	Ensembl_v29		proline-rich family protein
AT2G17450	-1.29539	4.38e-07	1.09e-05	Ensembl_v29	ATL44	RING-H2 finger protein ATL44
AT5G38610	-1.29524	0.00142978	0.0100754	Ensembl_v29		Plant invertase/pectin methylesterase inhibitor superfamily protein
AT3G02110	-1.29483	0.000187092	0.00192933	Ensembl_v29	SCPL25	Serine carboxypeptidase-like 25
AT4G28430	-1.2946	0.00113959	0.00845881	Ensembl_v29	RTNLB18	Reticulon-like protein B18
AT4G00680	-1.29381	4.02e-05	0.000532862	Ensembl_v29	ADF8	Actin-depolymerizing factor 8
AT1G26760	-1.29357	0.000811011	0.006419	Ensembl_v29	ATXR1	SET domain protein 35
AT4G33560	-1.29265	0.0047618	0.0259573	Ensembl_v29		Wound-responsive family protein
AT3G53190	-1.29224	6.7e-05	0.00081975	Ensembl_v29		Probable pectate lyase 12
AT3G27884	-1.29217	0.000892213	0.00693939	Ensembl_v29		other RNA
AT5G39970	-1.29207	6.26e-06	0.000108288	Ensembl_v29		catalytics
AT1G55310	-1.29176	7.25e-09	2.76e-07	Ensembl_v29	SCL33	Serine/arginine-rich SC35-like splicing factor SCL33
AT1G20590	-1.29139	0.00786447	0.0379884	Ensembl_v29	CYCB2-5	Cyclin family protein
AT2G29340	-1.29035	0.000181299	0.00188505	Ensembl_v29		Tropinone reductase homolog At2g29340
AT1G60810	-1.28993	1.77e-05	0.000263578	Ensembl_v29	ACLA-2	ATP-citrate synthase alpha chain protein 2
AT1G21590	-1.28986	3.36e-06	6.34e-05	Ensembl_v29		Protein kinase protein with adenine nucleotide alpha hydrolases-like domain
AT1G78460	-1.28907	7.77e-06	0.000130098	Ensembl_v29		SOUL heme-binding family protein
AT5G44380	-1.28792	0.000397318	0.00358728	Ensembl_v29		FAD-binding Berberine family protein
AT2G01300	-1.28742	0.00263868	0.0162801	Ensembl_v29		unknown protein%3B BEST Arabidopsis thaliana protein match is: unknown protein (TAIR:AT1G15010.1)%3B Has 73 Blast hits to 73 proteins in 12 species: Archae - 0%3B Bacteria - 0%3B Metazoa - 0%3B Fungi - 0%3B Plants - 73%3B Viruses - 0%3B Other Eukaryotes - 0 (source /.../ BLink).
AT3G54020	-1.28727	1.24e-05	0.000194619	Ensembl_v29	IPCS1	Phosphatidylinositol:ceramide inositolphosphotransferase 1
AT4G34260	-1.28727	4.2e-08	1.37e-06	Ensembl_v29	FUC95A	Alpha-L-fucosidase 2
AT2G43050	-1.28679	5.41e-06	9.52e-05	Ensembl_v29	PME16	Probable pectinesterase/pectinesterase inhibitor 16
AT5G51920	-1.28493	0.00131303	0.00945595	Ensembl_v29		Pyridoxal phosphate (PLP)-dependent transferases superfamily protein
AT5G58500	-1.28303	8.8e-06	0.000145192	Ensembl_v29	LSH5	Protein LIGHT-DEPENDENT SHORT HYPOCOTYLS 5
AT4G30270	-1.283	3.7e-05	0.000495688	Ensembl_v29	XTH24	Xyloglucan endotransglucosylase/hydrolase protein 24
AT3G16650	-1.28271	0.000590454	0.00495839	Ensembl_v29	PRL2	Protein pleiotropic regulator PRL2
AT3G43800	-1.28236	3.17e-07	8.18e-06	Ensembl_v29	GSTU27	Glutathione S-transferase U27
AT5G67400	-1.28089	0.000269872	0.00261296	Ensembl_v29	PER73	Peroxidase 73
AT1G54385	-1.28066	0.000329881	0.00307601	Ensembl_v29		ARM repeat superfamily protein
AT4G31530	-1.28051	6.4e-05	0.000788453	Ensembl_v29		NAD(P)-binding Rossmann-fold superfamily protein
AT1G64625	-1.28049	0.00940859	0.043676	Ensembl_v29	BHLH157	Transcription factor bHLH157
AT2G28440	-1.28005	0.000182774	0.00189638	Ensembl_v29		proline-rich family protein
AT4G16570	-1.27966	0.000248824	0.00244049	Ensembl_v29	PRMT16	Protein arginine N-methyltransferase 1.6
AT3G56940	-1.27947	4.1e-06	7.5e-05	Ensembl_v29	CRD1	Magnesium-protoporphyrin IX monomethyl ester [oxidative] cyclase%2C chloroplastic
AT5G65300	-1.27796	0.000304656	0.00287881	Ensembl_v29		unknown protein%3B Has 30201 Blast hits to 17322 proteins in 780 species: Archae - 12%3B Bacteria - 1396%3B Metazoa - 17338%3B Fungi - 3422%3B Plants - 5037%3B Viruses - 0%3B Other Eukaryotes - 2996 (source: NCBI BLink).
AT5G61650	-1.27775	0.00820282	0.0391977	Ensembl_v29	CYCU4-3	Cyclin-U4-3
AT5G25440	-1.27752	0.000398169	0.00359324	Ensembl_v29		Protein kinase superfamily protein
AT3G61898	-1.27727	0.0029787	0.0178845	Ensembl_v29		unknown protein%3B FUNCTIONS IN: molecular_function unknown%3B INVOLVED IN: biological_process unknown%3B LOCATED IN: mitochondrion%3B Has 35333 Blast hits to 34131 proteins in 2444 species: Archae - 798%3B Bacteria - 22429%3B Metazoa - 974%3B Fungi - 991%3B Plants /.../%3B Viruses - 0%3B Other Eukaryotes - 9610 (source: NCBI BLink).
AT1G34315	-1.2767	2.21e-06	4.38e-05	Ensembl_v29		unknown protein%3B FUNCTIONS IN: molecular_function unknown%3B INVOLVED IN: biological_process unknown%3B LOCATED IN: endomembrane system%3B BEST Arabidopsis thaliana protein match is: unknown protein (TAIR:AT3G31400.1)%3B Has 4 Blast hits to 4 proteins in 1 /.../s: Archae - 0%3B Bacteria - 0%3B Metazoa - 0%3B Fungi - 0%3B Plants - 4%3B Viruses - 0%3B Other Eukaryotes - 0 (source: NCBI BLink).
AT1G15790	-1.27656	0.000484308	0.00421334	Ensembl_v29		unknown protein%3B BEST Arabidopsis thaliana protein match is: unknown protein (TAIR:AT1G15780.1)%3B Has 170 Blast hits to 94 proteins in 14 species: Archae - 0%3B Bacteria - 0%3B Metazoa - 0%3B Fungi - 0%3B Plants - 170%3B Viruses - 0%3B Other Eukaryotes - 0 (sour /.../BI BLink).
AT1G23120	-1.27655	8.49e-06	0.000140535	Ensembl_v29		Polyketide cyclase/dehydrase and lipid transport superfamily protein
AT5G08720	-1.27573	0.000476564	0.00416134	Ensembl_v29		CONTAINS InterPro DOMAIN/s: Streptomyces cyclase/dehydrase (InterPro:IPR005031)%3B BEST Arabidopsis thaliana protein match is: Polyketide cyclase / dehydrase and lipid transport protein (TAIR:AT4G01650.1)%3B Has 30201 Blast hits to 17322 proteins in 780 /.../es: Archae - 12%3B Bacteria - 1396%3B Metazoa - 17338%3B Fungi - 3422%3B Plants - 5037%3B Viruses - 0%3B Other Eukaryotes - 2996 (source: NC…
AT1G23080	-1.27532	1.55e-08	5.58e-07	Ensembl_v29	PIN7	Auxin efflux carrier component 7
AT1G65060	-1.275	0.00529129	0.0281203	Ensembl_v29	4CL3	4-coumarate--CoA ligase 3
AT3G09240	-1.27483	0.00685676	0.034204	Ensembl_v29		Protein kinase protein with tetratricopeptide repeat domain
AT2G23340	-1.27424	2.66e-07	7.14e-06	Ensembl_v29	ERF008	Ethylene-responsive transcription factor ERF008
AT1G12550	-1.27417	0.000367913	0.00336855	Ensembl_v29	HPR3	Glyoxylate/hydroxypyruvate reductase HPR3
AT3G58930	-1.27383	0.000822673	0.00649223	Ensembl_v29		F-box/LRR-repeat protein At3g58930
AT1G64370	-1.27355	2.5e-07	6.78e-06	Ensembl_v29		unknown protein%3B Has 773 Blast hits to 375 proteins in 118 species: Archae - 0%3B Bacteria - 97%3B Metazoa - 421%3B Fungi - 108%3B Plants - 31%3B Viruses - 0%3B Other Eukaryotes - 116 (source: NCBI BLink).
AT5G13490	-1.27351	2.13e-07	5.91e-06	Ensembl_v29	AAC2	ADP%2CATP carrier protein 2%2C mitochondrial
AT1G02230	-1.27247	0.0099193	0.0455534	Ensembl_v29	NAC004	NAC domain-containing protein 4
AT3G25290	-1.2722	9.75e-07	2.17e-05	Ensembl_v29		Cytochrome b561 and DOMON domain-containing protein At3g25290
AT1G52825	-1.27215	0.00165205	0.0112896	Ensembl_v29		unknown protein%3B FUNCTIONS IN: molecular_function unknown%3B INVOLVED IN: biological_process unknown%3B LOCATED IN: endomembrane system%3B CONTAINS InterPro DOMAIN/s: Protein of unknown function DUF2346 (InterPro:IPR018625)%3B BEST Arabidopsis thaliana prot /.../tch is: unknown protein (TAIR:AT4G14615.1)%3B Has 52 Blast hits to 49 proteins in 19 species: Archae - 0%3B Bacteria - 0%3B Metazoa - …
AT4G27260	-1.27201	3.05e-07	7.94e-06	Ensembl_v29	GH3.5	Indole-3-acetic acid-amido synthetase GH3.5
AT5G34930	-1.27099	4.67e-06	8.38e-05	Ensembl_v29	TYRAAT1	Arogenate dehydrogenase 1%2C chloroplastic
AT3G05165	-1.2691	0.00190827	0.0125758	Ensembl_v29		Sugar transporter ERD6-like 11
AT4G13330	-1.268	0.000248489	0.00243975	Ensembl_v29		S-adenosyl-L-methionine-dependent methyltransferases superfamily protein
AT2G27310	-1.26731	9.55e-05	0.00110262	Ensembl_v29		F-box protein At2g27310
AT4G04700	-1.26689	5.74e-05	0.000720433	Ensembl_v29	CPK27	Calcium-dependent protein kinase 27
AT1G74440	-1.26671	0.00057192	0.00482423	Ensembl_v29		Protein of unknown function (DUF962)
AT3G58200	-1.26431	0.00100726	0.00765121	Ensembl_v29		MATH domain and coiled-coil domain-containing protein At3g58200
AT5G64890	-1.26373	0.00945811	0.0438626	Ensembl_v29	PEP2	Elicitor peptide 2
AT1G02400	-1.26311	0.000292543	0.00278179	Ensembl_v29	GA2OX6	Gibberellin 2-beta-dioxygenase 6
AT2G20635	-1.26122	2.96e-05	0.000410954	Ensembl_v29	BUB1	Mitotic checkpoint serine/threonine-protein kinase BUB1
AT1G11130	-1.26108	5.4e-06	9.52e-05	Ensembl_v29	SUB	Protein STRUBBELIG
AT3G20680	-1.25973	0.00486807	0.0263993	Ensembl_v29		Domain of unknown function (DUF1995)
AT5G14340	-1.25965	0.00108414	0.00812716	Ensembl_v29	AtMYB40	myb domain protein 40
AT3G61220	-1.25937	0.000277221	0.00266905	Ensembl_v29	SDR1	(+)-neomenthol dehydrogenase
AT5G64660	-1.25851	0.000291527	0.00277842	Ensembl_v29	PUB27	U-box domain-containing protein 27
AT4G13070	-1.25803	0.000757199	0.00607208	Ensembl_v29		RNA-binding CRS1 / YhbY (CRM) domain protein
AT1G61520	-1.25659	4.26e-06	7.75e-05	Ensembl_v29	LHCA3	photosystem I light harvesting complex gene 3
AT3G26460	-1.25542	8.63e-05	0.00101818	Ensembl_v29		Polyketide cyclase/dehydrase and lipid transport superfamily protein
AT1G54030	-1.25372	3.06e-05	0.000422076	Ensembl_v29	MVP1	Inactive GDSL esterase/lipase-like protein 25
AT3G19500	-1.25335	0.00177001	0.0118847	Ensembl_v29	BHLH113	Transcription factor bHLH113
AT1G70810	-1.25317	5.25e-05	0.000668366	Ensembl_v29		Calcium-dependent lipid-binding (CaLB domain) family protein
AT3G42725	-1.25208	0.00510558	0.0273725	Ensembl_v29		Putative membrane lipoprotein
AT2G22770	-1.25025	0.00109846	0.0082149	Ensembl_v29	NAI1	Transcription factor NAI1
AT1G80180	-1.24973	1.39e-05	0.00021507	Ensembl_v29		unknown protein%3B FUNCTIONS IN: molecular_function unknown%3B INVOLVED IN: biological_process unknown%3B LOCATED IN: plasma membrane%3B EXPRESSED IN: 21 plant structures%3B EXPRESSED DURING: 10 growth stages%3B BEST Arabidopsis thaliana protein match is: unkno /.../tein (TAIR:AT1G15400.3)%3B Has 30201 Blast hits to 17322 proteins in 780 species: Archae - 12%3B Bacteria - 1396%3B Metazoa - 17338%…
AT5G24880	-1.24908	0.00883929	0.041599	Ensembl_v29		BEST Arabidopsis thaliana protein match is: calmodulin-binding protein-related (TAIR:AT5G10660.1)%3B Has 1807 Blast hits to 1807 proteins in 277 species: Archae - 0%3B Bacteria - 0%3B Metazoa - 736%3B Fungi - 347%3B Plants - 385%3B Viruses - 0%3B Other Eukaryotes /.../ (source: NCBI BLink).
AT1G72850	-1.24854	0.00255241	0.0158934	Ensembl_v29		Disease resistance protein (TIR-NBS class)
AT1G76600	-1.24849	0.000802265	0.00635547	Ensembl_v29		unknown protein%3B FUNCTIONS IN: molecular_function unknown%3B INVOLVED IN: N-terminal protein myristoylation%3B LOCATED IN: nucleolus%2C nucleus%3B EXPRESSED IN: 24 plant structures%3B EXPRESSED DURING: 15 growth stages%3B BEST Arabidopsis thaliana protein match /.../nknown protein (TAIR:AT1G21010.1)%3B Has 220 Blast hits to 220 proteins in 14 species: Archae - 0%3B Bacteria - 0%3B Metazoa - 0%3…
AT2G20950	-1.24828	3.29e-06	6.22e-05	Ensembl_v29		Arabidopsis phospholipase-like protein (PEARLI 4) family
AT2G37300	-1.24786	0.0058626	0.030346	Ensembl_v29		unknown protein%3B Has 93 Blast hits to 62 proteins in 29 species: Archae - 0%3B Bacteria - 6%3B Metazoa - 13%3B Fungi - 19%3B Plants - 25%3B Viruses - 0%3B Other Eukaryotes - 30 (source: NCBI BLink).
AT5G38100	-1.2473	0.00506865	0.0272442	Ensembl_v29		Probable S-adenosylmethionine-dependent methyltransferase At5g38100
AT5G45110	-1.24679	1.37e-05	0.000211732	Ensembl_v29	NPR3	Regulatory protein NPR3
AT4G16220	-1.24604	0.0088629	0.0416658	Ensembl_v29		GDSL-like Lipase/Acylhydrolase superfamily protein
AT3G45080	-1.24567	0.00978603	0.0450401	Ensembl_v29	SOT6	Cytosolic sulfotransferase 6
AT5G36180	-1.24325	0.000419459	0.00373709	Ensembl_v29	SCPL1	Serine carboxypeptidase-like 1
AT1G29270	-1.24309	0.00324174	0.0190951	Ensembl_v29		unknown protein%3B BEST Arabidopsis thaliana protein match is: unknown protein (TAIR:AT2G40435.1)%3B Has 98 Blast hits to 98 proteins in 15 species: Archae - 0%3B Bacteria - 0%3B Metazoa - 0%3B Fungi - 0%3B Plants - 98%3B Viruses - 0%3B Other Eukaryotes - 0 (source /.../ BLink).
AT1G30500	-1.24264	0.000301609	0.00285145	Ensembl_v29	NFYA7	Nuclear transcription factor Y subunit A-7
AT1G49490	-1.24262	0.00168367	0.0114435	Ensembl_v29	PEX2	Pollen-specific leucine-rich repeat extensin-like protein 2
AT4G22570	-1.24232	4.07e-07	1.02e-05	Ensembl_v29	APT3	Adenine phosphoribosyltransferase 3
AT1G72250	-1.24231	3.19e-06	6.06e-05	Ensembl_v29		Di-glucose binding protein with Kinesin motor domain
AT4G02600	-1.24222	8.13e-07	1.85e-05	Ensembl_v29	MLO1	MLO-like protein 1
AT2G21187	-1.2413	0.00303416	0.0181557	Ensembl_v29		other RNA
AT1G75270	-1.24124	4.84e-07	1.18e-05	Ensembl_v29	DHAR2	Glutathione S-transferase DHAR2
AT2G14750	-1.24012	2.99e-07	7.81e-06	Ensembl_v29	APK1	Adenylyl-sulfate kinase 1%2C chloroplastic
AT3G49750	-1.23864	0.000193901	0.00198759	Ensembl_v29	AtRLP44	receptor like protein 44
AT3G06690	-1.23677	0.00384876	0.0218847	Ensembl_v29		Putative acyl-coenzyme A oxidase At3g06690
AT4G07960	-1.23648	0.00318489	0.0188249	Ensembl_v29	CSLC12	Probable xyloglucan glycosyltransferase 12
AT1G08290	-1.23564	0.00017315	0.00181937	Ensembl_v29	WIP3	Zinc finger protein WIP3
AT1G64405	-1.23552	0.000769539	0.00614916	Ensembl_v29		unknown protein%3B Has 13 Blast hits to 13 proteins in 7 species: Archae - 0%3B Bacteria - 0%3B Metazoa - 0%3B Fungi - 0%3B Plants - 13%3B Viruses - 0%3B Other Eukaryotes - 0 (source: NCBI BLink).
AT2G18670	-1.23508	0.00013701	0.00149718	Ensembl_v29	ATL56	RING-H2 finger protein ATL56
AT1G32920	-1.23485	7.51e-05	0.000900052	Ensembl_v29		unknown protein%3B FUNCTIONS IN: molecular_function unknown%3B INVOLVED IN: response to wounding%3B LOCATED IN: endomembrane system%3B EXPRESSED IN: 23 plant structures%3B EXPRESSED DURING: 13 growth stages%3B BEST Arabidopsis thaliana protein match is: unknown /.../in (TAIR:AT1G32928.1)%3B Has 42 Blast hits to 42 proteins in 8 species: Archae - 0%3B Bacteria - 0%3B Metazoa - 0%3B Fungi - 0%3B Pl…
AT1G24320	-1.23393	0.000725314	0.00586627	Ensembl_v29	GCS2	Alpha-glucosidase 2
AT1G76040	-1.23331	1.97e-07	5.53e-06	Ensembl_v29	CPK29	calcium-dependent protein kinase 29
AT1G50590	-1.22928	0.00195482	0.0128178	Ensembl_v29		Pirin-like protein At1g50590
AT5G17800	-1.22875	0.000335663	0.00312023	Ensembl_v29	AtMYB56	myb domain protein 56
AT1G12430	-1.22728	2.49e-07	6.76e-06	Ensembl_v29	ARK3	Armadillo repeat-containing kinesin-like protein 3
AT4G39770	-1.22466	6.6e-05	0.000809337	Ensembl_v29	TPPH	Probable trehalose-phosphate phosphatase H
AT1G60550	-1.22362	0.00011496	0.00128604	Ensembl_v29	MENB	1%2C4-dihydroxy-2-naphthoyl-CoA synthase%2C peroxisomal
AT2G30390	-1.22268	4.34e-05	0.000568709	Ensembl_v29	FC2	Ferrochelatase-2%2C chloroplastic
AT1G07880	-1.22152	5.16e-05	0.000657759	Ensembl_v29	MPK13	Mitogen-activated protein kinase 13
AT1G68260	-1.22073	0.0025818	0.0160182	Ensembl_v29		Thioesterase superfamily protein
AT1G30720	-1.21859	0.000425174	0.00377908	Ensembl_v29		FAD-binding Berberine family protein
AT2G17480	-1.21759	2.94e-06	5.64e-05	Ensembl_v29	MLO8	MLO-like protein 8
AT4G31020	-1.21687	0.00293184	0.0176782	Ensembl_v29		alpha/beta-Hydrolases superfamily protein
AT1G19960	-1.21533	0.00122627	0.00894382	Ensembl_v29		BEST Arabidopsis thaliana protein match is: transmembrane receptors (TAIR:AT2G32140.1)%3B Has 41 Blast hits to 41 proteins in 17 species: Archae - 0%3B Bacteria - 2%3B Metazoa - 23%3B Fungi - 0%3B Plants - 11%3B Viruses - 0%3B Other Eukaryotes - 5 (source: NCBI BLink).
AT3G61060	-1.21519	0.00114553	0.00849084	Ensembl_v29	PP2A13	F-box protein PP2-A13
AT3G54200	-1.21387	1.65e-05	0.000247027	Ensembl_v29		Late embryogenesis abundant (LEA) hydroxyproline-rich glycoprotein family
AT4G30560	-1.21261	0.000687791	0.00563529	Ensembl_v29	CNGC9	Putative cyclic nucleotide-gated ion channel 9
AT1G23710	-1.21258	0.000179512	0.00187163	Ensembl_v29		Protein of unknown function (DUF1645)
AT4G09770	-1.21188	0.00267241	0.01645	Ensembl_v29		TRAF-like family protein
AT5G48290	-1.21104	0.000267412	0.00259447	Ensembl_v29		Heavy metal transport/detoxification superfamily protein
AT4G21680	-1.21026	0.00247161	0.0154668	Ensembl_v29	NPF7.2	Protein NRT1/ PTR FAMILY 7.2
AT3G01980	-1.21021	4.09e-05	0.000539015	Ensembl_v29		NAD(P)-binding Rossmann-fold superfamily protein
AT1G11160	-1.20966	0.00100494	0.00763975	Ensembl_v29		Transducin/WD40 repeat-like superfamily protein
AT1G65180	-1.20943	0.000267156	0.00259447	Ensembl_v29		Cysteine/Histidine-rich C1 domain family protein
AT5G42700	-1.20905	0.00501196	0.0269933	Ensembl_v29		B3 domain-containing protein At5g42700
AT5G66985	-1.20877	9.13e-05	0.00106603	Ensembl_v29		unknown protein%3B Has 30201 Blast hits to 17322 proteins in 780 species: Archae - 12%3B Bacteria - 1396%3B Metazoa - 17338%3B Fungi - 3422%3B Plants - 5037%3B Viruses - 0%3B Other Eukaryotes - 2996 (source: NCBI BLink).
AT1G72140	-1.20846	0.00463866	0.0253962	Ensembl_v29	NPF5.12	Protein NRT1/ PTR FAMILY 5.12
AT4G04630	-1.20778	0.003962	0.0223941	Ensembl_v29		Protein of unknown function%2C DUF584
AT2G47450	-1.2076	2.84e-06	5.48e-05	Ensembl_v29	CAO	Signal recognition particle 43 kDa protein%2C chloroplastic
AT5G05440	-1.20751	1.31e-05	0.000203382	Ensembl_v29	PYL5	Abscisic acid receptor PYL5
AT4G21400	-1.20728	3.76e-06	6.98e-05	Ensembl_v29	CRK28	cysteine-rich RLK (RECEPTOR-like protein kinase) 28
AT4G14780	-1.20696	0.00451675	0.0248586	Ensembl_v29		Protein kinase superfamily protein
AT1G22360	-1.20656	7.39e-06	0.000124867	Ensembl_v29	UGT85A2	UDP-glycosyltransferase 85A2
AT4G23530	-1.205	4.19e-06	7.64e-05	Ensembl_v29		Protein of unknown function (DUF793)
AT1G12080	-1.20405	0.00086843	0.0067852	Ensembl_v29		Vacuolar calcium-binding protein-related
AT5G05710	-1.2033	1.47e-06	3.06e-05	Ensembl_v29		Pleckstrin homology (PH) domain superfamily protein
AT1G10960	-1.20091	1.69e-05	0.000252627	Ensembl_v29	FD1	Ferredoxin-1%2C chloroplastic
AT4G28660	-1.20045	0.00256907	0.0159749	Ensembl_v29	PSB28	Photosystem II reaction center PSB28 protein%2C chloroplastic
AT1G52342	-1.1984	0.00914351	0.0427179	Ensembl_v29		unknown protein%3B FUNCTIONS IN: molecular_function unknown%3B INVOLVED IN: biological_process unknown%3B LOCATED IN: cellular_component unknown%3B Has 30201 Blast hits to 17322 proteins in 780 species: Archae - 12%3B Bacteria - 1396%3B Metazoa - 17338%3B Fungi - /.../ Plants - 5037%3B Viruses - 0%3B Other Eukaryotes - 2996 (source: NCBI BLink).
AT5G62930	-1.19828	2.75e-07	7.31e-06	Ensembl_v29		GDSL esterase/lipase At5g62930
AT1G12110	-1.19789	0.00730342	0.035915	Ensembl_v29	NPF6.3	Protein NRT1/ PTR FAMILY 6.3
AT4G18210	-1.19722	0.00404242	0.0227526	Ensembl_v29	PUP10	Probable purine permease 10
AT2G33570	-1.19604	6.13e-06	0.000106513	Ensembl_v29		Domain of unknown function (DUF23)
AT5G43660	-1.19593	0.00186374	0.0123342	Ensembl_v29		2-oxoglutarate (2OG) and Fe(II)-dependent oxygenase superfamily protein
AT5G37690	-1.19552	0.00107198	0.00805841	Ensembl_v29		GDSL esterase/lipase At5g37690
AT5G51550	-1.19519	5.31e-07	1.28e-05	Ensembl_v29	EXL3	Protein EXORDIUM-like 3
AT1G04240	-1.19513	0.00173403	0.0117098	Ensembl_v29	IAA3	Auxin-responsive protein IAA3
AT1G36370	-1.19469	1.83e-05	0.000270484	Ensembl_v29	SHM7	Serine hydroxymethyltransferase 7
AT5G65400	-1.19458	0.00184957	0.0122778	Ensembl_v29		alpha/beta-Hydrolases superfamily protein
AT1G06660	-1.19384	0.00274445	0.0167627	Ensembl_v29	JASON	Protein JASON
AT1G02300	-1.19332	2.33e-05	0.000331761	Ensembl_v29		Cysteine proteinases superfamily protein
AT3G16430	-1.19126	0.00127707	0.0092485	Ensembl_v29	PBP2	PYK10-binding protein 2
AT5G16370	-1.19077	0.0004308	0.0038147	Ensembl_v29	AAE5	Probable acyl-activating enzyme 5%2C peroxisomal
AT2G39040	-1.19023	0.000276589	0.00266433	Ensembl_v29	PER24	Peroxidase 24
AT2G24390	-1.1891	8.74e-05	0.00102652	Ensembl_v29		AIG2-like (avirulence induced gene) family protein
AT2G41100	-1.18892	1.42e-05	0.000218881	Ensembl_v29	CML12	Calmodulin-like protein 12
AT3G20470	-1.1887	7.03e-07	1.64e-05	Ensembl_v29	GRP-5	glycine-rich protein 5
AT3G14840	-1.18784	2.14e-06	4.26e-05	Ensembl_v29	LRR-RLK	Probable leucine-rich repeat receptor-like serine/threonine-protein kinase At3g14840
AT1G13210	-1.18767	0.00018418	0.00190764	Ensembl_v29	ALA11	Putative phospholipid-transporting ATPase 11
AT5G61590	-1.18749	0.00331099	0.0194362	Ensembl_v29	ERF107	Ethylene-responsive transcription factor ERF107
AT1G07610	-1.18612	0.00140617	0.00995188	Ensembl_v29	MT1C	Metallothionein-like protein 1C
AT4G35160	-1.18563	0.000402329	0.00361866	Ensembl_v29		O-methyltransferase family protein
AT2G29720	-1.18527	0.00194897	0.0127859	Ensembl_v29	CTF2B	FAD/NAD(P)-binding oxidoreductase family protein
AT2G42290	-1.18442	0.00116685	0.00861368	Ensembl_v29		Leucine-rich repeat protein kinase family protein
AT2G28250	-1.18359	8.49e-08	2.61e-06	Ensembl_v29	NCRK	Receptor-like serine/threonine-protein kinase NCRK
AT2G23600	-1.18261	5.22e-08	1.66e-06	Ensembl_v29	MES2	Methylesterase 2
AT3G20110	-1.18171	5.75e-05	0.000720617	Ensembl_v29	CYP705A20	Cytochrome P450 705A20
AT3G14780	-1.18158	5.27e-05	0.00067112	Ensembl_v29		CONTAINS InterPro DOMAIN/s: Transposase%2C Ptta/En/Spm%2C plant (InterPro:IPR004252)%3B BEST Arabidopsis thaliana protein match is: glucan synthase-like 4 (TAIR:AT3G14570.2)%3B Has 315 Blast hits to 313 proteins in 50 species: Archae - 2%3B Bacteria - 16%3B Met /.../ 11%3B Fungi - 7%3B Plants - 181%3B Viruses - 2%3B Other Eukaryotes - 96 (source: NCBI BLink).
AT3G59330	-1.18145	1.43e-05	0.000219538	Ensembl_v29		Eukaryotic protein of unknown function (DUF914)
AT4G30640	-1.17982	0.00528827	0.0281122	Ensembl_v29	FBL19	Putative F-box/LRR-repeat protein 19
AT1G68760	-1.17876	3.62e-06	6.76e-05	Ensembl_v29	NUDT1	Nudix hydrolase 1
AT4G39030	-1.17785	0.000292644	0.00278179	Ensembl_v29	EDS5	Enhanced disease susceptibility 5
AT3G48360	-1.17772	0.00489046	0.0264932	Ensembl_v29	BT2	BTB/POZ and TAZ domain-containing protein 2
AT2G26530	-1.17716	0.000257703	0.0025132	Ensembl_v29	AR781	Protein of unknown function (DUF1645)
AT3G06600	-1.17581	0.00423703	0.0235875	Ensembl_v29		unknown protein%3B Has 14 Blast hits to 14 proteins in 5 species: Archae - 0%3B Bacteria - 0%3B Metazoa - 0%3B Fungi - 0%3B Plants - 14%3B Viruses - 0%3B Other Eukaryotes - 0 (source: NCBI BLink).
AT1G05010	-1.17493	0.000109014	0.00122973	Ensembl_v29	ACO4	1-aminocyclopropane-1-carboxylate oxidase 4
AT4G26220	-1.17436	0.00121684	0.00890945	Ensembl_v29		Probable caffeoyl-CoA O-methyltransferase At4g26220
AT3G47070	-1.17329	0.00195519	0.0128178	Ensembl_v29		LOCATED IN: thylakoid%2C chloroplast thylakoid membrane%2C chloroplast%2C chloroplast envelope%3B EXPRESSED IN: 22 plant structures%3B EXPRESSED DURING: 13 growth stages%3B CONTAINS InterPro DOMAIN/s: Thylakoid soluble phosphoprotein TSP9 (InterPro:IPR021584)%3B /.../ Blast hits to 37 proteins in 10 species: Archae - 0%3B Bacteria - 0%3B Metazoa - 0%3B Fungi - 0%3B Plants - 37%3B Viruses - 0%3B O…
AT2G25940	-1.17245	0.000359166	0.00330935	Ensembl_v29	ALPHA-VPE	Vacuolar-processing enzyme alpha-isozyme
AT3G14170	-1.17228	0.00359092	0.0207756	Ensembl_v29		Plant protein of unknown function (DUF936)
AT4G28240	-1.17195	3.85e-05	0.00051256	Ensembl_v29		Wound-responsive family protein
AT2G38050	-1.17086	1.1e-05	0.000175313	Ensembl_v29	DET2	Steroid 5-alpha-reductase DET2
AT4G22756	-1.17014	3.13e-05	0.000428659	Ensembl_v29	SMO1-2	Methylsterol monooxygenase 1-2
AT1G23205	-1.16967	7.89e-05	0.000941514	Ensembl_v29		Plant invertase/pectin methylesterase inhibitor superfamily protein
AT1G68740	-1.16907	0.000284743	0.00272893	Ensembl_v29	PHO1-H1	Phosphate transporter PHO1 homolog 1
AT5G08240	-1.16851	0.000724524	0.00586491	Ensembl_v29		unknown protein%3B BEST Arabidopsis thaliana protein match is: unknown protein (TAIR:AT5G23160.1)%3B Has 69 Blast hits to 69 proteins in 10 species: Archae - 0%3B Bacteria - 1%3B Metazoa - 0%3B Fungi - 0%3B Plants - 68%3B Viruses - 0%3B Other Eukaryotes - 0 (source /.../ BLink).
AT1G30040	-1.1685	8.21e-05	0.000975711	Ensembl_v29	GA2OX2	Gibberellin 2-beta-dioxygenase 2
AT1G66820	-1.16843	0.00241067	0.0151914	Ensembl_v29		glycine-rich protein
AT3G44990	-1.16784	1.15e-05	0.000182455	Ensembl_v29	XTH31	Xyloglucan endotransglucosylase/hydrolase protein 31
AT5G66658	-1.16732	0.00604497	0.0310327	Ensembl_v29		unknown protein%3B FUNCTIONS IN: molecular_function unknown%3B INVOLVED IN: biological_process unknown%3B LOCATED IN: mitochondrion%3B BEST Arabidopsis thaliana protein match is: unknown protein (TAIR:AT5G67245.1)%3B Has 8 Blast hits to 8 proteins in 2 specie /.../hae - 0%3B Bacteria - 0%3B Metazoa - 0%3B Fungi - 0%3B Plants - 8%3B Viruses - 0%3B Other Eukaryotes - 0 (source: NCBI BLink).
AT5G06280	-1.16678	2e-05	0.000293136	Ensembl_v29		unknown protein%3B BEST Arabidopsis thaliana protein match is: unknown protein (TAIR:AT3G52520.1)%3B Has 1807 Blast hits to 1807 proteins in 277 species: Archae - 0%3B Bacteria - 0%3B Metazoa - 736%3B Fungi - 347%3B Plants - 385%3B Viruses - 0%3B Other Eukaryotes - /.../source: NCBI BLink).
AT1G68340	-1.16607	0.000972501	0.00744111	Ensembl_v29		Protein of unknown function (DUF1639)
AT1G64450	-1.16572	0.00185068	0.0122778	Ensembl_v29		Glycine-rich protein family
AT5G02560	-1.16558	2.14e-06	4.26e-05	Ensembl_v29	HTA12	Probable histone H2A.4
AT2G19250	-1.16555	0.00204628	0.0133037	Ensembl_v29		pseudogene%2C similar to Magnesium-chelatase subunit chlD%2C chloroplast precursor (Mg- protoporphyrin IX chelatase) (Mg-chelatase subunit D). (Common tobacco)%2C similar to SP
AT2G42380	-1.16537	0.00578539	0.0301378	Ensembl_v29	BZIP34	Basic leucine zipper 34
AT5G66440	-1.16322	2.82e-06	5.45e-05	Ensembl_v29		unknown protein%3B BEST Arabidopsis thaliana protein match is: unknown protein (TAIR:AT4G34560.1)%3B Has 1807 Blast hits to 1807 proteins in 277 species: Archae - 0%3B Bacteria - 0%3B Metazoa - 736%3B Fungi - 347%3B Plants - 385%3B Viruses - 0%3B Other Eukaryotes - /.../source: NCBI BLink).
AT4G37480	-1.16317	0.00034482	0.00319276	Ensembl_v29		Chaperone DnaJ-domain superfamily protein
AT1G77920	-1.16314	0.000151834	0.0016299	Ensembl_v29	TGA7	Transcription factor TGA7
AT5G45940	-1.16087	5.8e-05	0.000725736	Ensembl_v29	NUDT11	Nudix hydrolase 11
AT3G18490	-1.1606	2.05e-07	5.72e-06	Ensembl_v29	ASPG1	Protein ASPARTIC PROTEASE IN GUARD CELL 1
AT5G38280	-1.1602	6.11e-07	1.45e-05	Ensembl_v29	PR5K	PR5-like receptor kinase
AT4G27250	-1.16007	0.00706897	0.0350594	Ensembl_v29		NAD(P)-binding Rossmann-fold superfamily protein
AT2G35020	-1.15991	1.87e-07	5.29e-06	Ensembl_v29	GLCNAC1PUT2	UDP-N-acetylglucosamine diphosphorylase 2
AT2G30500	-1.15986	1.09e-05	0.000174332	Ensembl_v29	NET4B	Protein NETWORKED 4B
AT4G39970	-1.15897	0.00161027	0.0110855	Ensembl_v29		Haloacid dehalogenase-like hydrolase domain-containing protein At4g39970
AT5G66610	-1.15865	0.00276585	0.0168443	Ensembl_v29	DAR7	Protein DA1-related 7
AT1G09470	-1.15794	0.0008671	0.00677761	Ensembl_v29		unknown protein%3B FUNCTIONS IN: molecular_function unknown%3B EXPRESSED IN: cotyledon%3B BEST Arabidopsis thaliana protein match is: unknown protein (TAIR:AT5G26770.1)%3B Has 55019 Blast hits to 30094 proteins in 2088 species: Archae - 730%3B Bacteria - 6553 /.../zoa - 28961%3B Fungi - 4800%3B Plants - 2559%3B Viruses - 111%3B Other Eukaryotes - 11305 (source: NCBI BLink).
AT4G21865	-1.15715	0.00306055	0.0182559	Ensembl_v29		unknown protein%3B Has 11 Blast hits to 11 proteins in 4 species: Archae - 0%3B Bacteria - 0%3B Metazoa - 0%3B Fungi - 0%3B Plants - 11%3B Viruses - 0%3B Other Eukaryotes - 0 (source: NCBI BLink).
AT3G47220	-1.15685	0.000760767	0.00609292	Ensembl_v29	PLC9	Phosphoinositide phospholipase C 9
AT3G63540	-1.15605	2.02e-06	4.07e-05	Ensembl_v29		Mog1/PsbP/DUF1795-like photosystem II reaction center PsbP family protein
AT2G25900	-1.1558	0.00685515	0.034204	Ensembl_v29	ATCTH	Zinc finger CCCH domain-containing protein 23
AT3G23570	-1.15511	9.06e-06	0.000148703	Ensembl_v29		alpha/beta-Hydrolases superfamily protein
AT2G01180	-1.15487	2.41e-05	0.000341385	Ensembl_v29	LPP1	Lipid phosphate phosphatase 1
AT2G33250	-1.15362	9.61e-05	0.00110602	Ensembl_v29		unknown protein%3B FUNCTIONS IN: molecular_function unknown%3B INVOLVED IN: biological_process unknown%3B LOCATED IN: chloroplast%3B EXPRESSED IN: 21 plant structures%3B EXPRESSED DURING: 13 growth stages%3B BEST Arabidopsis thaliana protein match is: unknown p /.../ (TAIR:AT3G04310.1)%3B Has 41 Blast hits to 41 proteins in 12 species: Archae - 0%3B Bacteria - 0%3B Metazoa - 0%3B Fungi - 0%3B Pla…
AT1G08280	-1.15195	1.52e-05	0.00023126	Ensembl_v29		Glycosyltransferase family 29 (sialyltransferase) family protein
AT1G26900	-1.15189	0.000323486	0.00302792	Ensembl_v29	PCMP-E54	Pentatricopeptide repeat-containing protein At1g26900%2C mitochondrial
AT4G38070	-1.15188	4.5e-05	0.00058549	Ensembl_v29	BHLH131	basic helix-loop-helix (bHLH) DNA-binding superfamily protein
AT5G62550	-1.15126	2.14e-05	0.000308429	Ensembl_v29		unknown protein%3B FUNCTIONS IN: molecular_function unknown%3B INVOLVED IN: biological_process unknown%3B LOCATED IN: plasma membrane%3B EXPRESSED IN: 17 plant structures%3B EXPRESSED DURING: 9 growth stages%3B Has 14949 Blast hits to 9947 proteins in 971 speci /.../chae - 43%3B Bacteria - 3248%3B Metazoa - 4424%3B Fungi - 1542%3B Plants - 562%3B Viruses - 55%3B Other Eukaryotes - 5075 (source: N…
AT4G12300	-1.15116	6.97e-05	0.000846547	Ensembl_v29	CYP706A4	cytochrome P450%2C family 706%2C subfamily A%2C polypeptide 4
AT5G35110	-1.15102	0.00311352	0.0185028	Ensembl_v29		unknown protein%3B BEST Arabidopsis thaliana protein match is: unknown protein (TAIR:AT2G46490.1)%3B Has 1807 Blast hits to 1807 proteins in 277 species: Archae - 0%3B Bacteria - 0%3B Metazoa - 736%3B Fungi - 347%3B Plants - 385%3B Viruses - 0%3B Other Eukaryotes - /.../source: NCBI BLink).
AT1G11540	-1.15059	0.000308953	0.00291213	Ensembl_v29		Sulfite exporter TauE/SafE family protein
AT2G18370	-1.15029	0.00108216	0.00811879	Ensembl_v29	LTP8	Non-specific lipid-transfer protein 8
AT2G02350	-1.15003	0.000143657	0.00155989	Ensembl_v29	SKIP3	SKP1 interacting partner 3
AT5G05860	-1.14953	4.24e-05	0.000556187	Ensembl_v29	UGT76C2	UDP-glycosyltransferase 76C2
AT1G74470	-1.14949	5.28e-05	0.00067112	Ensembl_v29	CHLP	Geranylgeranyl diphosphate reductase%2C chloroplastic
AT3G17600	-1.14938	0.00762917	0.0371147	Ensembl_v29	IAA31	Auxin-responsive protein IAA31
AT5G51750	-1.14906	0.00325011	0.0191384	Ensembl_v29	ATSBT1.3	subtilase 1.3
AT5G25280	-1.14878	1.24e-05	0.000194619	Ensembl_v29		serine-rich protein-related
AT1G15000	-1.14873	4.09e-05	0.000539015	Ensembl_v29	SCPL50	Serine carboxypeptidase-like 50
AT4G24260	-1.14841	0.00377514	0.0215375	Ensembl_v29	KOR3	Endoglucanase 21
AT3G26510	-1.14752	0.00346377	0.0202198	Ensembl_v29		Octicosapeptide/Phox/Bem1p family protein
AT1G49840	-1.14733	3.25e-05	0.000443206	Ensembl_v29		Protein of unknown function (DUF620)
AT2G38470	-1.14706	0.00102346	0.00775239	Ensembl_v29	WRKY33	Probable WRKY transcription factor 33
AT4G10550	-1.14583	6.79e-05	0.00082887	Ensembl_v29		Subtilase family protein
AT3G26980	-1.14515	7.07e-06	0.000119967	Ensembl_v29	MUB4	Membrane-anchored ubiquitin-fold protein 4
AT1G02335	-1.14514	0.00893034	0.0419306	Ensembl_v29	GL22	Germin-like protein subfamily 2 member 2
AT1G79890	-1.14468	0.000665901	0.00548692	Ensembl_v29		RAD3-like DNA-binding helicase protein
AT1G69900	-1.1403	0.00168026	0.0114368	Ensembl_v29		Actin cross-linking protein
AT1G05135	-1.1393	0.000963562	0.0073817	Ensembl_v29		pseudogene of unknown protein
AT5G07870	-1.13893	6.44e-07	1.52e-05	Ensembl_v29		HXXXD-type acyl-transferase family protein
AT4G03150	-1.13846	0.00599264	0.0308349	Ensembl_v29		unknown protein%3B FUNCTIONS IN: molecular_function unknown%3B INVOLVED IN: biological_process unknown%3B LOCATED IN: chloroplast%3B EXPRESSED IN: 20 plant structures%3B EXPRESSED DURING: 13 growth stages%3B Has 30201 Blast hits to 17322 proteins in 780 species /.../ae - 12%3B Bacteria - 1396%3B Metazoa - 17338%3B Fungi - 3422%3B Plants - 5037%3B Viruses - 0%3B Other Eukaryotes - 2996 (source: NC…
AT5G03140	-1.13721	8.9e-05	0.00104226	Ensembl_v29	LECRK82	L-type lectin-domain containing receptor kinase VIII.2
AT1G17460	-1.1365	0.00221391	0.0141643	Ensembl_v29	TRFL3	TRF-like 3
AT2G39200	-1.13613	0.00231713	0.0147001	Ensembl_v29	MLO12	MLO-like protein 12
AT3G47540	-1.13494	4.38e-05	0.000572426	Ensembl_v29		Chitinase family protein
AT5G01050	-1.13478	0.00582424	0.0302433	Ensembl_v29	LAC9	Laccase-9
AT2G38160	-1.13477	0.00248431	0.015536	Ensembl_v29		unknown protein%3B BEST Arabidopsis thaliana protein match is: unknown protein (TAIR:AT2G40070.2)%3B Has 972 Blast hits to 731 proteins in 211 species: Archae - 0%3B Bacteria - 236%3B Metazoa - 194%3B Fungi - 201%3B Plants - 218%3B Viruses - 32%3B Other Eukaryotes /.../source: NCBI BLink).
AT3G49160	-1.13414	0.00584752	0.0303161	Ensembl_v29	PKP4	Plastidial pyruvate kinase 4%2C chloroplastic
AT3G44670	-1.13371	0.00396209	0.0223941	Ensembl_v29		Disease resistance protein (TIR-NBS-LRR class) family
AT5G50090	-1.13235	0.00582545	0.0302433	Ensembl_v29		unknown protein%3B FUNCTIONS IN: molecular_function unknown%3B INVOLVED IN: N-terminal protein myristoylation%3B LOCATED IN: cellular_component unknown%3B BEST Arabidopsis thaliana protein match is: unknown protein (TAIR:AT5G62900.1)%3B Has 1807 Blast hits to /.../proteins in 277 species: Archae - 0%3B Bacteria - 0%3B Metazoa - 736%3B Fungi - 347%3B Plants - 385%3B Viruses - 0%3B Other Eukaryotes…
AT4G37295	-1.13118	0.00567754	0.0297373	Ensembl_v29		unknown protein%3B FUNCTIONS IN: molecular_function unknown%3B INVOLVED IN: biological_process unknown%3B LOCATED IN: endomembrane system%3B EXPRESSED IN: stem%2C root%2C leaf%3B EXPRESSED DURING: LP.06 six leaves visible%2C LP.04 four leaves visible%3B Has 30201 Bla /.../s to 17322 proteins in 780 species: Archae - 12%3B Bacteria - 1396%3B Metazoa - 17338%3B Fungi - 3422%3B Plants - 5037%3B Viru…
AT5G03860	-1.13067	0.000617115	0.00515474	Ensembl_v29	MLS	Malate synthase
AT5G23510	-1.12974	7.24e-06	0.000122606	Ensembl_v29		unknown protein%3B BEST Arabidopsis thaliana protein match is: unknown protein (TAIR:AT5G23490.1)%3B Has 35333 Blast hits to 34131 proteins in 2444 species: Archae - 798%3B Bacteria - 22429%3B Metazoa - 974%3B Fungi - 991%3B Plants - 531%3B Viruses - 0%3B Other Euk /.../s - 9610 (source: NCBI BLink).
AT3G04720	-1.12964	0.00534273	0.0283139	Ensembl_v29	HEL	Hevein-like preproprotein
AT5G65010	-1.12907	0.000750877	0.00603164	Ensembl_v29	ASN2	Asparagine synthetase [glutamine-hydrolyzing] 2
AT1G59620	-1.12847	0.00165878	0.0113152	Ensembl_v29	CW9	Disease resistance protein (CC-NBS-LRR class) family
AT1G14540	-1.12816	0.000957009	0.00734343	Ensembl_v29	PER4	Peroxidase 4
AT3G60840	-1.1281	0.000336094	0.00312269	Ensembl_v29	MAP65-4	microtubule-associated protein 65-4
AT1G12880	-1.12769	0.00408487	0.0229095	Ensembl_v29	NUDT12	Nudix hydrolase 12%2C mitochondrial
AT5G13080	-1.12763	0.00485074	0.0263129	Ensembl_v29	WRKY75	Probable WRKY transcription factor 75
AT5G27420	-1.127	0.00354886	0.0205827	Ensembl_v29	ATL31	E3 ubiquitin-protein ligase ATL31
AT1G13245	-1.1253	0.000252617	0.00247255	Ensembl_v29	RTFL17	ROTUNDIFOLIA like 17
AT5G52120	-1.12435	0.000185766	0.00191881	Ensembl_v29	PP2A14	F-box protein PP2-A14
AT4G29905	-1.12412	0.000136444	0.00149187	Ensembl_v29		unknown protein%3B BEST Arabidopsis thaliana protein match is: unknown protein (TAIR:AT5G57123.1)%3B Has 73 Blast hits to 73 proteins in 13 species: Archae - 0%3B Bacteria - 0%3B Metazoa - 0%3B Fungi - 0%3B Plants - 73%3B Viruses - 0%3B Other Eukaryotes - 0 (source /.../ BLink).
AT1G78280	-1.12375	0.000278184	0.00267558	Ensembl_v29		F-box protein At1g78280
AT4G14840	-1.12282	0.00132832	0.0095333	Ensembl_v29		unknown protein%3B BEST Arabidopsis thaliana protein match is: unknown protein (TAIR:AT3G22520.1)%3B Has 1681 Blast hits to 1532 proteins in 283 species: Archae - 19%3B Bacteria - 179%3B Metazoa - 579%3B Fungi - 131%3B Plants - 223%3B Viruses - 5%3B Other Eukaryote /.../5 (source: NCBI BLink).
AT1G05030	-1.12221	0.000104868	0.00118793	Ensembl_v29		Probable plastidic glucose transporter 1
AT1G22500	-1.12216	0.0090978	0.0425474	Ensembl_v29	ATL15	E3 ubiquitin-protein ligase ATL15
AT4G26890	-1.12175	0.00600182	0.0308459	Ensembl_v29	MAPKKK16	mitogen-activated protein kinase kinase kinase 16
AT2G31560	-1.12117	0.00180751	0.0120806	Ensembl_v29		Protein of unknown function (DUF1685)
AT3G18750	-1.12097	0.00271032	0.0166134	Ensembl_v29	WNK6	Probable serine/threonine-protein kinase WNK6
AT1G53560	-1.12	7.36e-05	0.000883272	Ensembl_v29		Ribosomal protein L18ae family
AT1G30515	-1.11996	0.00789381	0.038103	Ensembl_v29		unknown protein%3B FUNCTIONS IN: molecular_function unknown%3B INVOLVED IN: biological_process unknown%3B LOCATED IN: endomembrane system%3B EXPRESSED IN: 16 plant structures%3B EXPRESSED DURING: 6 growth stages%3B BEST Arabidopsis thaliana protein match is: un /.../protein (TAIR:AT4G21740.1)%3B Has 20 Blast hits to 20 proteins in 4 species: Archae - 0%3B Bacteria - 0%3B Metazoa - 0%3B Fungi - 0%…
AT2G36650	-1.11958	0.000876863	0.00684258	Ensembl_v29		unknown protein%3B Has 35333 Blast hits to 34131 proteins in 2444 species: Archae - 798%3B Bacteria - 22429%3B Metazoa - 974%3B Fungi - 991%3B Plants - 531%3B Viruses - 0%3B Other Eukaryotes - 9610 (source: NCBI BLink).
AT5G47230	-1.11953	0.00455056	0.0250155	Ensembl_v29	ERF5	Ethylene-responsive transcription factor 5
AT1G15820	-1.11932	2.81e-05	0.000393097	Ensembl_v29	LHCB6	light harvesting complex photosystem II subunit 6
AT2G37670	-1.11884	0.00645241	0.0325674	Ensembl_v29		Transducin/WD40 repeat-like superfamily protein
AT1G63450	-1.1184	0.00441886	0.0243981	Ensembl_v29	RHS8	root hair specific 8
AT4G25100	-1.11825	1.05e-05	0.000169506	Ensembl_v29	FSD1	Superoxide dismutase [Fe] 1%2C chloroplastic
AT3G26300	-1.11758	0.0023732	0.0150003	Ensembl_v29	CYP71B34	Cytochrome P450 71B34
AT5G56260	-1.11671	2.17e-05	0.000311587	Ensembl_v29		Putative 4-hydroxy-4-methyl-2-oxoglutarate aldolase 3
AT1G22880	-1.11649	1.48e-05	0.00022671	Ensembl_v29	CEL5	Endoglucanase 3
AT1G71870	-1.1149	0.00363169	0.0209583	Ensembl_v29		MATE efflux family protein
AT3G11170	-1.11474	1.54e-06	3.17e-05	Ensembl_v29	FAD7	Omega-3 fatty acid desaturase%2C chloroplastic
AT5G25450	-1.11398	0.00626917	0.0319144	Ensembl_v29	QCR7-2	Cytochrome b-c1 complex subunit 7-2
AT2G28080	-1.11355	1.22e-05	0.000191578	Ensembl_v29	UGT86A2	UDP-glycosyltransferase 86A2
AT4G05100	-1.11296	0.00193928	0.0127357	Ensembl_v29	AtMYB74	myb domain protein 74
AT2G22930	-1.11168	0.000360191	0.00331393	Ensembl_v29	UGT79B8	UDP-glycosyltransferase 79B8
AT1G71990	-1.11163	0.000280091	0.00268982	Ensembl_v29	FUT13	Alpha-(1%2C4)-fucosyltransferase
AT5G13980	-1.11132	8.99e-06	0.000147892	Ensembl_v29		Glycosyl hydrolase family 38 protein
AT5G49850	-1.11105	0.0025888	0.0160511	Ensembl_v29	JAL46	Jacalin-related lectin 46
AT2G45100	-1.11084	0.000873234	0.00681741	Ensembl_v29		Cyclin/Brf1-like TBP-binding protein
AT1G80555	-1.11054	0.00119068	0.0087485	Ensembl_v29		Isocitrate/isopropylmalate dehydrogenase family protein
AT5G22050	-1.11024	0.000124452	0.00137995	Ensembl_v29		Protein kinase superfamily protein
AT1G06640	-1.10971	9.2e-05	0.00106952	Ensembl_v29		1-aminocyclopropane-1-carboxylate oxidase homolog 2
AT3G16210	-1.10906	0.00367258	0.0211056	Ensembl_v29		Putative F-box protein At3g16210
AT2G24980	-1.10827	0.000267365	0.00259447	Ensembl_v29		Proline-rich extensin-like family protein
AT3G62050	-1.10824	0.00571844	0.0298769	Ensembl_v29		Putative endonuclease or glycosyl hydrolase
AT2G41475	-1.10797	4.08e-06	7.47e-05	Ensembl_v29		Embryo-specific protein 3%2C (ATS3)
AT1G79620	-1.10788	0.000930275	0.00717625	Ensembl_v29		Leucine-rich repeat protein kinase family protein
AT3G51710	-1.10687	0.000245012	0.00241063	Ensembl_v29		D-mannose binding lectin protein with Apple-like carbohydrate-binding domain
AT4G13040	-1.10606	0.000228541	0.0022819	Ensembl_v29		Ethylene-responsive transcription factor-like protein At4g13040
AT2G46250	-1.10603	0.00264288	0.0162847	Ensembl_v29		myosin heavy chain-related
AT2G43700	-1.10559	0.00809122	0.0388235	Ensembl_v29	LECRK54	L-type lectin-domain containing receptor kinase V.4
AT3G26330	-1.10502	9.58e-05	0.00110338	Ensembl_v29	CYP71B37	Cytochrome P450 71B37
AT2G32990	-1.10491	1.68e-06	3.44e-05	Ensembl_v29	AtGH9B8	Endoglucanase 11
AT1G49530	-1.10448	0.00956772	0.044273	Ensembl_v29	GGPP6	Geranylgeranyl pyrophosphate synthase 6%2C mitochondrial
AT4G30370	-1.10399	0.00147628	0.0103395	Ensembl_v29	ATL14	RING-H2 finger protein ATL14
AT4G14870	-1.10354	0.000902799	0.0070044	Ensembl_v29	SECE1	Preprotein translocase subunit SECE1
AT1G19180	-1.1027	0.000184965	0.00191344	Ensembl_v29	TIFY10A	Protein TIFY 10A
AT5G66690	-1.10268	0.00204474	0.0132986	Ensembl_v29	UGT72E2	UDP-glycosyltransferase 72E2
AT4G13200	-1.10214	8.73e-05	0.00102545	Ensembl_v29		Uncharacterized protein At4g13200%2C chloroplastic
AT3G26070	-1.1021	4.8e-05	0.000619103	Ensembl_v29	PAP4	Probable plastid-lipid-associated protein 4%2C chloroplastic
AT4G23496	-1.10179	0.00164018	0.0112288	Ensembl_v29	SP1L5	Protein SPIRAL1-like 5
AT2G14520	-1.10164	0.000410469	0.00367784	Ensembl_v29	CBSDUF3	DUF21 domain-containing protein At2g14520
AT2G44735	-1.10098	0.00596416	0.0307602	Ensembl_v29		BEST Arabidopsis thaliana protein match is: F-box family protein (TAIR:AT3G18720.1)%3B Has 82 Blast hits to 82 proteins in 10 species: Archae - 0%3B Bacteria - 0%3B Metazoa - 0%3B Fungi - 0%3B Plants - 82%3B Viruses - 0%3B Other Eukaryotes - 0 (source: NCBI BLink).
AT3G52450	-1.10095	0.00768112	0.0372809	Ensembl_v29	PUB22	E3 ubiquitin-protein ligase PUB22
AT3G55950	-1.10095	0.000161264	0.00171648	Ensembl_v29	CCR3	Putative serine/threonine-protein kinase-like protein CCR3
AT1G56660	-1.10063	0.00268359	0.0164871	Ensembl_v29		unknown protein%3B Has 665200 Blast hits to 205811 proteins in 4684 species: Archae - 3320%3B Bacteria - 107592%3B Metazoa - 249086%3B Fungi - 76753%3B Plants - 38542%3B Viruses - 3008%3B Other Eukaryotes - 186899 (source: NCBI BLink).
AT5G22930	-1.10047	0.0026732	0.01645	Ensembl_v29		Protein of unknown function (DUF1635)
AT3G60960	-1.09934	0.00100843	0.0076539	Ensembl_v29		Pentatricopeptide repeat-containing protein At3g60960%2C mitochondrial
AT3G27830	-1.0987	4.2e-06	7.65e-05	Ensembl_v29	RPL12A	50S ribosomal protein L12-1%2C chloroplastic
AT1G78370	-1.09858	0.000849868	0.00666778	Ensembl_v29	GSTU20	Glutathione S-transferase U20
AT1G74300	-1.09822	0.00179291	0.0120256	Ensembl_v29		alpha/beta-Hydrolases superfamily protein
AT5G03230	-1.09811	1.03e-05	0.000166463	Ensembl_v29		Protein of unknown function%2C DUF584
AT4G30490	-1.09797	0.00133328	0.00956524	Ensembl_v29		AFG1-like ATPase family protein
AT3G46280	-1.09664	9.16e-05	0.00106783	Ensembl_v29		protein kinase-related
AT4G39840	-1.09631	0.00623573	0.0317871	Ensembl_v29		unknown protein%3B FUNCTIONS IN: molecular_function unknown%3B INVOLVED IN: biological_process unknown%3B LOCATED IN: endomembrane system%3B EXPRESSED IN: 23 plant structures%3B EXPRESSED DURING: 13 growth stages%3B Has 20719 Blast hits to 6096 proteins in 607 /.../s: Archae - 22%3B Bacteria - 3243%3B Metazoa - 4364%3B Fungi - 2270%3B Plants - 237%3B Viruses - 128%3B Other Eukaryotes - 10455 (sou…
AT4G37150	-1.09629	8.49e-05	0.00100601	Ensembl_v29	MES9	Methylesterase 9
AT4G24780	-1.09507	0.00012619	0.00139676	Ensembl_v29		Probable pectate lyase 18
AT1G14770	-1.09485	0.00133951	0.00959166	Ensembl_v29		RING/FYVE/PHD zinc finger superfamily protein
AT5G40150	-1.09449	0.00513783	0.0274985	Ensembl_v29	PER63	Peroxidase 63
AT4G37470	-1.09407	4.43e-05	0.000577971	Ensembl_v29	KAI2	Probable esterase KAI2
AT1G71400	-1.0939	0.000305843	0.00288714	Ensembl_v29	RLP12	Receptor-like protein 12
AT2G47540	-1.09357	0.00303672	0.0181557	Ensembl_v29		Pollen Ole e 1 allergen and extensin family protein
AT1G49660	-1.09282	3e-06	5.73e-05	Ensembl_v29	CXE5	Probable carboxylesterase 5
AT3G51340	-1.09207	0.0019668	0.0128716	Ensembl_v29		Eukaryotic aspartyl protease family protein
AT4G02530	-1.09202	0.000603079	0.00504975	Ensembl_v29		Thylakoid lumenal 16.5 kDa protein%2C chloroplastic
AT2G30360	-1.09168	0.00290377	0.0175482	Ensembl_v29	CIPK11	CBL-interacting serine/threonine-protein kinase 11
AT2G47460	-1.0911	0.00122979	0.00896252	Ensembl_v29	MYB12	Transcription factor MYB12
AT1G12060	-1.09087	0.00233365	0.01479	Ensembl_v29	BAG5	BAG family molecular chaperone regulator 5%2C mitochondrial
AT1G06800	-1.08843	0.000127414	0.00140535	Ensembl_v29	PLA-I{gamma}1	Phospholipase A1-Igamma1%2C chloroplastic
AT4G23790	-1.08794	1.17e-05	0.000184462	Ensembl_v29	TBL24	Protein trichome birefringence-like 24
AT5G56970	-1.08714	0.00876885	0.0413577	Ensembl_v29	CKX3	Cytokinin dehydrogenase 3
AT1G74200	-1.08631	0.00393965	0.0222902	Ensembl_v29	AtRLP16	receptor like protein 16
AT1G79460	-1.08483	0.000180858	0.0018815	Ensembl_v29	GA2	Ent-kaur-16-ene synthase%2C chloroplastic
AT3G15518	-1.08446	0.000989707	0.00754597	Ensembl_v29		unknown protein%3B FUNCTIONS IN: molecular_function unknown%3B INVOLVED IN: biological_process unknown%3B LOCATED IN: cellular_component unknown%3B Has 30201 Blast hits to 17322 proteins in 780 species: Archae - 12%3B Bacteria - 1396%3B Metazoa - 17338%3B Fungi - /.../ Plants - 5037%3B Viruses - 0%3B Other Eukaryotes - 2996 (source: NCBI BLink).
AT3G50810	-1.0842	0.000729328	0.00588612	Ensembl_v29		CASP-like protein 5C2
AT5G18730	-1.08349	0.0052312	0.0278638	Ensembl_v29		CONTAINS InterPro DOMAIN/s: Molecular chaperone%2C heat shock protein%2C Hsp40%2C DnaJ (InterPro:IPR015609)%3B BEST Arabidopsis thaliana protein match is: Domain of unknown function (DUF3444) (TAIR:AT5G18740.1)%3B Has 30201 Blast hits to 17322 proteins in 780 /.../es: Archae - 12%3B Bacteria - 1396%3B Metazoa - 17338%3B Fungi - 3422%3B Plants - 5037%3B Viruses - 0%3B Other Eukaryotes - 2996 (sour…
AT1G61820	-1.08227	0.000232609	0.00231283	Ensembl_v29	BGLU46	Beta-glucosidase 46
AT2G14900	-1.08219	7.3e-05	0.000877912	Ensembl_v29	GASA7	Gibberellin-regulated protein 7
AT4G18050	-1.08209	0.00284635	0.0172454	Ensembl_v29	ABCB9	ABC transporter B family member 9
AT5G01660	-1.08136	0.00243001	0.0152876	Ensembl_v29		CONTAINS InterPro DOMAIN/s: Galactose oxidase/kelch%2C beta-propeller (InterPro:IPR011043)%2C Kelch repeat type 1 (InterPro:IPR006652)%2C Development/cell death domain (InterPro:IPR013989)%2C Kelch related (InterPro:IPR013089)%2C Kelch-type beta propeller (In /.../:IPR015915)%3B BEST Arabidopsis thaliana protein match is: DCD (Development and Cell Death) domain protein (TAIR:AT3G11000.1)%3B Has 1…
AT1G09390	-1.08127	0.00082842	0.00652939	Ensembl_v29		GDSL esterase/lipase At1g09390
AT3G08740	-1.08108	0.000414938	0.00370556	Ensembl_v29		elongation factor P (EF-P) family protein
AT1G25550	-1.08023	0.000427389	0.00379162	Ensembl_v29		myb-like transcription factor family protein
AT4G37450	-1.08007	0.0015964	0.0110251	Ensembl_v29	AGP18	Lysine-rich arabinogalactan protein 18
AT3G52900	-1.07977	6.96e-05	0.000846222	Ensembl_v29		Family of unknown function (DUF662)
AT3G27027	-1.07952	0.00179584	0.0120367	Ensembl_v29		Protein of unknown function (DUF 3339)
AT2G22500	-1.0792	0.00705576	0.0350207	Ensembl_v29	PUMP5	Mitochondrial uncoupling protein 5
AT2G38170	-1.07889	1.83e-05	0.000271584	Ensembl_v29	CAX1	Vacuolar cation/proton exchanger 1
AT5G12900	-1.07757	6e-05	0.000749076	Ensembl_v29		unknown protein%3B FUNCTIONS IN: molecular_function unknown%3B INVOLVED IN: biological_process unknown%3B LOCATED IN: chloroplast%3B EXPRESSED IN: 21 plant structures%3B EXPRESSED DURING: 13 growth stages%3B BEST Arabidopsis thaliana protein match is: unknown p /.../ (TAIR:AT1G12330.1)%3B Has 1807 Blast hits to 1807 proteins in 277 species: Archae - 0%3B Bacteria - 0%3B Metazoa - 736%3B Fungi - 3…
AT2G35500	-1.07624	0.000294359	0.0027927	Ensembl_v29	SKL2	Probable inactive shikimate kinase like 2%2C chloroplastic
AT5G54660	-1.07594	1.54e-05	0.000233719	Ensembl_v29	HSP21.7	21.7 kDa class VI heat shock protein
AT3G50950	-1.07583	0.00216586	0.0139041	Ensembl_v29	RPP13L4	Disease resistance RPP13-like protein 4
AT4G37790	-1.07564	3.91e-05	0.000519908	Ensembl_v29	HAT22	Homeobox-leucine zipper protein HAT22
AT2G22790	-1.07531	0.0016072	0.0110772	Ensembl_v29		unknown protein%3B BEST Arabidopsis thaliana protein match is: unknown protein (TAIR:AT5G67020.1)%3B Has 111 Blast hits to 111 proteins in 33 species: Archae - 0%3B Bacteria - 44%3B Metazoa - 0%3B Fungi - 0%3B Plants - 67%3B Viruses - 0%3B Other Eukaryotes - 0 (sou /.../CBI BLink).
AT5G49630	-1.07524	0.0002009	0.00204156	Ensembl_v29	AAP6	Amino acid permease 6
AT1G69440	-1.07484	0.00170597	0.0115534	Ensembl_v29	AGO7	Protein argonaute 7
AT3G54120	-1.07408	0.00153639	0.0106772	Ensembl_v29	RTNLB12	Reticulon-like protein B12
AT1G45180	-1.07405	3.72e-05	0.000497256	Ensembl_v29		RING/U-box superfamily protein
AT5G58330	-1.0727	7.77e-05	0.000927988	Ensembl_v29		lactate/malate dehydrogenase family protein
AT3G54910	-1.07254	0.00539337	0.0285022	Ensembl_v29		RNI-like superfamily protein
AT4G39570	-1.0711	0.000771049	0.00615176	Ensembl_v29		F-box/kelch-repeat protein At4g39570
AT4G01700	-1.07095	9.48e-05	0.00109622	Ensembl_v29		Chitinase family protein
AT5G55220	-1.07064	0.000338598	0.00314287	Ensembl_v29	TIG	Trigger factor-like protein TIG%2C Chloroplastic
AT3G10040	-1.07036	0.00751899	0.0366966	Ensembl_v29		sequence-specific DNA binding transcription factors
AT5G55790	-1.06988	0.00513423	0.027487	Ensembl_v29		unknown protein%3B BEST Arabidopsis thaliana protein match is: unknown protein (TAIR:AT1G45163.1)%3B Has 1807 Blast hits to 1807 proteins in 277 species: Archae - 0%3B Bacteria - 0%3B Metazoa - 736%3B Fungi - 347%3B Plants - 385%3B Viruses - 0%3B Other Eukaryotes - /.../source: NCBI BLink).
AT3G02120	-1.06921	0.000605606	0.00506534	Ensembl_v29		hydroxyproline-rich glycoprotein family protein
AT5G17810	-1.06831	0.00263502	0.0162727	Ensembl_v29	WOX12	WUSCHEL-related homeobox 12
AT5G56610	-1.06771	7.6e-05	0.000909893	Ensembl_v29		Phosphotyrosine protein phosphatases superfamily protein
AT3G28180	-1.06715	1.17e-06	2.52e-05	Ensembl_v29	CSLC4	Xyloglucan glycosyltransferase 4
AT5G57180	-1.06708	0.0054078	0.0285465	Ensembl_v29	CIA2	Protein CHLOROPLAST IMPORT APPARATUS 2
AT5G18570	-1.06688	0.00132381	0.00950813	Ensembl_v29	OBGL	GTP-binding protein OBGC%2C chloroplastic
AT5G25140	-1.06587	0.00829334	0.0395701	Ensembl_v29	CYP71B13	Cytochrome P450 71B13
AT5G44740	-1.06578	0.00157991	0.0109273	Ensembl_v29	POLH	DNA polymerase eta
AT5G38520	-1.06556	0.00190548	0.0125618	Ensembl_v29		alpha/beta-Hydrolases superfamily protein
AT5G04330	-1.06423	0.00121244	0.00889378	Ensembl_v29	CYP84A4	Cytochrome P450 84A4
AT1G28580	-1.06394	2.32e-05	0.000330546	Ensembl_v29		GDSL esterase/lipase At1g28580
AT2G01620	-1.06314	0.00135018	0.00966073	Ensembl_v29	SKIP28	F-box protein SKIP28
AT2G30570	-1.06303	0.000731794	0.0059035	Ensembl_v29	PSBW	Photosystem II reaction center W protein%2C chloroplastic
AT3G60540	-1.0625	0.00316573	0.018741	Ensembl_v29		Preprotein translocase Sec%2C Sec61-beta subunit protein
AT1G18600	-1.06223	1.72e-05	0.000256998	Ensembl_v29	ATRBL12	RHOMBOID-like protein 12
AT1G59870	-1.06191	0.00508639	0.0273223	Ensembl_v29	ABCG36	ABC transporter G family member 36
AT1G03457	-1.06115	7.55e-05	0.000904135	Ensembl_v29	BRN2	RNA-binding protein BRN2
AT5G64000	-1.06097	0.00112395	0.00836577	Ensembl_v29	SAL2	SAL2 phosphatase
AT5G14220	-1.06076	7.03e-06	0.000119582	Ensembl_v29	PPOX2	Protoporphyrinogen oxidase 2%2C chloroplastic/mitochondrial
AT1G65840	-1.06039	0.00223362	0.0142759	Ensembl_v29	PAO4	Probable polyamine oxidase 4
AT2G24580	-1.06036	2.97e-05	0.00041169	Ensembl_v29		Probable sarcosine oxidase
AT5G02890	-1.06012	0.00159124	0.0109936	Ensembl_v29		HXXXD-type acyl-transferase family protein
AT1G14240	-1.06002	0.00109442	0.00818859	Ensembl_v29	APY3	Probable apyrase 3
AT3G51910	-1.0588	6.79e-05	0.000829006	Ensembl_v29	HSFA7A	Heat stress transcription factor A-7a
AT1G01430	-1.0588	1.54e-05	0.000233719	Ensembl_v29	TBL25	Protein trichome birefringence-like 25
AT3G52480	-1.05836	8.83e-05	0.00103419	Ensembl_v29		unknown protein%3B FUNCTIONS IN: molecular_function unknown%3B INVOLVED IN: biological_process unknown%3B LOCATED IN: endomembrane system%3B EXPRESSED IN: 10 plant structures%3B EXPRESSED DURING: LP.04 four leaves visible%2C 4 anthesis%2C petal differentiation an /.../nsion stage%3B Has 28 Blast hits to 28 proteins in 7 species: Archae - 0%3B Bacteria - 0%3B Metazoa - 0%3B Fungi - 0%3B Plants - 2…
AT5G23400	-1.05807	0.00112138	0.00835042	Ensembl_v29		Leucine-rich repeat (LRR) family protein
AT3G57730	-1.05806	0.00436418	0.0241599	Ensembl_v29		Protein kinase superfamily protein
AT1G55020	-1.05784	0.00401911	0.022662	Ensembl_v29	LOX1	Linoleate 9S-lipoxygenase 1
AT3G23175	-1.05758	4.29e-05	0.000562867	Ensembl_v29		HR-like lesion-inducing protein-related
AT1G74590	-1.05749	0.00152918	0.0106447	Ensembl_v29	GSTU10	Glutathione S-transferase U10
AT2G31160	-1.05745	0.0080957	0.0388235	Ensembl_v29	LSH3	Protein LIGHT-DEPENDENT SHORT HYPOCOTYLS 3
AT1G78950	-1.0574	0.000313705	0.00294808	Ensembl_v29	BAS	Beta-amyrin synthase
AT1G35460	-1.05695	4.73e-05	0.000611968	Ensembl_v29	BHLH80	Transcription factor bHLH80
AT3G56000	-1.0568	0.00232767	0.014757	Ensembl_v29	CSLA14	Probable mannan synthase 14
AT5G05740	-1.05569	0.00469928	0.025661	Ensembl_v29	EGY2	Probable zinc metalloprotease EGY2%2C chloroplastic
AT3G17470	-1.05517	0.000619467	0.00516524	Ensembl_v29	CRSH	Probable GTP diphosphokinase CRSH%2C chloroplastic
AT1G74520	-1.05463	1.3e-05	0.000202824	Ensembl_v29	HVA22A	HVA22-like protein a
AT5G60840	-1.05376	0.000365178	0.00334838	Ensembl_v29		unknown protein%3B Has 361 Blast hits to 333 proteins in 92 species: Archae - 2%3B Bacteria - 55%3B Metazoa - 145%3B Fungi - 36%3B Plants - 42%3B Viruses - 19%3B Other Eukaryotes - 62 (source: NCBI BLink).
AT1G54450	-1.05371	0.00062981	0.00523759	Ensembl_v29	B''DELTA	Probable serine/threonine protein phosphatase 2A regulatory subunit B''delta
AT1G22400	-1.0535	0.00439058	0.0242633	Ensembl_v29	UGT85A1	UDP-glycosyltransferase 85A1
AT2G35710	-1.05303	0.00386221	0.0219479	Ensembl_v29	PGSIP8	Putative glucuronosyltransferase PGSIP8
AT3G23880	-1.05242	0.00479701	0.0261191	Ensembl_v29		F-box/kelch-repeat protein At3g23880
AT1G48800	-1.05212	0.000506595	0.00435786	Ensembl_v29	TPS28	Terpenoid synthase 28
AT5G12110	-1.05166	0.000179357	0.00187104	Ensembl_v29		Elongation factor 1-beta 1
AT5G66770	-1.05109	1.34e-05	0.000207319	Ensembl_v29	SCL4	Scarecrow-like protein 4
AT5G59550	-1.05066	0.000114392	0.00128045	Ensembl_v29		zinc finger (C3HC4-type RING finger) family protein
AT1G61560	-1.05058	0.00809486	0.0388235	Ensembl_v29	MLO6	MLO-like protein 6
AT1G67560	-1.05002	0.000993158	0.00756236	Ensembl_v29	LOX6	Lipoxygenase 6%2C chloroplastic
AT1G14210	-1.04953	2.01e-06	4.04e-05	Ensembl_v29		Ribonuclease T2 family protein
AT5G13190	-1.04881	9.32e-06	0.000152134	Ensembl_v29		CONTAINS InterPro DOMAIN/s: LPS-induced tumor necrosis factor alpha factor (InterPro:IPR006629)%3B Has 30201 Blast hits to 17322 proteins in 780 species: Archae - 12%3B Bacteria - 1396%3B Metazoa - 17338%3B Fungi - 3422%3B Plants - 5037%3B Viruses - 0%3B Other Eu /.../es - 2996 (source: NCBI BLink).
AT1G07000	-1.04813	0.00160221	0.0110612	Ensembl_v29	ATEXO70B2	exocyst subunit exo70 family protein B2
AT5G12950	-1.04806	6.51e-05	0.000799279	Ensembl_v29		Putative glycosyl hydrolase of unknown function (DUF1680)
AT1G71110	-1.04722	5.28e-05	0.00067112	Ensembl_v29		unknown protein%3B FUNCTIONS IN: molecular_function unknown%3B INVOLVED IN: biological_process unknown%3B LOCATED IN: endomembrane system%3B BEST Arabidopsis thaliana protein match is: unknown protein (TAIR:AT2G12400.1)%3B Has 173 Blast hits to 169 proteins i /.../pecies: Archae - 0%3B Bacteria - 0%3B Metazoa - 3%3B Fungi - 0%3B Plants - 165%3B Viruses - 0%3B Other Eukaryotes - 5 (source: NCBI BL…
AT2G43120	-1.04662	0.00260445	0.0161163	Ensembl_v29		Pirin-like protein At2g43120
AT1G66345	-1.04627	0.00267743	0.0164706	Ensembl_v29		Pentatricopeptide repeat-containing protein At1g66345%2C mitochondrial
AT1G67110	-1.04597	5.78e-05	0.000723482	Ensembl_v29	CYP735A2	Cytokinin hydroxylase
AT5G12930	-1.04579	3.58e-05	0.000481416	Ensembl_v29		unknown protein%3B Has 1807 Blast hits to 1807 proteins in 277 species: Archae - 0%3B Bacteria - 0%3B Metazoa - 736%3B Fungi - 347%3B Plants - 385%3B Viruses - 0%3B Other Eukaryotes - 339 (source: NCBI BLink).
AT1G74210	-1.04456	0.000175418	0.00183809	Ensembl_v29	GDPD5	Glycerophosphodiester phosphodiesterase GDPD5
AT5G55120	-1.04449	9.82e-06	0.000159412	Ensembl_v29	VTC5	GDP-L-galactose phosphorylase 2
AT5G58340	-1.04324	0.000197964	0.00201827	Ensembl_v29		myb-like HTH transcriptional regulator family protein
AT5G66460	-1.0428	3.99e-05	0.00052917	Ensembl_v29	MAN7	Mannan endo-1%2C4-beta-mannosidase 7
AT1G52260	-1.04196	0.000226603	0.00226735	Ensembl_v29	PDIL1-5	Protein disulfide isomerase-like 1-5
AT4G11880	-1.0418	0.00301688	0.0180811	Ensembl_v29	AGL14	Agamous-like MADS-box protein AGL14
AT3G16510	-1.04122	0.00216839	0.0139109	Ensembl_v29		Calcium-dependent lipid-binding (CaLB domain) family protein
AT5G62180	-1.04094	8.38e-05	0.000993871	Ensembl_v29	CXE20	Probable carboxylesterase 120
AT4G13950	-1.0407	0.000338241	0.00314109	Ensembl_v29	RALFL31	Protein RALF-like 31
AT4G17340	-1.0406	0.00202591	0.0131897	Ensembl_v29	TIP2-2	Probable aquaporin TIP2-2
AT5G26960	-1.04002	1.85e-05	0.000273019	Ensembl_v29		F-box/kelch-repeat protein At5g26960
AT3G20090	-1.03998	8.5e-05	0.0010065	Ensembl_v29	CYP705A18	cytochrome P450%2C family 705%2C subfamily A%2C polypeptide 18
AT3G01690	-1.03949	2.28e-05	0.000327056	Ensembl_v29		alpha/beta-Hydrolases superfamily protein
AT1G12750	-1.03942	4.77e-06	8.54e-05	Ensembl_v29	RBL6	RHOMBOID-like protein 6
AT1G23390	-1.03889	0.00601826	0.0309124	Ensembl_v29		F-box/kelch-repeat protein At1g23390
AT2G22970	-1.03878	2.52e-05	0.000354976	Ensembl_v29	SCPL11	Serine carboxypeptidase-like 11
AT3G51670	-1.03852	5.92e-06	0.000102826	Ensembl_v29	PATL6	Patellin-6
AT3G09490	-1.03709	0.00129212	0.00933387	Ensembl_v29		Tetratricopeptide repeat (TPR)-like superfamily protein
AT1G76790	-1.03706	0.000422301	0.00375886	Ensembl_v29		O-methyltransferase family protein
AT4G39040	-1.03685	0.00261777	0.0161828	Ensembl_v29		RNA-binding CRS1 / YhbY (CRM) domain protein
AT2G44690	-1.03673	0.00868993	0.0410882	Ensembl_v29	ARAC9	Rac-like GTP-binding protein ARAC9
AT4G12980	-1.0364	0.000326839	0.00305477	Ensembl_v29		Cytochrome b561 and DOMON domain-containing protein At4g12980
AT3G26550	-1.03635	0.00205564	0.0133464	Ensembl_v29		Cysteine/Histidine-rich C1 domain family protein
AT1G09070	-1.03581	0.00518566	0.0276525	Ensembl_v29	SRC2	soybean gene regulated by cold-2
AT3G62070	-1.03524	0.00292661	0.0176579	Ensembl_v29		unknown protein%3B BEST Arabidopsis thaliana protein match is: unknown protein (TAIR:AT2G46940.1)%3B Has 137 Blast hits to 135 proteins in 12 species: Archae - 0%3B Bacteria - 0%3B Metazoa - 0%3B Fungi - 0%3B Plants - 137%3B Viruses - 0%3B Other Eukaryotes - 0 (sou /.../CBI BLink).
AT4G33985	-1.03438	0.00132104	0.00949188	Ensembl_v29		Protein of unknown function (DUF1685)
AT2G18210	-1.03397	0.000129308	0.00142375	Ensembl_v29		unknown protein%3B BEST Arabidopsis thaliana protein match is: unknown protein (TAIR:AT4G36500.1)%3B Has 50 Blast hits to 50 proteins in 7 species: Archae - 0%3B Bacteria - 0%3B Metazoa - 0%3B Fungi - 0%3B Plants - 50%3B Viruses - 0%3B Other Eukaryotes - 0 (source: /.../BLink).
AT1G44110	-1.03379	0.000741899	0.00597343	Ensembl_v29	CYCA1-1	Cyclin-A1-1
AT3G52710	-1.03363	0.00104817	0.00790468	Ensembl_v29		unknown protein%3B FUNCTIONS IN: molecular_function unknown%3B INVOLVED IN: biological_process unknown%3B LOCATED IN: plasma membrane%3B EXPRESSED IN: 19 plant structures%3B EXPRESSED DURING: 9 growth stages%3B BEST Arabidopsis thaliana protein match is: unknow /.../ein (TAIR:AT2G36220.1)%3B Has 64 Blast hits to 64 proteins in 10 species: Archae - 0%3B Bacteria - 0%3B Metazoa - 0%3B Fungi - 0%3B …
AT1G53170	-1.03331	0.00810472	0.038847	Ensembl_v29	ERF8	Ethylene-responsive transcription factor 8
AT4G15390	-1.03309	0.00163727	0.0112212	Ensembl_v29		HXXXD-type acyl-transferase family protein
AT5G11670	-1.03306	0.000543267	0.00461349	Ensembl_v29	NADP-ME2	NADP-dependent malic enzyme 2
AT2G35900	-1.03288	5.09e-05	0.000649391	Ensembl_v29		unknown protein%3B FUNCTIONS IN: molecular_function unknown%3B INVOLVED IN: biological_process unknown%3B LOCATED IN: nucleus%3B EXPRESSED IN: 20 plant structures%3B EXPRESSED DURING: 13 growth stages%3B Has 32 Blast hits to 32 proteins in 12 species: Archae - /.../teria - 0%3B Metazoa - 0%3B Fungi - 0%3B Plants - 32%3B Viruses - 0%3B Other Eukaryotes - 0 (source: NCBI BLink).
AT5G45440	-1.03248	0.000216217	0.00217265	Ensembl_v29		Probable disease resistance protein At5g45440
AT3G25495	-1.03098	6.92e-05	0.000841361	Ensembl_v29		pseudogene of leucine-rich repeat protein
AT2G39930	-1.03046	3.41e-05	0.000461728	Ensembl_v29	ISA1	Isoamylase 1%2C chloroplastic
AT4G40060	-1.02911	0.00116737	0.00861412	Ensembl_v29	ATHB-16	Homeobox-leucine zipper protein ATHB-16
AT3G13950	-1.02851	0.00685464	0.034204	Ensembl_v29		unknown protein%3B BEST Arabidopsis thaliana protein match is: unknown protein (TAIR:AT4G13266.1)%3B Has 339 Blast hits to 265 proteins in 12 species: Archae - 0%3B Bacteria - 0%3B Metazoa - 0%3B Fungi - 0%3B Plants - 339%3B Viruses - 0%3B Other Eukaryotes - 0 (sou /.../CBI BLink).
AT3G18773	-1.02849	0.00630012	0.0320546	Ensembl_v29	ATL77	RING-H2 finger protein ATL77
AT4G34150	-1.02822	1.52e-05	0.00023126	Ensembl_v29		Calcium-dependent lipid-binding (CaLB domain) family protein
AT5G21940	-1.02816	0.000634947	0.00527333	Ensembl_v29		unknown protein%3B BEST Arabidopsis thaliana protein match is: unknown protein (TAIR:AT3G43850.1)%3B Has 30201 Blast hits to 17322 proteins in 780 species: Archae - 12%3B Bacteria - 1396%3B Metazoa - 17338%3B Fungi - 3422%3B Plants - 5037%3B Viruses - 0%3B Other Eu /.../es - 2996 (source: NCBI BLink).
AT1G04680	-1.02762	0.000153979	0.00164918	Ensembl_v29		Probable pectate lyase 1
AT4G02290	-1.02704	0.00225916	0.0143953	Ensembl_v29	AtGH9B13	Endoglucanase 17
AT1G48510	-1.0264	0.000858117	0.00672412	Ensembl_v29		Surfeit locus protein 1-like
AT1G09050	-1.02506	0.00584107	0.030291	Ensembl_v29		unknown protein%3B BEST Arabidopsis thaliana protein match is: unknown protein (TAIR:AT1G09040.1)%3B Has 552 Blast hits to 499 proteins in 115 species: Archae - 0%3B Bacteria - 86%3B Metazoa - 259%3B Fungi - 14%3B Plants - 77%3B Viruses - 0%3B Other Eukaryotes - 11 /.../rce: NCBI BLink).
AT1G19190	-1.02465	0.00613508	0.0313842	Ensembl_v29	CXE1	Probable carboxylesterase 1
AT5G47740	-1.02333	0.00215358	0.0138394	Ensembl_v29		Adenine nucleotide alpha hydrolases-like superfamily protein
AT3G11820	-1.02201	3.19e-05	0.000436263	Ensembl_v29	SYP121	Syntaxin-121
AT2G15370	-1.02114	0.00727666	0.0358599	Ensembl_v29	FUT5	Probable fucosyltransferase 5
AT2G01340	-1.02083	0.00270642	0.0165949	Ensembl_v29	At17.1	Encodes a protein whose expression is responsive to nematode infection.
AT3G18295	-1.02082	0.00342355	0.0200098	Ensembl_v29		Protein of unknown function (DUF1639)
AT4G23493	-1.01995	0.00381191	0.0217001	Ensembl_v29		unknown protein%3B Has 30201 Blast hits to 17322 proteins in 780 species: Archae - 12%3B Bacteria - 1396%3B Metazoa - 17338%3B Fungi - 3422%3B Plants - 5037%3B Viruses - 0%3B Other Eukaryotes - 2996 (source: NCBI BLink).
AT5G32460	-1.01981	4.85e-05	0.000625032	Ensembl_v29		B3 domain-containing protein REM-like 3
AT5G14180	-1.01966	0.00354278	0.0205601	Ensembl_v29	LIP2	Triacylglycerol lipase 2
AT1G76730	-1.0196	0.00124938	0.00908778	Ensembl_v29	COG0212	5-formyltetrahydrofolate cyclo-ligase-like protein COG0212
AT5G09995	-1.01653	0.00165861	0.0113152	Ensembl_v29		unknown protein%3B BEST Arabidopsis thaliana protein match is: unknown protein (TAIR:AT1G08530.1)%3B Has 35333 Blast hits to 34131 proteins in 2444 species: Archae - 798%3B Bacteria - 22429%3B Metazoa - 974%3B Fungi - 991%3B Plants - 531%3B Viruses - 0%3B Other Euk /.../s - 9610 (source: NCBI BLink).
AT1G22510	-1.01648	0.000248964	0.0024406	Ensembl_v29		RING/U-box protein with domain of unknown function (DUF 1232)
AT1G11050	-1.0162	0.00067105	0.00552211	Ensembl_v29		Probable receptor-like protein kinase At1g11050
AT1G64150	-1.01614	0.00747663	0.0365897	Ensembl_v29		GDT1-like protein 1%2C chloroplastic
AT2G22122	-1.01441	0.000507493	0.00436273	Ensembl_v29		unknown protein%3B Has 35333 Blast hits to 34131 proteins in 2444 species: Archae - 798%3B Bacteria - 22429%3B Metazoa - 974%3B Fungi - 991%3B Plants - 531%3B Viruses - 0%3B Other Eukaryotes - 9610 (source: NCBI BLink).
AT5G45480	-1.01422	0.005131	0.0274853	Ensembl_v29		Protein of unknown function (DUF594)
AT2G46150	-1.01418	0.00350737	0.0204	Ensembl_v29		Late embryogenesis abundant (LEA) hydroxyproline-rich glycoprotein family
AT5G10550	-1.01366	1.08e-05	0.000173658	Ensembl_v29	GTE2	global transcription factor group E2
AT2G41070	-1.0133	0.0002429	0.00239484	Ensembl_v29	DPBF4	ABSCISIC ACID-INSENSITIVE 5-like protein 3
AT5G44730	-1.01304	0.000215967	0.00217255	Ensembl_v29		Haloacid dehalogenase-like hydrolase (HAD) superfamily protein
AT2G23290	-1.0122	6.84e-05	0.000834058	Ensembl_v29	AtMYB70	myb domain protein 70
AT1G51405	-1.01208	0.00581456	0.0302033	Ensembl_v29		myosin-related
AT1G12250	-1.01147	0.00128673	0.00930562	Ensembl_v29		Thylakoid lumenal protein At1g12250%2C chloroplastic
AT4G33050	-1.01142	0.00494208	0.0266932	Ensembl_v29	EDA39	calmodulin-binding family protein
AT5G05180	-1.0113	0.00029888	0.00282726	Ensembl_v29		unknown protein%3B BEST Arabidopsis thaliana protein match is: unknown protein (TAIR:AT3G10880.1)%3B Has 1807 Blast hits to 1807 proteins in 277 species: Archae - 0%3B Bacteria - 0%3B Metazoa - 736%3B Fungi - 347%3B Plants - 385%3B Viruses - 0%3B Other Eukaryotes - /.../source: NCBI BLink).
AT3G25710	-1.01064	8.78e-05	0.001031	Ensembl_v29	BHLH32	Transcription factor AIG1
AT1G56210	-1.0105	0.00108309	0.00812256	Ensembl_v29		Heavy metal transport/detoxification superfamily protein
AT2G17230	-1.01008	0.000146765	0.00158814	Ensembl_v29	EXL5	Protein EXORDIUM-like 5
AT5G49760	-1.00935	0.0036358	0.0209583	Ensembl_v29		Leucine-rich repeat protein kinase family protein
AT1G65900	-1.00904	0.00532677	0.0282611	Ensembl_v29		unknown protein%3B FUNCTIONS IN: molecular_function unknown%3B INVOLVED IN: biological_process unknown%3B LOCATED IN: endomembrane system%3B EXPRESSED IN: 21 plant structures%3B EXPRESSED DURING: 13 growth stages%3B Has 306 Blast hits to 306 proteins in 119 spe /.../Archae - 19%3B Bacteria - 238%3B Metazoa - 0%3B Fungi - 0%3B Plants - 34%3B Viruses - 0%3B Other Eukaryotes - 15 (source: NCBI BLink…
AT5G57030	-1.00895	0.00154333	0.0107136	Ensembl_v29	LUT2	Lycopene epsilon cyclase%2C chloroplastic
AT3G16770	-1.00845	0.000669455	0.00551379	Ensembl_v29	RAP2-3	Ethylene-responsive transcription factor RAP2-3
AT1G53390	-1.00835	9.22e-05	0.00107103	Ensembl_v29	ABCG24	ABC transporter G family member 24
AT5G62480	-1.00786	0.00469085	0.0256224	Ensembl_v29	GSTU9	Glutathione S-transferase U9
AT2G01670	-1.00744	0.000933559	0.00719525	Ensembl_v29	NUDT17	Nudix hydrolase 17%2C mitochondrial
AT5G15600	-1.00655	0.00179992	0.0120512	Ensembl_v29	SP1L4	Protein SPIRAL1-like 4
AT4G21740	-1.00609	0.00234461	0.0148544	Ensembl_v29		unknown protein%3B BEST Arabidopsis thaliana protein match is: unknown protein (TAIR:AT1G30515.1)%3B Has 20 Blast hits to 20 proteins in 4 species: Archae - 0%3B Bacteria - 0%3B Metazoa - 0%3B Fungi - 0%3B Plants - 20%3B Viruses - 0%3B Other Eukaryotes - 0 (source: /.../BLink).
AT5G25750	-1.00538	0.00575244	0.0300129	Ensembl_v29		unknown protein%3B Has 1807 Blast hits to 1807 proteins in 277 species: Archae - 0%3B Bacteria - 0%3B Metazoa - 736%3B Fungi - 347%3B Plants - 385%3B Viruses - 0%3B Other Eukaryotes - 339 (source: NCBI BLink).
AT5G42785	-1.00507	0.00466315	0.0255006	Ensembl_v29		unknown protein%3B FUNCTIONS IN: molecular_function unknown%3B INVOLVED IN: biological_process unknown%3B LOCATED IN: endomembrane system%3B Has 30201 Blast hits to 17322 proteins in 780 species: Archae - 12%3B Bacteria - 1396%3B Metazoa - 17338%3B Fungi - 3422%3B /.../ - 5037%3B Viruses - 0%3B Other Eukaryotes - 2996 (source: NCBI BLink).
AT2G23985	-1.00462	0.0017471	0.0117686	Ensembl_v29		unknown protein%3B Has 2 Blast hits to 2 proteins in 1 species: Archae - 0%3B Bacteria - 0%3B Metazoa - 0%3B Fungi - 0%3B Plants - 2%3B Viruses - 0%3B Other Eukaryotes - 0 (source: NCBI BLink).
AT1G68290	-1.00455	0.0031724	0.0187687	Ensembl_v29	ENDO2	Endonuclease 2
AT4G15093	-1.00411	0.000618437	0.0051635	Ensembl_v29	LIGB	Extradiol ring-cleavage dioxygenase
AT4G24380	-1.00343	0.00653328	0.0328686	Ensembl_v29		INVOLVED IN: 10-formyltetrahydrofolate biosynthetic process%2C folic acid and derivative biosynthetic process%3B EXPRESSED IN: 24 plant structures%3B EXPRESSED DURING: 15 growth stages%3B CONTAINS InterPro DOMAIN/s: Serine hydrolase (InterPro:IPR005645)%3B BE /.../bidopsis thaliana protein match is: alpha/beta-Hydrolases superfamily protein (TAIR:AT5G65400.1)%3B Has 30201 Blast hits to 17322 prot…
AT5G41810	-1.00333	0.00038823	0.00352038	Ensembl_v29		unknown protein%3B BEST Arabidopsis thaliana protein match is: unknown protein (TAIR:AT1G64340.1)%3B Has 876 Blast hits to 690 proteins in 132 species: Archae - 0%3B Bacteria - 38%3B Metazoa - 180%3B Fungi - 112%3B Plants - 59%3B Viruses - 2%3B Other Eukaryotes - 4 /.../urce: NCBI BLink).
AT1G67325	-1.00324	4.52e-05	0.000588088	Ensembl_v29		RanBP2-type zinc finger protein At1g67325
AT2G01580	-1.00254	0.0053954	0.028505	Ensembl_v29		unknown protein%3B BEST Arabidopsis thaliana protein match is: unknown protein (TAIR:AT3G07510.2)%3B Has 129 Blast hits to 129 proteins in 12 species: Archae - 0%3B Bacteria - 0%3B Metazoa - 0%3B Fungi - 0%3B Plants - 129%3B Viruses - 0%3B Other Eukaryotes - 0 (sou /.../CBI BLink).
AT4G27520	-1.00204	5.62e-06	9.82e-05	Ensembl_v29	ENODL2	Early nodulin-like protein 2
AT2G42530	10.2789	4.03e-14	4.18e-12	Ensembl_v29	COR15B	Protein COLD-REGULATED 15B%2C chloroplastic
AT2G42540	7.5231	4.22e-11	2.56e-09	Ensembl_v29	COR15A	Protein COLD-REGULATED 15A%2C chloroplastic
AT3G60420	6.67285	5.36e-57	5.05e-53	Ensembl_v29		Phosphoglycerate mutase family protein
AT3G55580	5.91035	5.78e-36	1.09e-32	Ensembl_v29		Regulator of chromosome condensation (RCC1) family protein
AT3G62550	5.74851	7.74e-08	2.42e-06	Ensembl_v29		Adenine nucleotide alpha hydrolases-like superfamily protein
AT1G09350	5.62807	1.02e-27	8.03e-25	Ensembl_v29	GOLS3	Galactinol synthase 3
AT1G77120	5.4647	1.49e-17	2.63e-15	Ensembl_v29	ADH1	Alcohol dehydrogenase class-P
AT4G11393	5.15774	3.68e-05	0.000492898	Ensembl_v29		Putative defensin-like protein 202
AT1G01680	5.06778	9.93e-12	6.76e-10	Ensembl_v29	PUB54	U-box domain-containing protein 54
ATMG01330	5.01384	2.57e-10	1.34e-08	Ensembl_v29	ORF107H	Uncharacterized mitochondrial protein AtMg01330
AT2G46790	4.87841	1.47e-44	4.61e-41	Ensembl_v29	APRR9	Two-component response regulator-like APRR9
AT5G22300	4.76375	4.44e-32	6.44e-29	Ensembl_v29	NIT4	Bifunctional nitrilase/nitrile hydratase NIT4
AT2G05530	4.70594	3.45e-12	2.52e-10	Ensembl_v29		Glycine-rich protein family
AT1G26790	4.67395	5.91e-13	4.87e-11	Ensembl_v29	DOF1.3	Dof-type zinc finger DNA-binding family protein
AT4G24040	4.67377	2.12e-27	1.54e-24	Ensembl_v29	TRE1	Trehalase
AT3G12320	4.57477	5.9e-53	3.71e-49	Ensembl_v29	T2E22.34	unknown protein%3B BEST Arabidopsis thaliana protein match is: unknown protein (TAIR:AT5G06980.4)%3B Has 102 Blast hits to 102 proteins in 16 species: Archae - 0%3B Bacteria - 0%3B Metazoa - 0%3B Fungi - 0%3B Plants - 98%3B Viruses - 0%3B Other Eukaryotes - 4 (sour /.../BI BLink).
AT4G01865	4.57004	7.55e-06	0.000126952	Ensembl_v29		pre-tRNA
AT1G76530	4.54262	3.67e-21	1.06e-18	Ensembl_v29		Auxin efflux carrier family protein
AT2G15340	4.40636	8.47e-18	1.61e-15	Ensembl_v29		glycine-rich protein
AT5G42900	4.21191	1.06e-26	6.68e-24	Ensembl_v29	COR27	cold regulated gene 27
AT4G32950	4.20608	1e-07	3.02e-06	Ensembl_v29		Probable protein phosphatase 2C 61
AT4G27310	4.20438	5.18e-39	1.22e-35	Ensembl_v29		B-box type zinc finger family protein
AT5G39720	4.20242	1.72e-25	9.56e-23	Ensembl_v29	AIG2L	AIG2-like protein
AT4G17680	4.16796	5.27e-07	1.28e-05	Ensembl_v29		SBP (S-ribonuclease binding protein) family protein
AT1G21400	4.12019	1.9e-24	8.75e-22	Ensembl_v29	F24J8.4	2-oxoisovalerate dehydrogenase subunit alpha 1%2C mitochondrial
AT5G66780	4.1029	2.28e-20	6.14e-18	Ensembl_v29		unknown protein%3B Has 1807 Blast hits to 1807 proteins in 277 species: Archae - 0%3B Bacteria - 0%3B Metazoa - 736%3B Fungi - 347%3B Plants - 385%3B Viruses - 0%3B Other Eukaryotes - 339 (source: NCBI BLink).
AT3G53530	4.04308	2.2e-22	7.03e-20	Ensembl_v29	NAKR3	Chloroplast-targeted copper chaperone protein
AT3G11110	4.01394	1.64e-09	7.23e-08	Ensembl_v29	ATL66	RING-H2 finger protein ATL66
AT3G60140	4.00498	2.49e-15	3.05e-13	Ensembl_v29	BGLU30	Beta-glucosidase 30
AT5G43570	3.95228	4.26e-23	1.61e-20	Ensembl_v29		Serine protease inhibitor%2C potato inhibitor I-type family protein
AT4G36850	3.90089	5.14e-27	3.59e-24	Ensembl_v29		PQ-loop repeat family protein / transmembrane family protein
AT5G50335	3.89273	2.17e-07	5.99e-06	Ensembl_v29		unknown protein%3B Has 30201 Blast hits to 17322 proteins in 780 species: Archae - 12%3B Bacteria - 1396%3B Metazoa - 17338%3B Fungi - 3422%3B Plants - 5037%3B Viruses - 0%3B Other Eukaryotes - 2996 (source: NCBI BLink).
AT5G15960	3.88374	1.1e-45	4.17e-42	Ensembl_v29	KIN1	Stress-induced protein KIN1
AT4G25480	3.88285	5.02e-15	5.95e-13	Ensembl_v29	DREB1A	Dehydration-responsive element-binding protein 1A
AT3G04765	3.88181	1.26e-06	2.68e-05	Ensembl_v29	MIR167C	MIR167C%3B miRNA
AT5G52310	3.87523	8.3e-13	6.66e-11	Ensembl_v29	LTI78	Low-temperature-induced 78 kDa protein
AT3G50970	3.86039	2.61e-16	3.75e-14	Ensembl_v29	XERO2	Dehydrin Xero 2
AT5G13320	3.83065	4.17e-12	2.98e-10	Ensembl_v29	GH3.12	4-substituted benzoates-glutamate ligase GH3.12
AT3G22840	3.7523	1.09e-25	6.21e-23	Ensembl_v29	ELIP1	Early light-induced protein 1%2C chloroplastic
AT5G15970	3.65339	1.2e-33	2.06e-30	Ensembl_v29	KIN2	Stress-induced protein KIN2
AT4G33070	3.6419	3.14e-16	4.46e-14	Ensembl_v29	PDC1	Pyruvate decarboxylase 1
AT5G17460	3.5845	3.08e-19	7.45e-17	Ensembl_v29		unknown protein%3B FUNCTIONS IN: molecular_function unknown%3B INVOLVED IN: response to salt stress%3B LOCATED IN: mitochondrion%3B Has 30201 Blast hits to 17322 proteins in 780 species: Archae - 12%3B Bacteria - 1396%3B Metazoa - 17338%3B Fungi - 3422%3B Plants - /.../Viruses - 0%3B Other Eukaryotes - 2996 (source: NCBI BLink).
AT5G06980	3.51478	5.72e-42	1.54e-38	Ensembl_v29		unknown protein%3B BEST Arabidopsis thaliana protein match is: unknown protein (TAIR:AT3G12320.1)%3B Has 30201 Blast hits to 17322 proteins in 780 species: Archae - 12%3B Bacteria - 1396%3B Metazoa - 17338%3B Fungi - 3422%3B Plants - 5037%3B Viruses - 0%3B Other Eu /.../es - 2996 (source: NCBI BLink).
AT3G60700	3.48471	2.72e-08	9.34e-07	Ensembl_v29		Protein of unknown function (DUF1163)
AT1G67980	3.47382	8.73e-18	1.65e-15	Ensembl_v29	CCOAMT	Putative caffeoyl-CoA O-methyltransferase At1g67980
AT1G66700	3.46907	1.81e-22	5.99e-20	Ensembl_v29	PXMT1	S-adenosyl-L-methionine-dependent methyltransferases superfamily protein
AT5G35688	3.38242	0.000104587	0.00118618	Ensembl_v29		unknown protein%3B Has 30201 Blast hits to 17322 proteins in 780 species: Archae - 12%3B Bacteria - 1396%3B Metazoa - 17338%3B Fungi - 3422%3B Plants - 5037%3B Viruses - 0%3B Other Eukaryotes - 2996 (source: NCBI BLink).
AT2G20800	3.35267	1.05e-23	4.31e-21	Ensembl_v29	NDB4	External alternative NAD(P)H-ubiquinone oxidoreductase B4%2C mitochondrial
AT5G54470	3.32408	4.83e-24	2.07e-21	Ensembl_v29		B-box type zinc finger family protein
AT3G47340	3.25562	7.03e-13	5.71e-11	Ensembl_v29	ASN1	Asparagine synthetase [glutamine-hydrolyzing] 1
AT3G07720	3.2323	9.99e-23	3.43e-20	Ensembl_v29		Galactose oxidase/kelch repeat superfamily protein
AT5G24470	3.21618	4.99e-29	4.95e-26	Ensembl_v29	APRR5	pseudo-response regulator 5
AT1G68050	3.20982	9.14e-29	8.62e-26	Ensembl_v29	ADO3	Adagio protein 3
AT1G78290	3.16589	6.76e-28	5.54e-25	Ensembl_v29	SRK2C	Serine/threonine-protein kinase SRK2C
AT4G01870	3.14931	5.01e-14	5.1e-12	Ensembl_v29		tolB protein-related
AT2G04135	3.14368	3.71e-06	6.9e-05	Ensembl_v29		transposable element gene
AT5G52300	3.10902	1.08e-13	1.04e-11	Ensembl_v29	LTI65	Low-temperature-induced 65 kDa protein
AT5G52260	3.10537	3.91e-11	2.38e-09	Ensembl_v29	AtMYB19	myb domain protein 19
AT2G43500	3.0947	9.13e-13	7.25e-11	Ensembl_v29	NLP8	Protein NLP8
AT3G28510	3.05584	1.3e-13	1.25e-11	Ensembl_v29		P-loop containing nucleoside triphosphate hydrolases superfamily protein
AT1G49720	3.02515	2.21e-31	2.97e-28	Ensembl_v29	ABF1	ABSCISIC ACID-INSENSITIVE 5-like protein 4
AT1G71140	3.02361	1.89e-07	5.34e-06	Ensembl_v29		MATE efflux family protein
AT3G14185	2.98721	6.82e-21	1.95e-18	Ensembl_v29		other RNA
AT2G26560	2.97267	5.83e-10	2.8e-08	Ensembl_v29	PLP2	Patatin-like protein 2
AT5G57660	2.96379	1.51e-16	2.23e-14	Ensembl_v29	COL5	Zinc finger protein CONSTANS-LIKE 5
AT2G43470	2.95179	7.81e-09	2.94e-07	Ensembl_v29		Protein of unknown function (DUF3755)
AT4G37220	2.92826	1.13e-06	2.45e-05	Ensembl_v29		Cold-regulated 413 plasma membrane protein 4
AT4G17030	2.92637	3.11e-31	3.91e-28	Ensembl_v29	EXLB1	Expansin-like B1
AT4G34970	2.85818	1.11e-15	1.43e-13	Ensembl_v29	ADF9	Actin-depolymerizing factor 9
AT1G68500	2.85573	4.17e-13	3.55e-11	Ensembl_v29		unknown protein%3B BEST Arabidopsis thaliana protein match is: unknown protein (TAIR:AT1G25422.1)%3B Has 16 Blast hits to 16 proteins in 6 species: Archae - 0%3B Bacteria - 0%3B Metazoa - 0%3B Fungi - 0%3B Plants - 16%3B Viruses - 0%3B Other Eukaryotes - 0 (source: /.../BLink).
AT3G60930	2.85054	1.17e-27	8.8e-25	Ensembl_v29		transposable element gene
AT3G47380	2.83837	3.27e-28	2.8e-25	Ensembl_v29		Plant invertase/pectin methylesterase inhibitor superfamily protein
AT1G47510	2.8063	1.45e-10	7.84e-09	Ensembl_v29	AT5PTASE11	Type I inositol 1%2C4%2C5-trisphosphate 5-phosphatase 11
AT3G53830	2.80403	3.62e-21	1.06e-18	Ensembl_v29		Regulator of chromosome condensation (RCC1) family protein
AT2G31420	2.79156	4.17e-05	0.000547585	Ensembl_v29		B3 domain-containing protein At2g31420
AT2G04040	2.76606	9.5e-13	7.47e-11	Ensembl_v29	DTX1	MATE efflux family protein DTX1
AT5G13370	2.76467	3.46e-22	1.09e-19	Ensembl_v29		Auxin-responsive GH3 family protein
AT2G05441	2.75656	4.49e-06	8.12e-05	Ensembl_v29		unknown pseudogene
AT5G51174	2.7565	7.01e-07	1.63e-05	Ensembl_v29	SNOR30	SNOR30%3B snoRNA
AT1G19530	2.75138	2.9e-06	5.57e-05	Ensembl_v29		unknown protein%3B FUNCTIONS IN: molecular_function unknown%3B INVOLVED IN: N-terminal protein myristoylation%2C anaerobic respiration%3B LOCATED IN: cellular_component unknown%3B EXPRESSED IN: leaf apex%2C inflorescence meristem%2C hypocotyl%2C root%2C flower%3B EXPRE /.../URING: petal differentiation and expansion stage%3B Has 47 Blast hits to 47 proteins in 13 species: Archae - 0%3B Bacteria -…
AT5G66400	2.72875	3.21e-07	8.27e-06	Ensembl_v29	RAB18	Dehydrin Rab18
AT1G73480	2.71244	5.12e-14	5.2e-12	Ensembl_v29		alpha/beta-Hydrolases superfamily protein
AT4G19230	2.69831	3.71e-10	1.87e-08	Ensembl_v29	CYP707A1	Abscisic acid 8'-hydroxylase 1
AT3G22910	2.68083	3.69e-09	1.49e-07	Ensembl_v29	ACA13	Putative calcium-transporting ATPase 13%2C plasma membrane-type
AT5G26690	2.6794	7.61e-10	3.56e-08	Ensembl_v29		Heavy metal transport/detoxification superfamily protein
AT1G59730	2.67033	0.000182161	0.00189297	Ensembl_v29	TRX7	Thioredoxin H7
AT2G46830	2.63753	5.49e-23	1.99e-20	Ensembl_v29	CCA1	Protein CCA1
AT5G26920	2.62799	7.94e-12	5.49e-10	Ensembl_v29	CBP60G	Calmodulin-binding protein 60 G
AT1G73687	2.61877	2.06e-07	5.72e-06	Ensembl_v29	MIR159A	MIR159/MIR159A%3B miRNA
AT3G44300	2.58608	3.68e-19	8.67e-17	Ensembl_v29	NIT2	Nitrilase 2
AT4G09110	2.54842	6.92e-05	0.000841361	Ensembl_v29	ATL35	Putative RING-H2 finger protein ATL35
AT5G64170	2.54311	3.23e-20	8.59e-18	Ensembl_v29		dentin sialophosphoprotein-related
AT4G14690	2.53338	3.51e-17	5.87e-15	Ensembl_v29	ELIP2	Early light-induced protein 2%2C chloroplastic
AT4G33980	2.52721	2.4e-15	2.96e-13	Ensembl_v29		BEST Arabidopsis thaliana protein match is: cold regulated gene 27 (TAIR:AT5G42900.2)%3B Has 30201 Blast hits to 17322 proteins in 780 species: Archae - 12%3B Bacteria - 1396%3B Metazoa - 17338%3B Fungi - 3422%3B Plants - 5037%3B Viruses - 0%3B Other Eukaryotes - /.../(source: NCBI BLink).
AT5G02810	2.5212	9.19e-25	4.69e-22	Ensembl_v29	APRR7	Two-component response regulator-like APRR7
AT5G55010	2.50783	0.000106622	0.00120563	Ensembl_v29		unknown protein%3B Has 1807 Blast hits to 1807 proteins in 277 species: Archae - 0%3B Bacteria - 0%3B Metazoa - 736%3B Fungi - 347%3B Plants - 385%3B Viruses - 0%3B Other Eukaryotes - 339 (source: NCBI BLink).
AT3G21890	2.5002	3.34e-10	1.7e-08	Ensembl_v29		B-box type zinc finger family protein
AT1G17180	2.49008	4.74e-15	5.66e-13	Ensembl_v29	GSTU25	Glutathione S-transferase U25
AT3G47480	2.47323	2.58e-17	4.46e-15	Ensembl_v29	CML47	Probable calcium-binding protein CML47
AT3G02990	2.46935	1.11e-24	5.53e-22	Ensembl_v29	HSFA1E	Heat stress transcription factor A-1e
AT5G13210	2.45858	1.33e-12	1.02e-10	Ensembl_v29		Uncharacterised conserved protein UCP015417%2C vWA
AT5G10150	2.45788	3.19e-06	6.06e-05	Ensembl_v29	UFC	Protein UPSTREAM OF FLC
AT3G47500	2.4382	3.25e-24	1.43e-21	Ensembl_v29	CDF3	Cyclic dof factor 3
AT1G05680	2.43728	1.49e-17	2.63e-15	Ensembl_v29	UGT74E2	UDP-glycosyltransferase 74E2
AT4G25433	2.42942	0.000924141	0.00714353	Ensembl_v29		peptidoglycan-binding LysM domain-containing protein
AT2G07808	2.42783	1.42e-06	2.96e-05	Ensembl_v29		Pseudogene of ATMG01330
AT4G31370	2.42279	2.38e-09	1e-07	Ensembl_v29	FLA5	Fasciclin-like arabinogalactan protein 5
AT2G47180	2.42122	8.44e-23	2.95e-20	Ensembl_v29	GOLS1	Galactinol synthase 1
AT4G33540	2.3898	7.33e-22	2.23e-19	Ensembl_v29		metallo-beta-lactamase family protein
AT1G67670	2.37821	0.00296594	0.0178236	Ensembl_v29		unknown protein%3B BEST Arabidopsis thaliana protein match is: unknown protein (TAIR:AT1G24405.1)%3B Has 18 Blast hits to 18 proteins in 6 species: Archae - 0%3B Bacteria - 0%3B Metazoa - 0%3B Fungi - 0%3B Plants - 18%3B Viruses - 0%3B Other Eukaryotes - 0 (source: /.../BLink).
AT2G33830	2.37162	1.63e-11	1.06e-09	Ensembl_v29		Dormancy/auxin associated family protein
AT1G17050	2.3682	1.35e-15	1.73e-13	Ensembl_v29	SPS2	Solanesyl diphosphate synthase 2%2C chloroplastic
AT3G49380	2.36581	4.05e-18	8.12e-16	Ensembl_v29	iqd15	IQ-domain 15
AT4G27830	2.36197	4.4e-16	6.11e-14	Ensembl_v29	BGLU10	Beta-glucosidase 10
AT1G52857	2.35895	7.01e-05	0.000849998	Ensembl_v29		unknown protein%3B FUNCTIONS IN: molecular_function unknown%3B INVOLVED IN: biological_process unknown%3B LOCATED IN: cellular_component unknown%3B Has 2 Blast hits to 2 proteins in 1 species: Archae - 0%3B Bacteria - 0%3B Metazoa - 0%3B Fungi - 0%3B Plants - 2%3B Vi /.../- 0%3B Other Eukaryotes - 0 (source: NCBI BLink).
AT5G07330	2.3235	0.000284381	0.00272685	Ensembl_v29		unknown protein%3B FUNCTIONS IN: molecular_function unknown%3B INVOLVED IN: biological_process unknown%3B LOCATED IN: mitochondrion%3B BEST Arabidopsis thaliana protein match is: unknown protein (TAIR:AT1G63060.1)%3B Has 1807 Blast hits to 1807 proteins in 27 /.../ies: Archae - 0%3B Bacteria - 0%3B Metazoa - 736%3B Fungi - 347%3B Plants - 385%3B Viruses - 0%3B Other Eukaryotes - 339 (source: NCBI…
AT2G41810	2.31945	3.76e-05	0.000501034	Ensembl_v29		Protein of unknown function%2C DUF642
AT5G46350	2.31512	8.26e-10	3.83e-08	Ensembl_v29	WRKY8	Probable WRKY transcription factor 8
AT1G15415	2.31082	3.39e-06	6.37e-05	Ensembl_v29		The protein encoded by this gene was identified as a part of pollen proteome by mass spec analysis. It has weak homology to LEA (late embryo abundant) proteins. Encodes protein phosphatase 2A (PP2A) B'gamma subunit. Targeted to nucleus and cytosol.
AT4G02970	2.30927	4.98e-10	2.43e-08	Ensembl_v29	AT7SL-1	7SL RNA1
AT1G12010	2.30828	4.31e-11	2.6e-09	Ensembl_v29		1-aminocyclopropane-1-carboxylate oxidase 3
AT1G33110	2.30533	6.33e-19	1.44e-16	Ensembl_v29		MATE efflux family protein
AT1G26240	2.29713	1.88e-05	0.000277071	Ensembl_v29		Proline-rich extensin-like family protein
AT4G38410	2.29	1.13e-06	2.45e-05	Ensembl_v29		Dehydrin family protein
AT1G20450	2.28897	1.88e-11	1.21e-09	Ensembl_v29	ERD10	Dehydrin ERD10
AT5G05530	2.28334	2.06e-05	0.000299445	Ensembl_v29		RING/U-box superfamily protein
AT1G80160	2.27174	1.17e-06	2.51e-05	Ensembl_v29		Lactoylglutathione lyase / glyoxalase I family protein
AT1G70440	2.24077	2.11e-05	0.000306195	Ensembl_v29	SRO3	Probable inactive poly [ADP-ribose] polymerase SRO3
AT4G26080	2.24045	5.05e-11	3.03e-09	Ensembl_v29	ABI1	Protein phosphatase 2C 56
AT1G21670	2.23592	5.66e-12	4e-10	Ensembl_v29		LOCATED IN: cell wall%2C plant-type cell wall%3B EXPRESSED IN: 23 plant structures%3B EXPRESSED DURING: 14 growth stages%3B CONTAINS InterPro DOMAIN/s: WD40-like Beta Propeller (InterPro:IPR011659)%2C Six-bladed beta-propeller%2C TolB-like (InterPro:IPR011042)%3B /.../Arabidopsis thaliana protein match is: DPP6 N-terminal domain-like protein (TAIR:AT1G21680.1)%3B Has 8461 Blast hits to 5060 prote…
AT4G24415	2.22635	3.8e-16	5.31e-14	Ensembl_v29	MIR824A	MIR824a%3B miRNA
AT3G13784	2.20093	6.76e-06	0.000115517	Ensembl_v29	AtcwINV5	cell wall invertase 5
AT1G16850	2.19143	1.38e-07	4.02e-06	Ensembl_v29		unknown protein%3B FUNCTIONS IN: molecular_function unknown%3B INVOLVED IN: response to salt stress%3B LOCATED IN: endomembrane system%3B EXPRESSED IN: leaf apex%2C leaf whorl%2C male gametophyte%2C flower%2C leaf%3B EXPRESSED DURING: LP.06 six leaves visible%2C LP.04 /.../eaves visible%2C LP.10 ten leaves visible%2C petal differentiation and expansion stage%2C LP.08 eight leaves visible%3B BEST …
AT1G58320	2.18864	5.62e-07	1.35e-05	Ensembl_v29	PCR9	Protein PLANT CADMIUM RESISTANCE 9
AT1G10155	2.18804	5.11e-06	9.06e-05	Ensembl_v29	ATPP2-A10	phloem protein 2-A10
AT4G15430	2.17674	1.55e-16	2.26e-14	Ensembl_v29		CSC1-like protein At4g15430
AT4G13300	2.1694	6.5e-05	0.000799177	Ensembl_v29	TPS13	(Z)-gamma-bisabolene synthase 2
AT1G06040	2.16539	5.4e-18	1.05e-15	Ensembl_v29	BBX24	B-box zinc finger protein 24
AT2G15830	2.15146	3.41e-10	1.73e-08	Ensembl_v29		unknown protein%3B FUNCTIONS IN: molecular_function unknown%3B INVOLVED IN: biological_process unknown%3B LOCATED IN: endomembrane system%3B EXPRESSED IN: 16 plant structures%3B EXPRESSED DURING: 10 growth stages%3B BEST Arabidopsis thaliana protein match is: u /.../ protein (TAIR:AT4G33960.1)%3B Has 18 Blast hits to 18 proteins in 4 species: Archae - 0%3B Bacteria - 0%3B Metazoa - 0%3B Fungi - 0…
AT4G30110	2.14638	6.57e-13	5.39e-11	Ensembl_v29	HMA2	Cadmium/zinc-transporting ATPase HMA2
AT1G73165	2.14311	3.43e-08	1.14e-06	Ensembl_v29	CLE1	CLAVATA3/ESR (CLE)-related protein 1
AT1G28810	2.13136	0.00257387	0.0159866	Ensembl_v29		pre-tRNA
AT3G13210	2.12821	2.07e-08	7.27e-07	Ensembl_v29		crooked neck protein%2C putative / cell cycle protein%2C putative
AT1G18330	2.12706	7.92e-18	1.52e-15	Ensembl_v29	RVE7	Protein REVEILLE 7
AT2G03445	2.12268	0.00748851	0.0366193	Ensembl_v29	MIR398A	MIR398A%3B miRNA
AT4G01600	2.12083	6.97e-17	1.09e-14	Ensembl_v29		GEM-like protein 2
AT2G22496	2.11795	0.00235765	0.014912	Ensembl_v29	MIR779A	MIR779a%3B miRNA
AT4G39810	2.11793	0.000201006	0.00204156	Ensembl_v29	NEN4	Protein NEN4
AT1G05340	2.11035	5.42e-07	1.31e-05	Ensembl_v29		unknown protein%3B FUNCTIONS IN: molecular_function unknown%3B INVOLVED IN: biological_process unknown%3B LOCATED IN: chloroplast%3B EXPRESSED IN: 14 plant structures%3B EXPRESSED DURING: 7 growth stages%3B BEST Arabidopsis thaliana protein match is: unknown pr /.../(TAIR:AT2G32210.1)%3B Has 189 Blast hits to 189 proteins in 27 species: Archae - 0%3B Bacteria - 0%3B Metazoa - 0%3B Fungi - 21%3B P…
AT2G15970	2.08663	7.82e-13	6.3e-11	Ensembl_v29	COR413PM1	Cold-regulated 413 plasma membrane protein 1
AT5G51830	2.07026	1.56e-13	1.46e-11	Ensembl_v29		Probable fructokinase-7
AT1G80760	2.06647	6.23e-16	8.39e-14	Ensembl_v29	NIP6-1	Aquaporin NIP6-1
AT2G17810	2.04276	0.00131995	0.00948766	Ensembl_v29		pre-tRNA
AT3G61930	2.02043	0.000287979	0.00275295	Ensembl_v29		unknown protein%3B FUNCTIONS IN: molecular_function unknown%3B INVOLVED IN: N-terminal protein myristoylation%3B EXPRESSED IN: 11 plant structures%3B EXPRESSED DURING: 4 anthesis%2C C globular stage%2C petal differentiation and expansion stage%3B Has 11 Blast hit /.../1 proteins in 5 species: Archae - 0%3B Bacteria - 0%3B Metazoa - 0%3B Fungi - 0%3B Plants - 11%3B Viruses - 0%3B Other Eukaryotes …
AT4G36060	2.01726	6.66e-10	3.16e-08	Ensembl_v29	BHLH11	Transcription factor bHLH11
AT4G04450	2.01244	1.2e-05	0.000189697	Ensembl_v29	WRKY42	Probable WRKY transcription factor 42
AT1G61226	2.01205	0.000194918	0.00199476	Ensembl_v29	MIR846A	MIR846a%3B miRNA
AT1G10880	2.00841	1.88e-06	3.82e-05	Ensembl_v29		Core-2/I-branching beta-1%2C6-N-acetylglucosaminyltransferase family protein
AT5G11590	2.00552	8.21e-07	1.86e-05	Ensembl_v29	DREB3	Dehydration-responsive element-binding protein 3
AT1G05450	2.00206	3.17e-05	0.000434132	Ensembl_v29		Bifunctional inhibitor/lipid-transfer protein/seed storage 2S albumin superfamily protein
AT2G14210	1.99894	4.7e-05	0.000608364	Ensembl_v29	ANR1	MADS-box transcription factor ANR1
AT2G37770	1.98081	1.27e-11	8.5e-10	Ensembl_v29	AKR4C9	Aldo-keto reductase family 4 member C9
AT2G16365	1.9778	7.03e-17	1.1e-14	Ensembl_v29		F-box protein At2g16365
AT2G38400	1.976	3.14e-09	1.29e-07	Ensembl_v29	AGT3	Alanine--glyoxylate aminotransferase 2 homolog 2%2C mitochondrial
AT5G48410	1.97596	1.22e-05	0.000192254	Ensembl_v29	GLR1.3	Glutamate receptor 1.3
AT2G36630	1.96175	7.5e-06	0.000126544	Ensembl_v29		Sulfite exporter TauE/SafE family protein
AT3G26740	1.95839	7.59e-12	5.26e-10	Ensembl_v29	CCL	CCR-like
AT1G22770	1.95472	7.03e-14	6.91e-12	Ensembl_v29	GI	Protein GIGANTEA
AT2G40170	1.94171	2.05e-05	0.000299354	Ensembl_v29	EM6	Em-like protein GEA6
AT1G10070	1.93501	1.65e-06	3.39e-05	Ensembl_v29	BCAT2	Branched-chain-amino-acid aminotransferase 2%2C chloroplastic
AT1G18835	1.9207	9.21e-05	0.0010703	Ensembl_v29	MIF3	Mini zinc finger protein 3
AT5G36925	1.91676	5.33e-11	3.17e-09	Ensembl_v29		unknown protein%3B BEST Arabidopsis thaliana protein match is: unknown protein (TAIR:AT5G36920.1)%3B Has 9 Blast hits to 9 proteins in 2 species: Archae - 0%3B Bacteria - 0%3B Metazoa - 0%3B Fungi - 0%3B Plants - 9%3B Viruses - 0%3B Other Eukaryotes - 0 (source: NC /.../nk).
AT3G12900	1.90975	2.91e-07	7.64e-06	Ensembl_v29		2-oxoglutarate (2OG) and Fe(II)-dependent oxygenase superfamily protein
AT5G67430	1.90534	3.35e-05	0.000454095	Ensembl_v29		Acyl-CoA N-acyltransferases (NAT) superfamily protein
AT3G57157	1.89732	0.000298527	0.00282657	Ensembl_v29		other RNA
AT5G53450	1.89616	2.25e-08	7.81e-07	Ensembl_v29	PAP14	Probable plastid-lipid-associated protein 14%2C chloroplastic
AT1G62240	1.89134	4.68e-06	8.39e-05	Ensembl_v29		unknown protein%3B FUNCTIONS IN: molecular_function unknown%3B INVOLVED IN: biological_process unknown%3B LOCATED IN: endomembrane system%3B Has 186248 Blast hits to 53970 proteins in 2688 species: Archae - 469%3B Bacteria - 57770%3B Metazoa - 55630%3B Fungi - 12 /.../lants - 17666%3B Viruses - 2624%3B Other Eukaryotes - 39734 (source: NCBI BLink).
AT3G27870	1.88831	3.61e-13	3.11e-11	Ensembl_v29	ALA8	Putative phospholipid-transporting ATPase 8
AT2G31360	1.88655	9.23e-14	8.97e-12	Ensembl_v29	ADS2	Delta-9 acyl-lipid desaturase 2
AT2G16500	1.88216	1.08e-12	8.44e-11	Ensembl_v29	SPE1	Arginine decarboxylase 1
AT5G28000	1.87647	1.19e-05	0.00018738	Ensembl_v29		Polyketide cyclase/dehydrase and lipid transport superfamily protein
AT4G26370	1.86231	7.27e-07	1.68e-05	Ensembl_v29		antitermination NusB domain-containing protein
AT3G01600	1.86184	5.51e-07	1.32e-05	Ensembl_v29	anac044	NAC domain containing protein 44
AT1G63580	1.85971	1.14e-05	0.000181587	Ensembl_v29	CRRSP6	Probable cysteine-rich repeat secretory protein 6
AT5G58070	1.8554	2.53e-10	1.33e-08	Ensembl_v29	ATTIL	temperature-induced lipocalin
AT5G15180	1.8369	2.63e-07	7.06e-06	Ensembl_v29	PER56	Peroxidase 56
AT2G41190	1.82742	3.4e-09	1.39e-07	Ensembl_v29		Transmembrane amino acid transporter family protein
AT4G23700	1.82628	2.04e-06	4.08e-05	Ensembl_v29	CHX17	Cation/H(+) antiporter 17
AT4G22265	1.82499	0.000822207	0.00649207	Ensembl_v29		pre-tRNA
AT1G53625	1.82454	0.000119718	0.00133137	Ensembl_v29		unknown protein%3B Has 29996 Blast hits to 6987 proteins in 655 species: Archae - 23%3B Bacteria - 6686%3B Metazoa - 10521%3B Fungi - 1178%3B Plants - 7439%3B Viruses - 681%3B Other Eukaryotes - 3468 (source: NCBI BLink).
AT1G17170	1.8214	1.49e-08	5.38e-07	Ensembl_v29	GSTU24	Glutathione S-transferase U24
AT4G15242	1.81911	2.72e-15	3.29e-13	Ensembl_v29		other RNA
AT3G28750	1.81793	2.05e-06	4.11e-05	Ensembl_v29		unknown protein%3B LOCATED IN: endomembrane system%3B EXPRESSED IN: 12 plant structures%3B EXPRESSED DURING: L mature pollen stage%2C M germinated pollen stage%2C 4 anthesis%2C C globular stage%2C petal differentiation and expansion stage%3B CONTAINS InterPro DOMAI /.../rotein of unknown function DUF1216 (InterPro:IPR009605)%3B BEST Arabidopsis thaliana protein match is: unknown protein (TAIR:AT5…
AT5G62280	1.81537	4.51e-11	2.72e-09	Ensembl_v29		Protein of unknown function (DUF1442)
AT2G15960	1.81508	1.22e-14	1.35e-12	Ensembl_v29		unknown protein%3B Has 14 Blast hits to 14 proteins in 5 species: Archae - 0%3B Bacteria - 0%3B Metazoa - 0%3B Fungi - 0%3B Plants - 14%3B Viruses - 0%3B Other Eukaryotes - 0 (source: NCBI BLink).
AT5G57420	1.8148	0.000951846	0.00731572	Ensembl_v29	IAA33	Auxin-responsive protein IAA33
AT2G05510	1.81054	1.83e-08	6.51e-07	Ensembl_v29		Glycine-rich protein family
AT1G72680	1.80271	5.44e-14	5.49e-12	Ensembl_v29	CAD1	Probable cinnamyl alcohol dehydrogenase 1
AT1G20440	1.79915	5.33e-09	2.07e-07	Ensembl_v29	COR47	Dehydrin COR47
AT2G14810	1.79448	0.00173072	0.0116958	Ensembl_v29		unknown protein%3B Has 1 Blast hits to 1 proteins in 1 species: Archae - 0%3B Bacteria - 0%3B Metazoa - 0%3B Fungi - 0%3B Plants - 1%3B Viruses - 0%3B Other Eukaryotes - 0 (source: NCBI BLink).
AT3G63380	1.78983	0.00114659	0.008494	Ensembl_v29	ACA12	Calcium-transporting ATPase 12%2C plasma membrane-type
AT5G13740	1.78453	7.83e-10	3.65e-08	Ensembl_v29	ZIF1	Protein ZINC INDUCED FACILITATOR 1
AT4G30650	1.77776	3.65e-12	2.64e-10	Ensembl_v29		UPF0057 membrane protein At4g30650
AT2G46685	1.77165	0.000318496	0.00298567	Ensembl_v29	MIR166A	MIR166/MIR166A%3B miRNA
AT1G73650	1.77124	3.97e-09	1.59e-07	Ensembl_v29		Protein of unknown function (DUF1295)
AT1G76520	1.76605	2.56e-09	1.08e-07	Ensembl_v29		Auxin efflux carrier family protein
AT1G76430	1.76593	0.000531262	0.0045299	Ensembl_v29	PHT1-9	Probable inorganic phosphate transporter 1-9
AT5G46845	1.76469	2.72e-06	5.27e-05	Ensembl_v29	MIR160C	MIR160/MIR160C (MICRORNA160)%3B miRNA
AT5G61490	1.76181	8.62e-05	0.0010171	Ensembl_v29		Uncharacterised conserved protein (UCP012943)
AT5G11110	1.75212	3.23e-06	6.13e-05	Ensembl_v29	SPS2	Probable sucrose-phosphate synthase 2
AT2G47770	1.75028	0.00070359	0.00573731	Ensembl_v29	TSPO	Translocator protein homolog
AT1G17710	1.74968	0.0021915	0.0140401	Ensembl_v29		Inorganic pyrophosphatase 2
AT5G44582	1.74549	0.00069694	0.00569644	Ensembl_v29		unknown protein%3B FUNCTIONS IN: molecular_function unknown%3B INVOLVED IN: biological_process unknown%3B LOCATED IN: endomembrane system%3B BEST Arabidopsis thaliana protein match is: unknown protein (TAIR:AT5G44580.1)%3B Has 24 Blast hits to 24 proteins in /.../ies: Archae - 0%3B Bacteria - 0%3B Metazoa - 0%3B Fungi - 0%3B Plants - 24%3B Viruses - 0%3B Other Eukaryotes - 0 (source: NCBI BLink).
AT5G06760	1.74539	6.72e-05	0.000822201	Ensembl_v29	LEA4-5	Late Embryogenesis Abundant 4-5
AT5G37050	1.74262	0.00131698	0.00947354	Ensembl_v29		FUNCTIONS IN: molecular_function unknown%3B INVOLVED IN: biological_process unknown%3B LOCATED IN: chloroplast%3B BEST Arabidopsis thaliana protein match is: sorting nexin 2A (TAIR:AT5G58440.1)%3B Has 30201 Blast hits to 17322 proteins in 780 species: Archa /.../%3B Bacteria - 1396%3B Metazoa - 17338%3B Fungi - 3422%3B Plants - 5037%3B Viruses - 0%3B Other Eukaryotes - 2996 (source: NCBI BLink).
AT5G24090	1.73989	4.2e-13	3.55e-11	Ensembl_v29	CHIB1	Acidic endochitinase
AT3G45300	1.73961	1.19e-09	5.41e-08	Ensembl_v29	IVD	Isovaleryl-CoA dehydrogenase%2C mitochondrial
AT3G27950	1.73958	8.37e-06	0.000138908	Ensembl_v29		GDSL-like Lipase/Acylhydrolase superfamily protein
AT2G47275	1.73889	0.00114565	0.00849084	Ensembl_v29	MIR403	MIR403%3B miRNA
AT5G24600	1.73609	1.31e-06	2.77e-05	Ensembl_v29		Protein of unknown function%2C DUF599
AT1G03905	1.735	2.3e-11	1.46e-09	Ensembl_v29	ABCI19	ABC transporter I family member 19
AT2G37360	1.73305	3.71e-06	6.9e-05	Ensembl_v29	ABCG2	ABC transporter G family member 2
AT1G33090	1.7303	0.000481037	0.00418875	Ensembl_v29		MATE efflux family protein
AT4G39800	1.72827	1.64e-11	1.06e-09	Ensembl_v29	IPS1	Inositol-3-phosphate synthase isozyme 1
AT1G01070	1.72376	1.17e-11	7.91e-10	Ensembl_v29		WAT1-related protein At1g01070
AT4G38580	1.72334	1.56e-13	1.46e-11	Ensembl_v29	HIPP26	Heavy metal-associated isoprenylated plant protein 26
AT3G53230	1.71375	1.48e-06	3.06e-05	Ensembl_v29	CDC48D	Cell division control protein 48 homolog D
[truncated: 509 more rows]
