# Supplementary material for: Transcriptome analysis provides new insights into plants responses under phosphate starvation in association with chilling stress
Source: BMC Plant Biol. 2022 Jan 11;22:26. doi: 10.1186/s12870-021-03381-z (PMC8751124; doi:10.1186/s12870-021-03381-z)
Supplement: Supplementary file 7 — Additional file 7: Table S6. Differentially expressed transcription factors in +P 4°Ccompared to +P 23°C plants. [file 12870_2021_3381_MOESM7_ESM.xls]

## Sheet: Sheet1
Table S6. Differentially expressed transcription factors in +P 4°C compared to +P 23°C plants
Gene ID	Description	+P 4°C vs +P 23°C
at2g46790	Symbols: APRR9, PRR9, TL1 | APRR9 (ARABIDOPSIS PSEUDO-RESPONSE REGULATOR 9); protein binding / transcription regulator/ two-component response regulator | chr2:19232649-19235087 FORWARD	4.878
at1g26790	Dof-type zinc finger domain-containing protein | chr1:9273857-9275312 REVERSE	4.674
at4g27310	zinc finger (B-box type) family protein | chr4:13675638-13676910 FORWARD	4.204
at4g25480	Symbols: DREB1A, CBF3, ATCBF3 | DREB1A (DEHYDRATION RESPONSE ELEMENT B1A); DNA binding / transcription activator/ transcription factor | chr4:13018214-13019121 REVERSE	3.883
at5g54470	zinc finger (B-box type) family protein | chr5:22114304-22115472 REVERSE	3.324
at5g24470	Symbols: APRR5, PRR5 | APRR5 (ARABIDOPSIS PSEUDO-RESPONSE REGULATOR 5); transcription regulator/ two-component response regulator | chr5:8355951-8358873 REVERSE	3.216
at5g52260	Symbols: AtMYB19 | AtMYB19 (myb domain protein 19); DNA binding / transcription factor | chr5:21220165-21221288 FORWARD	3.105
at2g43500	RWP-RK domain-containing protein | chr2:18061925-18066639 FORWARD	3.095
at5g57660	Symbols: ATCOL5, COL5 | zinc finger (B-box type) family protein | chr5:23355464-23356989 FORWARD	2.964
at2g46830	Symbols: CCA1 | CCA1 (CIRCADIAN CLOCK ASSOCIATED 1); DNA binding / transcription activator/ transcription factor/ transcription repressor | chr2:19245672-19248909 FORWARD	2.638
at5g02810	Symbols: PRR7, APRR7 | PRR7 (PSEUDO-RESPONSE REGULATOR 7); transcription regulator/ two-component response regulator | chr5:637897-641977 REVERSE	2.521
at3g21890	zinc finger (B-box type) family protein | chr3:7709113-7709733 REVERSE	2.5
at3g02990	Symbols: ATHSFA1E, HSFA1E | ATHSFA1E; DNA binding / transcription factor | chr3:673472-676403 FORWARD	2.469
at3g47500	Symbols: CDF3 | CDF3 (CYCLING DOF FACTOR 3); DNA binding / protein binding / transcription factor | chr3:17504000-17506058 REVERSE	2.438
at5g46350	Symbols: WRKY8, ATWRKY8 | WRKY8; transcription factor | chr5:18801218-18804043 REVERSE	2.315
at1g06040	Symbols: STO | STO (SALT TOLERANCE); DNA binding / protein binding / transcription factor/ zinc ion binding | chr1:1828413-1829890 REVERSE	2.165
at1g18330	Symbols: EPR1 | EPR1 (EARLY-PHYTOCHROME-RESPONSIVE1); DNA binding / transcription factor | chr1:6305971-6308010 REVERSE	2.127
at4g36060	basic helix-loop-helix (bHLH) family protein | chr4:17055393-17056704 FORWARD	2.017
at4g04450	Symbols: WRKY42, AtWRKY42 | WRKY42; transcription factor | chr4:2218379-2221114 FORWARD	2.012
at5g11590	Symbols: TINY2 | TINY2 (TINY2); DNA binding / transcription factor | chr5:3727534-3728726 REVERSE	2.006
at2g14210	Symbols: ANR1, AGL44 | AGL44 (AGAMOUS-LIKE 44); DNA binding / transcription factor | chr2:6018558-6023863 FORWARD	1.999
at3g01600	Symbols: anac044 | anac044 (Arabidopsis NAC domain containing protein 44); transcription factor | chr3:229171-231105 FORWARD	1.862
at5g57420	Symbols: IAA33 | IAA33 (INDOLE-3-ACETIC ACID INDUCIBLE 33); transcription factor | chr5:23270024-23270990 FORWARD	1.815
at2g40340	AP2 domain-containing transcription factor, putative (DRE2B) | chr2:16848438-16850487 REVERSE	1.692
at4g38960	zinc finger (B-box type) family protein | chr4:18161353-18163303 FORWARD	1.665
at2g36270	Symbols: ABI5, GIA1 | ABI5 (ABA INSENSITIVE 5); DNA binding / transcription activator/ transcription factor | chr2:15204764-15207528 REVERSE	1.648
at5g17300	myb family transcription factor | chr5:5690227-5692902 REVERSE	1.602
at1g01380	Symbols: ETC1 | ETC1 (ENHANCER OF TRY AND CPC 1); DNA binding / transcription factor | chr1:147153-147942 FORWARD	1.595
at5g67480	Symbols: BT4 | BT4 (BTB AND TAZ DOMAIN PROTEIN 4); protein binding / transcription regulator | chr5:26930940-26932756 REVERSE	1.587
at1g48000	Symbols: MYB112, AtMYB112 | MYB112 (myb domain protein 112); DNA binding / transcription factor | chr1:17704179-17706460 REVERSE	1.536
at1g54260	histone H1/H5 family protein | chr1:20256936-20259417 FORWARD	1.506
at3g46130	Symbols: MYB111, ATMYB48, PFG3, ATMYB48-3 | MYB111 (MYB DOMAIN PROTEIN 111); DNA binding / transcription factor | chr3:16945433-16946376 FORWARD	1.462
at1g79700	ovule development protein, putative | chr1:29990336-29993724 REVERSE	1.461
at1g25250	Symbols: AtIDD16 | AtIDD16 (Arabidopsis thaliana Indeterminate(ID)-Domain 16); nucleic acid binding / transcription factor/ zinc ion binding | chr1:8849549-8851612 FORWARD	1.427
at4g00200	DNA binding | chr4:82445-84694 REVERSE	1.427
at3g04030	myb family transcription factor | chr3:1042882-1044697 REVERSE	1.424
at3g04030	myb family transcription factor | chr3:1042882-1044697 REVERSE	1.424
at3g14230	Symbols: RAP2.2 | RAP2.2; DNA binding / transcription factor | chr3:4737146-4739136 REVERSE	1.417
at1g78600	Symbols: LZF1, STH3 | LZF1 (LIGHT-REGULATED ZINC FINGER PROTEIN 1); transcription factor/ zinc ion binding | chr1:29567187-29568859 FORWARD	1.414
at2g31380	Symbols: STH | STH; protein domain specific binding / transcription factor/ zinc ion binding | chr2:13381910-13383470 FORWARD	1.385
at1g01060	Symbols: LHY, LHY1 | LHY (LATE ELONGATED HYPOCOTYL); DNA binding / transcription factor | chr1:33666-37840 REVERSE	1.365
at5g22480	zinc finger (ZPR1-type) family protein | chr5:7451505-7456685 REVERSE	1.359
at2g30130	Symbols: ASL5, LBD12, PCK1 | ASL5; DNA binding / protein binding | chr2:12868630-12869724 FORWARD	1.329
at4g35900	Symbols: FD, FD-1, atbzip14 | FD; DNA binding / protein binding / transcription activator/ transcription factor | chr4:17004595-17006287 FORWARD	1.326
at1g73730	Symbols: EIL3, SLIM1 | EIL3 (ETHYLENE-INSENSITIVE3-LIKE3); DNA binding / transcription factor | chr1:27730031-27732514 REVERSE	1.325
at1g19490	bZIP transcription factor family protein | chr1:6751673-6753999 REVERSE	1.32
at5g58610	PHD finger transcription factor, putative | chr5:23686771-23691053 REVERSE	1.317
at4g29030	glycine-rich protein | chr4:14307249-14307973 FORWARD	1.295
at2g38250	DNA-binding protein-related | chr2:16018357-16019500 FORWARD	1.294
at1g35515	Symbols: HOS10, MYB8 | HOS10 (HIGH RESPONSE TO OSMOTIC STRESS 10); DNA binding / transcription regulator | chr1:13077926-13080265 FORWARD	1.291
at1g77850	Symbols: ARF17 | ARF17 (AUXIN RESPONSE FACTOR 17); transcription factor | chr1:29272313-29275419 FORWARD	1.274
at4g25730	FtsJ-like methyltransferase family protein | chr4:13102679-13106780 REVERSE	1.258
at5g61010	Symbols: ATEXO70E2 | ATEXO70E2 (EXOCYST SUBUNIT EXO70 FAMILY PROTEIN E2); protein binding | chr5:24553898-24556749 FORWARD	1.25
at1g75410	Symbols: BLH3 | BLH3 (BEL1-LIKE HOMEODOMAIN 3); DNA binding / transcription factor | chr1:28299792-28302603 REVERSE	1.238
at3g24520	Symbols: AT-HSFC1, HSFC1 | AT-HSFC1; DNA binding / transcription factor | chr3:8941066-8942874 FORWARD	1.234
at5g02840	Symbols: LCL1 | LCL1 (LHY/CCA1-like 1); DNA binding / transcription factor | chr5:648704-651972 FORWARD	1.223
at1g10480	Symbols: ZFP5 | ZFP5 (ZINC FINGER PROTEIN 5); nucleic acid binding / transcription factor/ zinc ion binding | chr1:3449691-3451226 FORWARD	1.195
at5g62430	Symbols: CDF1 | CDF1 (CYCLING DOF FACTOR 1); DNA binding / protein binding / transcription factor | chr5:25069093-25070934 REVERSE	1.193
at5g61380	Symbols: TOC1, APRR1, PRR1 | TOC1 (TIMING OF CAB EXPRESSION 1); transcription regulator/ two-component response regulator | chr5:24675064-24678550 FORWARD	1.19
at3g43230	zinc finger (FYVE type) family protein | chr3:15207367-15209825 FORWARD	1.185
at5g14750	Symbols: WER, ATMYB66, WER1 | ATMYB66 (MYB DOMAIN PROTEIN 66); DNA binding / protein binding / transcription factor/ transcription regulator | chr5:4763452-4764738 REVERSE	1.177
at5g62920	Symbols: ARR6 | ARR6 (RESPONSE REGULATOR 6); transcription regulator/ two-component response regulator | chr5:25252386-25254212 REVERSE	1.167
at4g00730	Symbols: ANL2, AHDP | ANL2 (ANTHOCYANINLESS 2); transcription factor/ transcription regulator | chr4:299359-304508 REVERSE	1.164
at3g24310	Symbols: MYB305, ATMYB71 | MYB305 (myb domain protein 305); DNA binding / transcription factor | chr3:8811131-8812364 REVERSE	1.162
at1g07470	transcription factor IIA large subunit, putative / TFIIA large subunit, putative | chr1:2291457-2294588 FORWARD	1.161
at5g10510	Symbols: AIL6 | AIL6 (AINTEGUMENTA-LIKE 6); DNA binding / transcription factor | chr5:3315529-3320008 FORWARD	1.154
at5g48250	zinc finger (B-box type) family protein | chr5:19561319-19563722 REVERSE	1.15
at1g17040	Symbols: SHA, ATSHA, STATLA | SHA (SH2 DOMAIN PROTEIN A); protein binding / signal transducer/ transcription factor | chr1:5824848-5828233 FORWARD	1.135
at3g53460	Symbols: CP29 | CP29; RNA binding / poly(U) binding | chr3:19819210-19821505 REVERSE	1.134
at2g37520	PHD finger family protein | chr2:15744769-15749788 REVERSE	1.119
at1g07480	transcription factor IIA large subunit / TFIIA large subunit (TFIIA-L) | chr1:2296023-2299470 REVERSE	1.108
at3g20300	unknown protein | chr3:7079617-7081921 REVERSE	1.091
at2g23380	Symbols: CLF, ICU1, SDG1, SET1 | CLF (CURLY LEAF); transcription factor | chr2:9955553-9960359 FORWARD	1.089
at5g43630	Symbols: TZP | TZP; DNA binding / nucleic acid binding / zinc ion binding | chr5:17526751-17530516 FORWARD	1.087
at2g46810	basic helix-loop-helix (bHLH) family protein | chr2:19239694-19242672 FORWARD	1.072
at2g22840	Symbols: AtGRF1 | AtGRF1 (GROWTH-REGULATING FACTOR 1); transcription activator | chr2:9728756-9731301 FORWARD	1.071
at2g45660	Symbols: AGL20, SOC1 | AGL20 (AGAMOUS-LIKE 20); transcription factor | chr2:18807538-18811047 REVERSE	1.07
at1g16060	ovule development protein, putative | chr1:5508507-5511735 FORWARD	1.069
at3g51880	Symbols: HMGB1, NFD1 | HMGB1 (HIGH MOBILITY GROUP B 1); DNA binding / chromatin binding / structural constituent of chromatin / transcription factor | chr3:19246991-19249095 REVERSE	1.064
at1g75710	zinc finger (C2H2 type) family protein | chr1:28428706-28431249 FORWARD	1.054
at2g34720	Symbols: NF-YA4 | NF-YA4 (NUCLEAR FACTOR Y, SUBUNIT A4); specific transcriptional repressor/ transcription factor | chr2:14649767-14651627 REVERSE	1.053
at2g37060	Symbols: NF-YB8 | NF-YB8 (NUCLEAR FACTOR Y, SUBUNIT B8); transcription factor | chr2:15576063-15577877 FORWARD	1.046
at5g03510	zinc finger (C2H2 type) family protein | chr5:880225-881305 FORWARD	1.041
at4g30860	Symbols: ASHR3, SDG4 | SDG4 (SET DOMAIN GROUP 4); histone methyltransferase | chr4:15024472-15027616 FORWARD	1.041
at1g72360	ethylene-responsive element-binding protein, putative | chr1:27241812-27242827 FORWARD	1.04
at2g33710	AP2 domain-containing transcription factor family protein | chr2:14258509-14260733 REVERSE	1.037
at5g67190	AP2 domain-containing transcription factor, putative | chr5:26809135-26809689 REVERSE	1.03
at3g12730	myb family transcription factor | chr3:4047072-4048614 REVERSE	1.023
at1g12440	zinc finger (AN1-like) family protein | chr1:4241592-4243008 REVERSE	1.023
at1g07360	zinc finger (CCCH-type) family protein / RNA recognition motif (RRM)-containing protein | chr1:2260389-2262865 REVERSE	1.009
at3g12810	Symbols: PIE1, SRCAP, chr13 | PIE1 (PHOTOPERIOD-INDEPENDENT EARLY FLOWERING 1); ATP binding / DNA binding / helicase/ nucleic acid binding | chr3:4065042-4074078 FORWARD	1.008
at4g38130	Symbols: HD1, HDA19, ATHD1, HDA1, RPD3A | HD1 (HISTONE DEACETYLASE 1); basal transcription repressor/ histone deacetylase/ protein binding | chr4:17896292-17899491 REVERSE	1.008
at1g67325	binding / zinc ion binding | chr1:25209547-25212531 REVERSE	-1.003
at3g16770	Symbols: RAP2.3, ATEBP, ERF72 | ATEBP (ETHYLENE-RESPONSIVE ELEMENT BINDING PROTEIN); DNA binding / protein binding / transcription activator/ transcription factor | chr3:5705662-5707023 FORWARD	-1.008
at3g25710	Symbols: BHLH32, ATAIG1 | BHLH32 (BASIC HELIX-LOOP-HELIX 32); DNA binding / transcription factor | chr3:9369519-9371394 FORWARD	-1.011
at2g23290	Symbols: AtMYB70 | AtMYB70 (myb domain protein 70); DNA binding / transcription factor | chr2:9904787-9905920 REVERSE	-1.012
at2g41070	Symbols: EEL, ATBZIP12, DPBF4 | EEL (ENHANCED EM LEVEL); DNA binding / transcription factor | chr2:17130788-17132370 FORWARD	-1.013
at5g32460	DNA binding | chr5:12081803-12084148 REVERSE	-1.02
at4g40060	Symbols: ATHB16, ATHB-16 | ATHB16 (ARABIDOPSIS THALIANA HOMEOBOX PROTEIN 16); sequence-specific DNA binding / transcription activator/ transcription factor | chr4:18571359-18573084 REVERSE	-1.029
at1g53170	Symbols: ATERF-8, ATERF8, ERF8 | ERF8; DNA binding / transcription factor/ transcription repressor | chr1:19821337-19822252 REVERSE	-1.033
at4g11880	Symbols: AGL14 | AGL14 (agamous-like 14); DNA binding / transcription factor | chr4:7143115-7147222 FORWARD	-1.042
at5g58340	DNA binding | chr5:23582495-23584412 FORWARD	-1.043
at1g07000	Symbols: ATEXO70B2 | ATEXO70B2 (exocyst subunit EXO70 family protein B2); protein binding | chr1:2150194-2152325 REVERSE	-1.048
at1g35460	basic helix-loop-helix (bHLH) family protein | chr1:13039916-13042102 FORWARD	-1.057
at3g51910	Symbols: AT-HSFA7A, HSFA7A | AT-HSFA7A; DNA binding / transcription factor | chr3:19265294-19266619 FORWARD	-1.059
at5g57180	Symbols: CIA2 | CIA2 (CHLOROPLAST IMPORT APPARATUS 2); transcription regulator | chr5:23168018-23170999 FORWARD	-1.067
at5g17810	Symbols: WOX12 | WOX12 (WUSCHEL related homeobox 12); DNA binding / transcription factor | chr5:5880460-5882675 REVERSE	-1.068
at3g10040	transcription factor | chr3:3096415-3098071 REVERSE	-1.07
at1g25550	myb family transcription factor | chr1:8976434-8978093 FORWARD	-1.08
at2g47460	Symbols: MYB12, ATMYB12, PFG1 | MYB12 (MYB DOMAIN PROTEIN 12); DNA binding / transcription activator/ transcription factor | chr2:19476337-19479478 FORWARD	-1.091
at3g52450	Symbols: PUB22 | PUB22 (PLANT U-BOX 22); ubiquitin-protein ligase | chr3:19440739-19442383 REVERSE	-1.101
at4g13040	AP2 domain-containing transcription factor family protein | chr4:7613720-7615310 FORWARD	-1.106
at4g05100	Symbols: AtMYB74 | AtMYB74 (myb domain protein 74); DNA binding / transcription factor | chr4:2618454-2619887 FORWARD	-1.113
at1g78280	transferase, transferring glycosyl groups | chr1:29452555-29457373 FORWARD	-1.124
at5g13080	Symbols: WRKY75, ATWRKY75 | WRKY75; transcription factor | chr5:4149740-4151150 REVERSE	-1.128
at1g17460	Symbols: TRFL3 | TRFL3 (TRF-LIKE 3); DNA binding / transcription factor | chr1:5998814-6002716 FORWARD	-1.136
at2g38470	Symbols: WRKY33, ATWRKY33 | WRKY33; transcription factor | chr2:16108361-16110766 FORWARD	-1.147
at4g38070	bHLH family protein | chr4:17876535-17882569 FORWARD	-1.152
at2g25900	Symbols: ATCTH | ATCTH; transcription factor | chr2:11041718-11043171 FORWARD	-1.156
at5g66610	Symbols: DAR7 | DAR7 (DA1-RELATED PROTEIN 7); zinc ion binding | chr5:26584780-26587869 FORWARD	-1.159
at3g18490	aspartyl protease family protein | chr3:6348755-6350668 REVERSE	-1.161
at1g77920	bZIP family transcription factor | chr1:29298243-29300863 FORWARD	-1.163
at2g42380	Symbols: ATBZIP34, BZIP34 | bZIP transcription factor family protein | chr2:17646900-17648945 REVERSE	-1.165
at1g04240	Symbols: SHY2, IAA3 | SHY2 (SHORT HYPOCOTYL 2); transcription factor | chr1:1128188-1129551 REVERSE	-1.195
at5g42700	transcriptional factor B3 family protein | chr5:17122171-17124353 FORWARD	-1.209
at5g17800	Symbols: AtMYB56 | AtMYB56 (myb domain protein 56); DNA binding / transcription factor | chr5:5877189-5879331 FORWARD	-1.229
at1g08290	zinc finger (C2H2 type) protein (WIP3) | chr1:2609996-2613242 REVERSE	-1.236
at1g30500	Symbols: NF-YA7 | NF-YA7 (NUCLEAR FACTOR Y, SUBUNIT A7); specific transcriptional repressor/ transcription factor | chr1:10804450-10806319 REVERSE	-1.243
at2g22770	Symbols: NAI1 | NAI1; DNA binding / transcription factor | chr2:9684725-9686595 FORWARD	-1.25
at1g70810	C2 domain-containing protein | chr1:26704130-26705236 FORWARD	-1.253
at5g64660	Symbols: ATCMPG2, CMPG2 | U-box domain-containing protein | chr5:25841913-25843452 REVERSE	-1.259
at5g14340	Symbols: AtMYB40 | AtMYB40 (myb domain protein 40); DNA binding / transcription factor | chr5:4623367-4624847 FORWARD	-1.26
at2g23340	AP2 domain-containing transcription factor, putative | chr2:9937998-9938875 FORWARD	-1.274
at1g64625	transcription factor | chr1:24016656-24019271 FORWARD	-1.28
at1g26760	Symbols: ATXR1, SDG35 | SDG35 (SET DOMAIN PROTEIN 35); binding | chr1:9248152-9249943 REVERSE	-1.294
at5g53980	Symbols: ATHB52 | ATHB52 (ARABIDOPSIS THALIANA HOMEOBOX PROTEIN 52); transcription factor | chr5:21914045-21914749 FORWARD	-1.297
at4g14860	Symbols: atofp11 | atofp11 (Arabidopsis thaliana ovate family protein 11) | chr4:8516531-8517079 FORWARD	-1.314
at4g07950	DNA-directed RNA polymerase III family protein | chr4:4798044-4799795 FORWARD	-1.349
at4g29930	basic helix-loop-helix (bHLH) family protein | chr4:14644009-14645505 FORWARD	-1.368
at2g36000	mitochondrial transcription termination factor-related / mTERF-related | chr2:15117075-15118627 FORWARD	-1.384
at3g58190	Symbols: LBD29, ASL16 | LBD29 (LATERAL ORGAN BOUNDARIES-DOMAIN 29) | chr3:21548484-21549558 REVERSE	-1.388
at1g67370	Symbols: ASY1, ATASY1 | ASY1 (ASYNAPTIC 1); DNA binding | chr1:25239117-25243837 REVERSE	-1.39
at3g18710	Symbols: PUB29, ATPUB29 | PUB29 (PLANT U-BOX 29); ubiquitin-protein ligase | chr3:6434083-6435561 REVERSE	-1.393
at5g65320	basic helix-loop-helix (bHLH) family protein | chr5:26107169-26108726 REVERSE	-1.4
at1g16530	Symbols: LBD3, ASL9 | ASL9 (ASYMMETRIC LEAVES 2 LIKE 9) | chr1:5651370-5652883 REVERSE	-1.41
at4g00850	Symbols: GIF3 | GIF3 (GRF1-INTERACTING FACTOR 3); protein binding / transcription coactivator | chr4:357551-359194 FORWARD	-1.43
at3g16350	myb family transcription factor | chr3:5547718-5549660 FORWARD	-1.439
at1g16070	Symbols: AtTLP8 | AtTLP8 (TUBBY LIKE PROTEIN 8); transcription factor | chr1:5511874-5513896 REVERSE	-1.446
at5g50450	zinc finger (MYND type) family protein | chr5:20543310-20544753 REVERSE	-1.461
at1g16640	transcriptional factor B3 family protein | chr1:5686603-5687715 FORWARD	-1.472
at4g36540	Symbols: BEE2 | BEE2 (BR Enhanced Expression 2); DNA binding / transcription factor | chr4:17243583-17245296 FORWARD	-1.477
at3g51080	zinc finger (GATA type) family protein | chr3:18973213-18974892 FORWARD	-1.497
at4g17600	Symbols: LIL3:1 | LIL3:1; transcription factor | chr4:9803705-9804872 FORWARD	-1.518
at2g40750	Symbols: WRKY54, ATWRKY54 | WRKY54; transcription factor | chr2:17000454-17002468 REVERSE	-1.54
at1g51700	Symbols: ADOF1 | ADOF1; DNA binding / transcription factor | chr1:19174070-19175189 FORWARD	-1.549
at3g11280	myb family transcription factor | chr3:3533255-3534847 REVERSE	-1.551
at3g25790	myb family transcription factor | chr3:9413127-9415003 FORWARD	-1.553
at2g05160	zinc finger (CCCH-type) family protein / RNA recognition motif (RRM)-containing protein | chr2:1858543-1861895 REVERSE	-1.554
at1g66500	zinc finger (C2H2-type) family protein | chr1:24811149-24812650 REVERSE	-1.579
at1g46480	Symbols: WOX4 | WOX4 (WUSCHEL RELATED HOMEOBOX 4); transcription factor | chr1:17236678-17238053 REVERSE	-1.59
at5g42780	Symbols: AtHB27 | AtHB27 (ARABIDOPSIS THALIANA HOMEOBOX PROTEIN 27); DNA binding / transcription factor | chr5:17154776-17155757 FORWARD	-1.604
at3g49930	zinc finger (C2H2 type) family protein | chr3:18510246-18510963 FORWARD	-1.605
at4g37730	Symbols: AtbZIP7 | AtbZIP7 (Arabidopsis thaliana basic leucine-zipper 7); DNA binding / transcription factor | chr4:17723666-17724915 FORWARD	-1.625
at5g58280	transcriptional factor B3 family protein | chr5:23567338-23568670 FORWARD	-1.632
at4g36240	zinc finger (GATA type) family protein | chr4:17147196-17148221 REVERSE	-1.636
at3g51960	bZIP family transcription factor | chr3:19282601-19284146 REVERSE	-1.639
at4g16750	DRE-binding transcription factor, putative | chr4:9420917-9421759 REVERSE	-1.65
at5g19790	Symbols: RAP2.11 | RAP2.11 (related to AP2 11); DNA binding / transcription factor | chr5:6689108-6690040 REVERSE	-1.693
at4g24660	Symbols: ATHB22, MEE68 | ATHB22 (HOMEOBOX PROTEIN 22); DNA binding / transcription factor | chr4:12724743-12725637 REVERSE	-1.695
at4g01060	Symbols: ETC3, CPL3 | CPL3 (CAPRICE-LIKE MYB3); DNA binding / transcription factor | chr4:460531-461074 FORWARD	-1.712
at1g66160	Symbols: ATCMPG1, CMPG1 | U-box domain-containing protein | chr1:24637196-24638608 FORWARD	-1.733
at1g74650	Symbols: ATY13, ATMYB31, MYB31 | MYB31 (MYB DOMAIN PROTEIN 31); DNA binding / transcription factor | chr1:28041191-28042995 FORWARD	-1.754
at2g35930	Symbols: PUB23 | PUB23 (PLANT U-BOX 23); ubiquitin-protein ligase | chr2:15082855-15084473 REVERSE	-1.759
at1g66230	Symbols: MYB20, AtMYB20 | MYB20 (myb domain protein 20); DNA binding / transcription factor | chr1:24677154-24678415 FORWARD	-1.77
at5g15830	Symbols: AtbZIP3 | AtbZIP3 (Arabidopsis thaliana basic leucine-zipper 3); DNA binding / transcription factor | chr5:5168543-5169361 FORWARD	-1.788
at5g01380	transcription factor | chr5:155639-157601 REVERSE	-1.801
at2g42060	CHP-rich zinc finger protein, putative | chr2:17548095-17549069 FORWARD	-1.804
at4g04810	Symbols: ATMSRB4 | methionine sulfoxide reductase domain-containing protein / SeIR domain-containing protein | chr4:2441327-2442567 FORWARD	-1.809
at3g19580	Symbols: AZF2 | AZF2 (ARABIDOPSIS ZINC-FINGER PROTEIN 2); DNA binding / nucleic acid binding / transcription factor/ transcription repressor/ zinc ion binding | chr3:6803166-6804233 REVERSE	-1.823
at3g20810	transcription factor jumonji (jmjC) domain-containing protein | chr3:7275674-7278379 FORWARD	-1.844
at3g57540	remorin family protein | chr3:21301397-21303061 REVERSE	-1.861
at5g03720	Symbols: AT-HSFA3, HSFA3 | AT-HSFA3; DNA binding / transcription factor | chr5:971786-973683 REVERSE	-1.868
at5g65640	Symbols: bHLH093 | bHLH093 (beta HLH protein 93); DNA binding / transcription factor | chr5:26237055-26239084 FORWARD	-1.875
at4g36740	Symbols: HB-5, ATHB40 | ATHB40 (ARABIDOPSIS THALIANA HOMEOBOX PROTEIN 40); DNA binding / transcription factor | chr4:17314559-17316374 REVERSE	-1.917
at1g21910	AP2 domain-containing transcription factor family protein | chr1:7696536-7697699 FORWARD	-1.918
at1g13260	Symbols: RAV1 | RAV1; DNA binding / transcription factor/ transcription repressor | chr1:4542168-4543742 FORWARD	-1.929
at2g41870	remorin family protein | chr2:17470866-17472936 REVERSE	-1.954
at5g35738	pseudogene, similar to transcription factor NtWRKY4, blastp match of 60% identity and 4.4e-08 P-value to GP|6174838|dbj|BAA86031.1||AB026890 transcription factor NtWRKY4 {Nicotiana tabacum} | chr5:13909371-13909688 FORWARD	-1.97
at2g22850	Symbols: AtbZIP6 | AtbZIP6 (Arabidopsis thaliana basic leucine-zipper 6); DNA binding / transcription factor | chr2:9732475-9733342 REVERSE	-1.972
at1g77640	AP2 domain-containing transcription factor, putative | chr1:29178737-29179675 FORWARD	-2
at5g49520	Symbols: WRKY48, ATWRKY48 | WRKY48; transcription factor | chr5:20090776-20093346 FORWARD	-2.014
at3g59080	aspartyl protease family protein | chr3:21836579-21838620 FORWARD	-2.031
at1g04445	zinc finger (C2H2 type) family protein | chr1:1207344-1207862 FORWARD	-2.05
at4g00670	DNA binding | chr4:278316-279186 REVERSE	-2.065
at4g17695	Symbols: KAN3 | KAN3 (KANADI 3); DNA binding / transcription factor | chr4:9848032-9850704 REVERSE	-2.125
at3g50060	Symbols: MYB77 | MYB77; DNA binding / transcription factor | chr3:18557970-18559106 REVERSE	-2.175
at2g33620	DNA-binding family protein / AT-hook protein 1 (AHP1) | chr2:14234220-14236883 FORWARD	-2.238
at5g59570	myb family transcription factor | chr5:24003888-24005512 FORWARD	-2.326
at1g14600	DNA binding / transcription factor | chr1:5001011-5003370 REVERSE	-2.454
at4g04830	Symbols: ATMSRB5 | methionine sulfoxide reductase domain-containing protein / SeIR domain-containing protein | chr4:2445859-2447086 FORWARD	-2.561
at3g22830	Symbols: AT-HSFA6B, HSFA6B | AT-HSFA6B; DNA binding / transcription factor | chr3:8078820-8081051 FORWARD	-2.611
at5g52020	AP2 domain-containing protein | chr5:21123958-21124948 REVERSE	-2.717
at1g27730	Symbols: STZ, ZAT10 | STZ (salt tolerance zinc finger); nucleic acid binding / transcription factor/ transcription repressor/ zinc ion binding | chr1:9648141-9649073 REVERSE	-2.73
at4g04840	Symbols: ATMSRB6 | methionine sulfoxide reductase domain-containing protein / SeIR domain-containing protein | chr4:2449560-2451589 FORWARD	-2.789
at1g18570	Symbols: MYB51, AtMYB51, BW51A, BW51B, HIG1 | MYB51 (MYB DOMAIN PROTEIN 51); DNA binding / transcription factor | chr1:6389411-6391267 FORWARD	-2.851
at2g46510	Symbols: ATAIB | ATAIB (ABA-INDUCIBLE BHLH-TYPE TRANSCRIPTION FACTOR); DNA binding / transcription factor | chr2:19090953-19093315 REVERSE	-2.863
at2g46400	Symbols: WRKY46, ATWRKY46 | WRKY46; transcription factor | chr2:19043414-19044826 REVERSE	-3.122
at3g55980	Symbols: SZF1, ATSZF1 | SZF1 (SALT-INDUCIBLE ZINC FINGER 1); transcription factor | chr3:20776295-20778842 FORWARD	-3.151
at1g09950	transcription factor-related | chr1:3240606-3241632 REVERSE	-3.273
at4g37850	basic helix-loop-helix (bHLH) family protein | chr4:17796093-17797900 REVERSE	-3.585
at2g04038	Symbols: AtbZIP48 | AtbZIP48 (Arabidopsis thaliana basic leucine-zipper 48); DNA binding / transcription factor | chr2:1331919-1332419 FORWARD	-3.638
at3g63140	Symbols: CSP41A | CSP41A (CHLOROPLAST STEM-LOOP BINDING PROTEIN OF 41 KDA); mRNA binding / poly(U) binding | chr3:23326867-23328709 REVERSE	-3.782
at4g23810	Symbols: WRKY53, ATWRKY53 | WRKY53; DNA binding / protein binding / transcription activator/ transcription factor | chr4:12392370-12393982 REVERSE	-4.215
at1g74930	Symbols: ORA47 | ORA47; DNA binding / transcription factor | chr1:28144132-28145049 FORWARD	-4.337
at1g80840	Symbols: WRKY40, ATWRKY40 | WRKY40; transcription factor | chr1:30383691-30385499 FORWARD	-4.542
at2g22760	basic helix-loop-helix (bHLH) family protein | chr2:9677880-9679364 FORWARD	-4.864
at3g23250	Symbols: MYB15, ATY19, ATMYB15 | MYB15 (MYB DOMAIN PROTEIN 15); DNA binding / transcription factor | chr3:8309209-8310826 FORWARD	-5.261
at1g63040	a pseudogene member of the DREB subfamily A-4 of ERF/AP2 transcription factor family. The translated product contains one AP2 domain. There are 17 members in this subfamily including TINY. | chr1:23371327-23372073 FORWARD	-6.274
at5g43650	basic helix-loop-helix (bHLH) family protein | chr5:17533193-17534796 REVERSE	-9.897
at1g12610	Symbols: DDF1 | DDF1 (DWARF AND DELAYED FLOWERING 1); DNA binding / sequence-specific DNA binding / transcription factor | chr1:4289944-4291017 REVERSE	-10.081
