# Supplementary material for: Transcriptome analysis provides new insights into plants responses under phosphate starvation in association with chilling stress
Source: BMC Plant Biol. 2022 Jan 11;22:26. doi: 10.1186/s12870-021-03381-z (PMC8751124; doi:10.1186/s12870-021-03381-z)
Supplement: Supplementary file 8 — Additional file 8: Table S7. Differentially expressed photosynthesis related genesin +P 4°C compared to +P 23°C plants. [file 12870_2021_3381_MOESM8_ESM.xlsx]

## Sheet: Sheet1
Table S7. Differentially expressed photosynthesis related genes in +P 4°C compared to +P 23°C plants.
Gene ID	Gene Description	+P 4°C vs +P 23°C
at1g73110	ribulose bisphosphate carboxylase/oxygenase activase, putative / RuBisCO activase, putative | chr1:27494121-27496878 REVERSE	1.238
at3g09150	Symbols: HY2, GUN3 | HY2 (ELONGATED HYPOCOTYL 2); phytochromobilin:ferredoxin oxidoreductase | chr3:2803528-2805564 FORWARD	1.021
at2g30570	Symbols: PSBW | PSBW (PHOTOSYSTEM II REACTION CENTER W) | chr2:13019028-13020194 REVERSE	-1.063
at1g15820	Symbols: LHCB6, CP24 | LHCB6 (LIGHT HARVESTING COMPLEX PSII SUBUNIT 6); chlorophyll binding | chr1:5446462-5447859 REVERSE	-1.119
at4g28660	Symbols: PSB28 | PSB28 (PHOTOSYSTEM II REACTION CENTER PSB28 PROTEIN) | chr4:14149916-14151104 FORWARD	-1.2
at1g10960	Symbols: ATFD1 | ATFD1 (FERREDOXIN 1); 2 iron, 2 sulfur cluster binding / electron carrier/ iron-sulfur cluster binding | chr1:3664386-3665039 FORWARD	-1.201
at1g61520	Symbols: LHCA3 | LHCA3; chlorophyll binding | chr1:22700010-22701383 FORWARD	-1.257
at1g29930	Symbols: CAB1, AB140, CAB140, LHCB1.3 | CAB1 (CHLOROPHYLL A/B BINDING PROTEIN 1); chlorophyll binding | chr1:10478005-10479048 FORWARD	-1.334
at3g26650	Symbols: GAPA, GAPA-1 | GAPA (GLYCERALDEHYDE 3-PHOSPHATE DEHYDROGENASE A SUBUNIT); glyceraldehyde-3-phosphate dehydrogenase/ protein binding | chr3:9795071-9797045 FORWARD	-1.371
at2g06520	Symbols: PSBX | PSBX (photosystem II subunit X) | chr2:2587729-2588358 REVERSE	-1.39
at1g30380	Symbols: PSAK | PSAK (photosystem I subunit K) | chr1:10722197-10723247 FORWARD	-1.446
at2g34420	Symbols: LHB1B2, LHCB1.5 | LHB1B2; chlorophyll binding | chr2:14522524-14523568 REVERSE	-1.476
at3g50820	Symbols: PSBO2, PSBO-2, OEC33 | PSBO2 (PHOTOSYSTEM II SUBUNIT O-2); oxygen evolving/ poly(U) binding | chr3:18890876-18892426 REVERSE	-1.484
at2g20260	Symbols: PSAE-2 | PSAE-2 (photosystem I subunit E-2); catalytic | chr2:8736734-8737767 FORWARD	-1.485
at2g01590	Symbols: CRR3 | CRR3 (CHLORORESPIRATORY REDUCTION 3) | chr2:266630-267798 FORWARD	-1.592
at4g09650	Symbols: ATPD | ATPD (ATP SYNTHASE DELTA-SUBUNIT GENE); hydrogen ion transporting ATP synthase, rotational mechanism / proton-transporting ATPase, rotational mechanism | chr4:6100743-6101708 FORWARD	-1.611
at1g03130	Symbols: PSAD-2 | PSAD-2 (photosystem I subunit D-2) | chr1:753307-754198 REVERSE	-1.613
at2g05070	Symbols: LHCB2.2, LHCB2 | LHCB2.2; chlorophyll binding | chr2:1799234-1800392 REVERSE	-1.62
at3g08940	Symbols: LHCB4.2 | LHCB4.2 (light harvesting complex PSII); chlorophyll binding | chr3:2717675-2718883 FORWARD	-1.622
at4g21280	Symbols: PSBQ, PSBQA, PSBQ-1 | oxygen-evolving enhancer protein 3, chloroplast, putative (PSBQ1) (PSBQ) | chr4:11334402-11335773 FORWARD	-1.659
at4g10340	Symbols: LHCB5 | LHCB5 (LIGHT HARVESTING COMPLEX OF PHOTOSYSTEM II 5); chlorophyll binding | chr4:6408016-6409677 FORWARD	-1.662
at1g08380	Symbols: PSAO | PSAO (photosystem I subunit O) | chr1:2640813-2641828 REVERSE	-1.678
at2g05100	Symbols: LHCB2.1, LHCB2 | LHCB2.1; chlorophyll binding | chr2:1823240-1824425 REVERSE	-1.692
at2g39730	Symbols: RCA | RCA (RUBISCO ACTIVASE); ADP binding / ATP binding / enzyme regulator/ ribulose-1,5-bisphosphate carboxylase/oxygenase activator | chr2:16570746-16573548 REVERSE	-1.712
at5g54270	Symbols: LHCB3, LHCB3*1 | LHCB3 (LIGHT-HARVESTING CHLOROPHYLL B-BINDING PROTEIN 3); structural molecule | chr5:22038273-22039568 FORWARD	-1.73
at3g16140	Symbols: PSAH-1 | PSAH-1 (photosystem I subunit H-1) | chr3:5468509-5469481 REVERSE	-1.805
at1g20340	Symbols: DRT112, PETE2 | DRT112; copper ion binding / electron carrier | chr1:7042429-7043363 REVERSE	-1.848
at3g55800	Symbols: SBPASE | SBPASE (sedoheptulose-bisphosphatase); phosphoric ester hydrolase/ sedoheptulose-bisphosphatase | chr3:20709386-20711640 FORWARD	-1.926
at1g29910	Symbols: CAB3, AB180, LHCB1.2 | CAB3 (CHLOROPHYLL A/B BINDING PROTEIN 3); chlorophyll binding | chr1:10472280-10473299 REVERSE	-1.929
at1g42970	Symbols: GAPB | GAPB (GLYCERALDEHYDE-3-PHOSPHATE DEHYDROGENASE B SUBUNIT); glyceraldehyde-3-phosphate dehydrogenase (NADP+)/ glyceraldehyde-3-phosphate dehydrogenase | chr1:16127381-16129843 FORWARD	-1.95
at5g66190	Symbols: ATLFNR1, FNR1 | FNR1 (FERREDOXIN-NADP(+)-OXIDOREDUCTASE 1); NADPH dehydrogenase/ electron transporter, transferring electrons within the cyclic electron transport pathway of photosynthesis/ electron transporter, transferring electrons within the noncyclic electron transp | chr5:26450964-26453199 REVERSE	-1.971
at5g64040	Symbols: PSAN | PSAN; calmodulin binding | chr5:25628588-25629615 REVERSE	-1.998
at4g12800	Symbols: PSAL | PSAL (photosystem I subunit L) | chr4:7521322-7522670 FORWARD	-2.062
at2g21330	fructose-bisphosphate aldolase, putative | chr2:9128151-9130240 REVERSE	-2.08
at3g61470	Symbols: LHCA2 | LHCA2; chlorophyll binding | chr3:22745653-22747282 FORWARD	-2.081
at2g26500	cytochrome b6f complex subunit (petM), putative | chr2:11270218-11270874 FORWARD	-2.103
at1g55670	Symbols: PSAG | PSAG (PHOTOSYSTEM I SUBUNIT G) | chr1:20802670-20803449 REVERSE	-2.158
at1g77090	thylakoid lumenal 29.8 kDa protein | chr1:28960387-28961922 REVERSE	-2.228
at1g67090	Symbols: RBCS1A | RBCS1A (RIBULOSE BISPHOSPHATE CARBOXYLASE SMALL CHAIN 1A); copper ion binding / ribulose-bisphosphate carboxylase | chr1:25048158-25049424 REVERSE	-2.259
at2g40100	Symbols: LHCB4.3 | LHCB4.3 (light harvesting complex PSII); chlorophyll binding | chr2:16745803-16747400 FORWARD	-2.352
at3g62410	Symbols: CP12-2, CP12 | CP12-2; protein binding | chr3:23090944-23091566 FORWARD	-2.37
at1g12900	Symbols: GAPA-2 | GAPA-2 (GLYCERALDEHYDE 3-PHOSPHATE DEHYDROGENASE A SUBUNIT 2); NAD or NADH binding / binding / catalytic/ glyceraldehyde-3-phosphate dehydrogenase (phosphorylating)/ glyceraldehyde-3-phosphate dehydrogenase | chr1:4392450-4394400 REVERSE	-2.409
at4g02770	Symbols: PSAD-1 | PSAD-1 (photosystem I subunit D-1) | chr4:1229111-1229945 REVERSE	-2.547
at4g28750	Symbols: PSAE-1 | PSAE-1 (PSA E1 KNOCKOUT); catalytic | chr4:14202758-14203961 REVERSE	-2.606
at4g38970	fructose-bisphosphate aldolase, putative | chr4:18163496-18165762 REVERSE	-2.704
at3g21055	Symbols: PSBTN | PSBTN (photosystem II subunit T) | chr3:7376635-7377186 REVERSE	-2.705
at1g52230	Symbols: PSAH2, PSAH-2, PSI-H | PSAH2 (PHOTOSYSTEM I SUBUNIT H2) | chr1:19454836-19455668 FORWARD	-2.757
at3g54050	fructose-1,6-bisphosphatase, putative / D-fructose-1,6-bisphosphate 1-phosphohydrolase, putative / FBPase, putative | chr3:20016905-20018780 FORWARD	-3.061
at1g20020	Symbols: ATLFNR2, FNR2 | FNR2 (FERREDOXIN-NADP(+)-OXIDOREDUCTASE 2); NADPH dehydrogenase/ oxidoreductase/ poly(U) binding | chr1:6942717-6945018 FORWARD	-3.571
at1g76100	Symbols: PETE1 | PETE1 (PLASTOCYANIN 1); copper ion binding / electron carrier | chr1:28553987-28554768 REVERSE	-4.575
at1g32060	Symbols: PRK | PRK (PHOSPHORIBULOKINASE); ATP binding / phosphoribulokinase/ protein binding | chr1:11532533-11534639 FORWARD	-5.108
at5g38430	ribulose bisphosphate carboxylase small chain 1B / RuBisCO small subunit 1B (RBCS-1B) (ATS1B) | chr5:15384117-15385247 REVERSE	-6.341
at5g38410	ribulose bisphosphate carboxylase small chain 3B / RuBisCO small subunit 3B (RBCS-3B) (ATS3B) | chr5:15377173-15378416 REVERSE	-7.151
at5g38420	ribulose bisphosphate carboxylase small chain 2B / RuBisCO small subunit 2B (RBCS-2B) (ATS2B) | chr5:15380945-15382035 REVERSE	-7.622
