# Supplementary material for: Transcriptome analysis provides new insights into plants responses under phosphate starvation in association with chilling stress
Source: BMC Plant Biol. 2022 Jan 11;22:26. doi: 10.1186/s12870-021-03381-z (PMC8751124; doi:10.1186/s12870-021-03381-z)
Supplement: Supplementary file 9 — Additional file 9: Table S8. Differentially expressed transcripts in -P 4°C comparedto -P 23°C plants. [file 12870_2021_3381_MOESM9_ESM.xls]

## Sheet: Pm_Cold.vs.Pm_Normal-new
Table S6. Differentially expressed transcripts in -P 4°C compared to -P 23°C plants.
GID	logFC	logCPM	PValue	FDR	Source	SymbolName	Description
AT4G34410	-9.18128	3.41472	1.6e-64	1.51e-60	Ensembl_v29	ERF109	Ethylene-responsive transcription factor ERF109
AT3G50460	-8.56425	1.09792	1.14e-13	1.1e-11	Ensembl_v29	HR2	RPW8-like protein 2
AT1G12610	-7.89976	2.59877	6.47e-19	1.49e-16	Ensembl_v29	DREB1F	Dehydration-responsive element-binding protein 1F
AT5G04120	-7.15966	2.53186	3.57e-23	1.34e-20	Ensembl_v29	IPSP	Metal-independent phosphoserine phosphatase
AT1G17420	-7.03815	2.94786	1.48e-39	2.15e-36	Ensembl_v29	LOX3	Lipoxygenase 3%2C chloroplastic
AT5G16530	-6.9471	0.521858	1.61e-21	4.81e-19	Ensembl_v29	PIN8	Putative auxin efflux carrier component 8
AT4G27654	-6.35642	2.52799	8.13e-22	2.55e-19	Ensembl_v29		unknown protein%3B FUNCTIONS IN: molecular_function unknown%3B INVOLVED IN: biological_process unknown%3B LOCATED IN: endomembrane system%3B EXPRESSED IN: 17 plant structures%3B EXPRESSED DURING: 9 growth stages%3B Has 30201 Blast hits to 17322 proteins in 780 /.../s: Archae - 12%3B Bacteria - 1396%3B Metazoa - 17338%3B Fungi - 3422%3B Plants - 5037%3B Viruses - 0%3B Other Eukaryotes - 2996 (sour…
AT3G49580	-6.21427	3.23303	3.96e-11	2.61e-09	Ensembl_v29	LSU1	response to low sulfur 1
AT1G63040	-6.07444	-0.278306	9.39e-08	3.02e-06	Ensembl_v29		a pseudogene member of the DREB subfamily A-4 of ERF/AP2 transcription factor family. The translated product contains one AP2 domain. There are 17 members in this subfamily including TINY.
AT3G16930	-6.01679	-1.86155	0.00050533	0.00456685	Ensembl_v29		unknown protein%3B Has 21 Blast hits to 21 proteins in 5 species: Archae - 0%3B Bacteria - 0%3B Metazoa - 0%3B Fungi - 0%3B Plants - 21%3B Viruses - 0%3B Other Eukaryotes - 0 (source: NCBI BLink).
AT1G09080	-5.8107	2.8863	3.02e-37	3.16e-34	Ensembl_v29	MED37B	Probable mediator of RNA polymerase II transcription subunit 37b
AT3G49570	-5.573	1.63508	3.47e-27	2.26e-24	Ensembl_v29	LSU3	response to low sulfur 3
AT2G30540	-5.36272	0.0871733	2.62e-17	4.49e-15	Ensembl_v29	GRXS9	Monothiol glutaredoxin-S9
AT1G56680	-5.29746	2.49823	3.93e-18	7.57e-16	Ensembl_v29		Chitinase family protein
AT5G52320	-5.05229	2.92766	5.37e-16	7.55e-14	Ensembl_v29	CYP96A4	cytochrome P450%2C family 96%2C subfamily A%2C polypeptide 4
AT2G28755	-4.70889	-1.87278	8.93e-06	0.00016112	Ensembl_v29		UDP-D-glucuronate carboxy-lyase-related
AT1G65390	-4.65953	0.59968	2.89e-15	3.64e-13	Ensembl_v29	PP2A5	Protein PHLOEM PROTEIN 2-LIKE A5
AT1G30135	-4.62641	1.08538	2.95e-11	2e-09	Ensembl_v29	TIFY5A	Protein TIFY 5A
AT5G43650	-4.52754	0.707558	5.85e-10	2.94e-08	Ensembl_v29	BHLH92	Transcription factor bHLH92
AT1G72520	-4.4937	4.01132	4.24e-26	2.49e-23	Ensembl_v29	LOX4	Lipoxygenase 4%2C chloroplastic
AT1G23730	-4.47963	0.72756	1.1e-08	4.31e-07	Ensembl_v29	BCA3	Beta carbonic anhydrase 3
AT1G50750	-4.4732	1.73577	9.65e-10	4.66e-08	Ensembl_v29		Plant mobile domain protein family
AT1G26730	-4.32797	4.00837	2.39e-31	1.88e-28	Ensembl_v29	PHO1-H7	Phosphate transporter PHO1 homolog 7
AT4G04610	-4.30005	6.64008	2.19e-25	1.15e-22	Ensembl_v29	2018-04-01	5'-adenylylsulfate reductase 1%2C chloroplastic
AT1G63295	-4.29633	0.875538	2.92e-07	8.16e-06	Ensembl_v29		Remorin family protein
AT5G67080	-4.26831	2.72126	1.29e-13	1.24e-11	Ensembl_v29	MAPKKK19	mitogen-activated protein kinase kinase kinase 19
AT3G21352	-4.26506	1.59554	1.09e-17	1.97e-15	Ensembl_v29		unknown protein%3B FUNCTIONS IN: molecular_function unknown%3B INVOLVED IN: biological_process unknown%3B LOCATED IN: endomembrane system%3B BEST Arabidopsis thaliana protein match is: unknown protein (TAIR:AT3G21351.1)%3B Has 26 Blast hits to 26 proteins in /.../ies: Archae - 0%3B Bacteria - 0%3B Metazoa - 0%3B Fungi - 0%3B Plants - 26%3B Viruses - 0%3B Other Eukaryotes - 0 (source: NCBI BLink).
AT5G03204	-4.23543	-0.584765	3.13e-09	1.35e-07	Ensembl_v29		unknown protein%3B Has 30201 Blast hits to 17322 proteins in 780 species: Archae - 12%3B Bacteria - 1396%3B Metazoa - 17338%3B Fungi - 3422%3B Plants - 5037%3B Viruses - 0%3B Other Eukaryotes - 2996 (source: NCBI BLink).
AT2G22760	-4.19507	1.40763	1.86e-10	1.03e-08	Ensembl_v29	BHLH19	Transcription factor bHLH19
AT1G06830	-4.03347	-0.878569	1.64e-08	6.13e-07	Ensembl_v29	GRXS11	Monothiol glutaredoxin-S11
AT5G42580	-4.01196	2.01438	7.87e-12	5.77e-10	Ensembl_v29	CYP705A12	cytochrome P450%2C family 705%2C subfamily A%2C polypeptide 12
AT4G10310	-4.01172	2.13328	5.22e-16	7.41e-14	Ensembl_v29	HKT1	Sodium transporter HKT1
AT1G73040	-4.01141	-0.17219	9.11e-11	5.58e-09	Ensembl_v29	JAL19	Jacalin-related lectin 19
AT5G58784	-3.99943	0.877328	4.28e-11	2.77e-09	Ensembl_v29		Dehydrodolichyl diphosphate synthase 5
AT4G31330	-3.98538	2.05215	4.2e-21	1.22e-18	Ensembl_v29		Protein of unknown function%2C DUF599
AT4G13420	-3.97123	3.1739	3.56e-09	1.52e-07	Ensembl_v29	POT5	Potassium transporter 5
AT4G36950	-3.97004	0.495779	7.55e-08	2.47e-06	Ensembl_v29	MAPKKK21	mitogen-activated protein kinase kinase kinase 21
AT5G13220	-3.96085	3.32313	1.01e-10	6.1e-09	Ensembl_v29	TIFY9	Protein TIFY 9
AT2G18480	-3.95728	1.43921	1.99e-16	3.06e-14	Ensembl_v29	PLT3	Probable polyol transporter 3
AT4G37290	-3.95261	0.841808	6.22e-11	3.91e-09	Ensembl_v29		unknown protein%3B FUNCTIONS IN: molecular_function unknown%3B INVOLVED IN: response to karrikin%3B LOCATED IN: endomembrane system%3B EXPRESSED IN: cotyledon%2C hypocotyl%2C leaf%3B EXPRESSED DURING: LP.04 four leaves visible%3B BEST Arabidopsis thaliana protein m /.../s: unknown protein (TAIR:AT2G23270.1)%3B Has 30201 Blast hits to 17322 proteins in 780 species: Archae - 12%3B Bacteria - 1396%3…
AT1G17380	-3.91405	2.94154	6.83e-22	2.18e-19	Ensembl_v29	TIFY11A	Protein TIFY 11A
AT1G28480	-3.90214	3.35793	1.44e-20	3.91e-18	Ensembl_v29	GRXC9	Glutaredoxin-C9
AT3G32040	-3.86935	2.93421	1.09e-11	7.86e-10	Ensembl_v29		Geranylgeranyl pyrophosphate synthase 12%2C chloroplastic
AT4G15660	-3.82494	-0.290852	1.41e-12	1.13e-10	Ensembl_v29	GRXS8	Monothiol glutaredoxin-S8
AT4G18197	-3.82288	3.00903	2.08e-16	3.16e-14	Ensembl_v29	PUP7	Probable purine permease 7
AT3G45960	-3.76667	2.69942	3.61e-23	1.34e-20	Ensembl_v29	EXLA3	Expansin-like A3
AT2G25200	-3.74591	0.432226	1.11e-06	2.66e-05	Ensembl_v29		Plant protein of unknown function (DUF868)
AT1G04445	-3.73898	0.3832	5.75e-10	2.9e-08	Ensembl_v29		C2H2-like zinc finger protein
AT1G23160	-3.73695	2.72082	5.14e-14	5.42e-12	Ensembl_v29		Auxin-responsive GH3 family protein
AT5G10210	-3.71794	2.34632	6.77e-19	1.54e-16	Ensembl_v29		CONTAINS InterPro DOMAIN/s: C2 calcium-dependent membrane targeting (InterPro:IPR000008)%3B BEST Arabidopsis thaliana protein match is: unknown protein (TAIR:AT5G65030.1)%3B Has 1807 Blast hits to 1807 proteins in 277 species: Archae - 0%3B Bacteria - 0%3B /.../a - 736%3B Fungi - 347%3B Plants - 385%3B Viruses - 0%3B Other Eukaryotes - 339 (source: NCBI BLink).
AT4G37850	-3.68386	0.740527	1.41e-11	1e-09	Ensembl_v29	BHLH25	Transcription factor bHLH25
AT5G28630	-3.64698	3.90143	4.66e-27	2.93e-24	Ensembl_v29		glycine-rich protein
AT2G13190	-3.64025	0.300727	2.93e-07	8.18e-06	Ensembl_v29		transposable element gene
AT2G16230	-3.60726	2.21334	5.73e-14	5.97e-12	Ensembl_v29		O-Glycosyl hydrolases family 17 protein
AT1G28730	-3.60693	-2.55984	0.000193689	0.00210315	Ensembl_v29		pre-tRNA
AT3G05400	-3.55581	2.6205	1.96e-06	4.35e-05	Ensembl_v29	SUGTL5	Sugar transporter ERD6-like 12
AT1G16370	-3.53005	2.88057	3.02e-14	3.33e-12	Ensembl_v29	2018-10-06	Organic cation/carnitine transporter 6
AT5G19890	-3.5215	2.8698	1.07e-10	6.41e-09	Ensembl_v29	PER59	Peroxidase 59
AT1G04770	-3.52149	3.96169	3.99e-24	1.75e-21	Ensembl_v29		Protein SULFUR DEFICIENCY-INDUCED 2
AT5G19880	-3.47571	1.17676	1.15e-09	5.44e-08	Ensembl_v29	PER58	Peroxidase 58
AT2G36110	-3.46359	0.375982	3.73e-05	0.000544761	Ensembl_v29		Polynucleotidyl transferase%2C ribonuclease H-like superfamily protein
AT2G35210	-3.45902	1.34096	1.27e-15	1.72e-13	Ensembl_v29	AGD10	ADP-ribosylation factor GTPase-activating protein AGD10
AT5G65800	-3.45383	1.24182	2.06e-09	9.16e-08	Ensembl_v29	ACS5	1-aminocyclopropane-1-carboxylate synthase 5
AT1G62190	-3.43451	0.796998	6.9e-07	1.74e-05	Ensembl_v29	FAD4L1	Fatty acid desaturase 4-like 1%2C chloroplastic
AT2G35290	-3.42644	2.21115	1.52e-10	8.68e-09	Ensembl_v29		unknown protein%3B Has 39 Blast hits to 39 proteins in 10 species: Archae - 0%3B Bacteria - 0%3B Metazoa - 0%3B Fungi - 0%3B Plants - 39%3B Viruses - 0%3B Other Eukaryotes - 0 (source: NCBI BLink).
AT3G55700	-3.39711	1.09418	3.71e-07	1e-05	Ensembl_v29	UGT76F1	UDP-glycosyltransferase 76F1
AT5G60520	-3.38063	3.42832	1.58e-17	2.77e-15	Ensembl_v29		Late embryogenesis abundant (LEA) protein-related
AT2G18050	-3.36655	3.13875	2.39e-18	4.99e-16	Ensembl_v29	HIS1-3	histone H1-3
AT5G48850	-3.35654	1.40565	4.52e-10	2.33e-08	Ensembl_v29	SDI1	Protein SULFUR DEFICIENCY-INDUCED 1
AT1G26420	-3.3265	2.30144	4.65e-11	2.99e-09	Ensembl_v29		FAD-binding Berberine family protein
AT1G67000	-3.31889	2.39592	7.23e-18	1.34e-15	Ensembl_v29		Probable receptor-like protein kinase At1g67000
AT1G07885	-3.31027	-2.44195	0.00141945	0.0105072	Ensembl_v29		unknown protein%3B FUNCTIONS IN: molecular_function unknown%3B INVOLVED IN: biological_process unknown%3B LOCATED IN: cellular_component unknown%3B Has 0 Blast hits to 0 proteins in 0 species (source: NCBI BLink).
AT2G25735	-3.3102	3.04465	8.73e-18	1.58e-15	Ensembl_v29		unknown protein%3B Has 31 Blast hits to 31 proteins in 9 species: Archae - 0%3B Bacteria - 0%3B Metazoa - 0%3B Fungi - 0%3B Plants - 31%3B Viruses - 0%3B Other Eukaryotes - 0 (source: NCBI BLink).
AT1G28370	-3.30054	2.85316	2.84e-12	2.22e-10	Ensembl_v29	ERF11	Ethylene-responsive transcription factor 11
AT4G23810	-3.29859	2.74323	5.52e-11	3.49e-09	Ensembl_v29	WRKY53	Probable WRKY transcription factor 53
AT3G23470	-3.26839	3.54686	2.99e-22	9.89e-20	Ensembl_v29		Cyclopropane-fatty-acyl-phospholipid synthase
AT4G15210	-3.25274	1.09639	1.72e-06	3.86e-05	Ensembl_v29	BAM5	Beta-amylase 5
AT2G34600	-3.23896	3.10546	8.44e-10	4.16e-08	Ensembl_v29	TIFY 5B	Protein TIFY 5B
AT2G02700	-3.2362	3.14027	2.67e-11	1.84e-09	Ensembl_v29		Cysteine/Histidine-rich C1 domain family protein
AT3G13437	-3.21869	1.73667	8.49e-12	6.21e-10	Ensembl_v29		unknown protein%3B FUNCTIONS IN: molecular_function unknown%3B INVOLVED IN: biological_process unknown%3B LOCATED IN: endomembrane system%3B Has 4 Blast hits to 4 proteins in 2 species: Archae - 0%3B Bacteria - 0%3B Metazoa - 0%3B Fungi - 0%3B Plants - 4%3B Viruses - /.../her Eukaryotes - 0 (source: NCBI BLink).
AT3G06460	-3.20045	1.91582	2.69e-05	0.000411145	Ensembl_v29		GNS1/SUR4 membrane protein family
AT2G46510	-3.19249	2.99557	3.83e-20	9.91e-18	Ensembl_v29	AIB	Transcription factor ABA-INDUCIBLE bHLH-TYPE
AT1G21320	-3.16761	2.49033	8.75e-14	8.73e-12	Ensembl_v29		nucleotide binding%3Bnucleic acid binding
AT1G51920	-3.15822	-1.3909	1.18e-07	3.71e-06	Ensembl_v29		unknown protein%3B FUNCTIONS IN: molecular_function unknown%3B INVOLVED IN: biological_process unknown%3B LOCATED IN: endomembrane system%3B EXPRESSED IN: stem%2C stamen%3B EXPRESSED DURING: 4 anthesis%3B Has 22 Blast hits to 22 proteins in 5 species: Archae - 0%3B /.../ria - 0%3B Metazoa - 0%3B Fungi - 0%3B Plants - 22%3B Viruses - 0%3B Other Eukaryotes - 0 (source: NCBI BLink).
AT1G55020	-3.15158	7.44379	1.43e-15	1.92e-13	Ensembl_v29	LOX1	Linoleate 9S-lipoxygenase 1
AT3G22800	-3.14635	4.8815	1.84e-17	3.19e-15	Ensembl_v29	LRX6	Leucine-rich repeat extensin-like protein 6
AT1G14550	-3.14222	2.23674	9.45e-09	3.77e-07	Ensembl_v29	PER5	Peroxidase 5
AT2G45135	-3.13744	5.46709	6.6e-08	2.2e-06	Ensembl_v29		RING/U-box superfamily protein
AT3G44260	-3.11554	4.2726	4.27e-10	2.23e-08	Ensembl_v29	CAF1-9	Probable CCR4-associated factor 1 homolog 9
AT1G67270	-3.11532	1.00883	7.97e-05	0.00101052	Ensembl_v29		Zinc-finger domain of monoamine-oxidase A repressor R1 protein
AT5G19110	-3.11209	4.13237	3.37e-11	2.26e-09	Ensembl_v29		Eukaryotic aspartyl protease family protein
AT4G28930	-3.11148	-0.0901099	1.4e-08	5.34e-07	Ensembl_v29		unknown protein%3B FUNCTIONS IN: molecular_function unknown%3B INVOLVED IN: biological_process unknown%3B LOCATED IN: endomembrane system%3B BEST Arabidopsis thaliana protein match is: unknown protein (TAIR:AT4G12930.1)%3B Has 12 Blast hits to 12 proteins in /.../ies: Archae - 0%3B Bacteria - 0%3B Metazoa - 0%3B Fungi - 0%3B Plants - 12%3B Viruses - 0%3B Other Eukaryotes - 0 (source: NCBI BLink).
AT2G21900	-3.07828	-0.407345	2.98e-06	6.27e-05	Ensembl_v29	WRKY59	Probable WRKY transcription factor 59
AT5G51470	-3.07305	1.44271	1.11e-10	6.6e-09	Ensembl_v29		Auxin-responsive GH3 family protein
AT3G16530	-3.07012	5.85339	4.02e-10	2.1e-08	Ensembl_v29		Lectin-like protein At3g16530
AT1G16410	-3.05836	1.19247	0.00344311	0.0209415	Ensembl_v29	CYP79F1	Dihomomethionine N-hydroxylase
AT1G21326	-3.02957	0.87801	9.4e-09	3.75e-07	Ensembl_v29		VQ motif-containing protein
AT3G23240	-3.02803	1.36958	6.02e-10	3.01e-08	Ensembl_v29	ERF1B	Ethylene-responsive transcription factor 1B
AT2G18650	-3.01523	0.487536	5.57e-09	2.31e-07	Ensembl_v29	ATL49	Putative RING-H2 finger protein ATL49
AT5G12340	-3.01223	3.32319	1.12e-09	5.33e-08	Ensembl_v29		unknown protein%3B BEST Arabidopsis thaliana protein match is: unknown protein (TAIR:AT1G28190.1)%3B Has 30201 Blast hits to 17322 proteins in 780 species: Archae - 12%3B Bacteria - 1396%3B Metazoa - 17338%3B Fungi - 3422%3B Plants - 5037%3B Viruses - 0%3B Other Eu /.../es - 2996 (source: NCBI BLink).
AT2G17660	-3.01201	0.629154	8.64e-06	0.000156896	Ensembl_v29		RPM1-interacting protein 4 (RIN4) family protein
AT3G20940	-3.01033	3.98002	3.23e-18	6.55e-16	Ensembl_v29	CYP705A30	cytochrome P450%2C family 705%2C subfamily A%2C polypeptide 30
AT4G23515	-3.00928	1.24759	4.42e-12	3.37e-10	Ensembl_v29		Toll-Interleukin-Resistance (TIR) domain family protein
AT3G18900	-2.98495	1.99933	1.65e-13	1.55e-11	Ensembl_v29		unknown protein%3B CONTAINS InterPro DOMAIN/s: Protein of unknown function DUF547 (InterPro:IPR006869)%3B BEST Arabidopsis thaliana protein match is: Protein of unknown function%2C DUF547 (TAIR:AT5G66600.3)%3B Has 1466 Blast hits to 1426 proteins in 93 spec /.../rchae - 0%3B Bacteria - 91%3B Metazoa - 23%3B Fungi - 0%3B Plants - 1310%3B Viruses - 0%3B Other Eukaryotes - 42 (source: NCBI BLink).
AT4G36570	-2.96021	-0.320435	6.05e-07	1.55e-05	Ensembl_v29	ATRL3	RAD-like 3
AT1G79310	-2.95846	3.31124	1.45e-20	3.91e-18	Ensembl_v29	AMC7	Metacaspase-7
AT2G03505	-2.95635	2.62794	2.38e-13	2.15e-11	Ensembl_v29		Carbohydrate-binding X8 domain superfamily protein
AT5G06870	-2.94892	0.403059	2.04e-06	4.49e-05	Ensembl_v29	PGIP2	Polygalacturonase inhibitor 2
AT3G59750	-2.93743	2.69637	1.43e-15	1.92e-13	Ensembl_v29	LECRK58	Putative L-type lectin-domain containing receptor kinase V.8
AT1G48070	-2.93105	1.07814	0.000106427	0.00129588	Ensembl_v29		Thioredoxin superfamily protein
AT2G47950	-2.92672	1.16958	2.17e-10	1.19e-08	Ensembl_v29		unknown protein%3B FUNCTIONS IN: molecular_function unknown%3B INVOLVED IN: biological_process unknown%3B LOCATED IN: endomembrane system%3B EXPRESSED IN: root%2C flower%3B EXPRESSED DURING: petal differentiation and expansion stage%3B BEST Arabidopsis thaliana p /.../ match is: unknown protein (TAIR:AT3G62990.1)%3B Has 22 Blast hits to 22 proteins in 5 species: Archae - 0%3B Bacteria - 0%3B Meta…
AT5G23810	-2.92149	2.82453	1.72e-18	3.68e-16	Ensembl_v29	AAP7	Probable amino acid permease 7
AT2G32487	-2.91826	-0.301515	1.58e-09	7.27e-08	Ensembl_v29		unknown protein%3B FUNCTIONS IN: molecular_function unknown%3B INVOLVED IN: biological_process unknown%3B LOCATED IN: endomembrane system%3B Has 1 Blast hits to 1 proteins in 1 species: Archae - 0%3B Bacteria - 0%3B Metazoa - 0%3B Fungi - 0%3B Plants - 1%3B Viruses - /.../her Eukaryotes - 0 (source: NCBI BLink).
AT1G51913	-2.90836	-0.881934	2.05e-07	6.09e-06	Ensembl_v29		LOCATED IN: endomembrane system%3B BEST Arabidopsis thaliana protein match is: cryptdin protein-related (TAIR:AT1G51915.1)%3B Has 22 Blast hits to 22 proteins in 3 species: Archae - 0%3B Bacteria - 0%3B Metazoa - 0%3B Fungi - 0%3B Plants - 22%3B Viruses - 0%3B Othe /.../ryotes - 0 (source: NCBI BLink).
AT2G03370	-2.90521	0.701917	3.49e-07	9.5e-06	Ensembl_v29		Glycosyltransferase family 61 protein
AT4G21990	-2.88995	6.80122	4.36e-26	2.49e-23	Ensembl_v29	2018-04-03	5'-adenylylsulfate reductase 3%2C chloroplastic
AT3G29250	-2.86942	6.40073	2.08e-08	7.58e-07	Ensembl_v29	SDR4	Short-chain dehydrogenase reductase 4
AT2G26040	-2.86488	1.45264	8.22e-10	4.07e-08	Ensembl_v29	PYL2	Abscisic acid receptor PYL2
AT5G57220	-2.85734	4.78428	6.08e-11	3.84e-09	Ensembl_v29	CYP81F2	cytochrome P450%2C family 81%2C subfamily F%2C polypeptide 2
AT4G17250	-2.84528	1.81054	1.57e-11	1.1e-09	Ensembl_v29		unknown protein%3B BEST Arabidopsis thaliana protein match is: unknown protein (TAIR:AT5G47580.1)%3B Has 31 Blast hits to 31 proteins in 6 species: Archae - 0%3B Bacteria - 0%3B Metazoa - 0%3B Fungi - 0%3B Plants - 31%3B Viruses - 0%3B Other Eukaryotes - 0 (source: /.../BLink).
AT3G08970	-2.83554	4.15114	1.11e-20	3.08e-18	Ensembl_v29	ERDJ3A	DnaJ protein ERDJ3A
AT4G13395	-2.82785	2.68825	3.42e-07	9.35e-06	Ensembl_v29	DVL10	ROTUNDIFOLIA like 12
AT1G77765	-2.82134	-0.0240365	8.52e-07	2.1e-05	Ensembl_v29		unknown protein%3B Has 8 Blast hits to 8 proteins in 2 species: Archae - 0%3B Bacteria - 0%3B Metazoa - 0%3B Fungi - 0%3B Plants - 8%3B Viruses - 0%3B Other Eukaryotes - 0 (source: NCBI BLink).
AT5G40460	-2.81977	1.58787	3.76e-10	1.99e-08	Ensembl_v29		unknown protein%3B BEST Arabidopsis thaliana protein match is: unknown protein (TAIR:AT3G27630.1)%3B Has 87 Blast hits to 87 proteins in 12 species: Archae - 0%3B Bacteria - 0%3B Metazoa - 0%3B Fungi - 0%3B Plants - 87%3B Viruses - 0%3B Other Eukaryotes - 0 (source /.../ BLink).
AT2G01610	-2.81894	2.2932	1e-08	3.96e-07	Ensembl_v29		Plant invertase/pectin methylesterase inhibitor superfamily protein
AT5G39100	-2.79948	0.187174	2.84e-07	7.99e-06	Ensembl_v29	GLP6	germin-like protein 6
AT1G33660	-2.79494	-1.4421	1.11e-05	0.000194191	Ensembl_v29		peroxidase family protein
AT3G12520	-2.79062	4.23055	1.01e-21	3.08e-19	Ensembl_v29	SULTR4%3B2	Probable sulfate transporter 4.2
AT5G53830	-2.78674	2.24596	9.43e-12	6.87e-10	Ensembl_v29	VQ33	VQ motif-containing protein 33
AT3G49190	-2.78058	0.886729	2.54e-05	0.000390267	Ensembl_v29		O-acyltransferase (WSD1-like) family protein
AT4G38420	-2.77662	2.9836	7.03e-06	0.000131447	Ensembl_v29	sks9	SKU5 similar 9
AT1G13620	-2.77497	0.868766	1.2e-06	2.85e-05	Ensembl_v29	RGF2	Root meristem growth factor 2
AT1G45240	-2.76556	-2.64486	0.00266383	0.0170951	Ensembl_v29		pre-tRNA
AT1G18590	-2.75652	4.74712	5.27e-18	9.94e-16	Ensembl_v29	SOT17	Cytosolic sulfotransferase 17
AT4G20820	-2.75347	4.87696	3.43e-17	5.83e-15	Ensembl_v29		FAD-binding Berberine family protein
AT1G19380	-2.75086	3.57803	3.66e-17	6.17e-15	Ensembl_v29		Protein of unknown function (DUF1195)
AT3G52720	-2.74776	2.9939	9.78e-11	5.93e-09	Ensembl_v29	ACA1	Alpha carbonic anhydrase 1%2C chloroplastic
AT4G22610	-2.74382	3.7143	6.44e-09	2.63e-07	Ensembl_v29		Bifunctional inhibitor/lipid-transfer protein/seed storage 2S albumin superfamily protein
AT5G44575	-2.7386	2.86792	8.87e-14	8.75e-12	Ensembl_v29		unknown protein%3B FUNCTIONS IN: molecular_function unknown%3B INVOLVED IN: biological_process unknown%3B LOCATED IN: endomembrane system%3B Has 7 Blast hits to 7 proteins in 2 species: Archae - 0%3B Bacteria - 0%3B Metazoa - 0%3B Fungi - 0%3B Plants - 7%3B Viruses - /.../her Eukaryotes - 0 (source: NCBI BLink).
AT5G64510	-2.73736	3.4181	3.79e-13	3.31e-11	Ensembl_v29	TIN1	unknown protein%3B FUNCTIONS IN: molecular_function unknown%3B INVOLVED IN: biological_process unknown%3B LOCATED IN: endomembrane system%3B EXPRESSED IN: 17 plant structures%3B EXPRESSED DURING: 10 growth stages%3B Has 35333 Blast hits to 34131 proteins in 244 /.../ies: Archae - 798%3B Bacteria - 22429%3B Metazoa - 974%3B Fungi - 991%3B Plants - 531%3B Viruses - 0%3B Other Eukaryotes - 9610 (sou…
AT1G22550	-2.73186	3.9432	3.85e-10	2.02e-08	Ensembl_v29	NPF5.16	Protein NRT1/ PTR FAMILY 5.16
AT1G43800	-2.72521	2.36429	1.14e-05	0.00019733	Ensembl_v29	S-ACP-DES6	Acyl-[acyl-carrier-protein] desaturase 6%2C chloroplastic
AT3G01990	-2.72477	2.78267	7.31e-10	3.63e-08	Ensembl_v29	ACR6	ACT domain-containing protein ACR6
AT1G76640	-2.72208	-0.561296	2.07e-05	0.000328973	Ensembl_v29	CML39	Calcium-binding protein CML39
ATCG00020	-2.71923	0.554129	0.00315202	0.0195843	Ensembl_v29	PSBA	Photosystem II protein D1
AT3G51450	-2.71881	3.73536	1.44e-17	2.53e-15	Ensembl_v29	SSL7	Protein STRICTOSIDINE SYNTHASE-LIKE 7
AT3G29784	-2.71873	4.91181	2.42e-06	5.25e-05	Ensembl_v29		transposable element gene
AT5G41380	-2.71843	1.27771	2.68e-11	1.84e-09	Ensembl_v29		CCT motif family protein
AT1G53060	-2.71815	-0.128822	4.26e-08	1.48e-06	Ensembl_v29		Lectin-like protein At1g53060
AT4G33960	-2.71525	2.21784	2.77e-12	2.18e-10	Ensembl_v29		unknown protein%3B FUNCTIONS IN: molecular_function unknown%3B INVOLVED IN: biological_process unknown%3B LOCATED IN: endomembrane system%3B EXPRESSED IN: 20 plant structures%3B EXPRESSED DURING: 10 growth stages%3B BEST Arabidopsis thaliana protein match is: u /.../ protein (TAIR:AT2G15830.1)%3B Has 32 Blast hits to 32 proteins in 4 species: Archae - 0%3B Bacteria - 0%3B Metazoa - 0%3B Fungi - 0…
AT4G15150	-2.71359	3.32127	1.48e-18	3.2e-16	Ensembl_v29		glycine-rich protein
AT4G21830	-2.70331	5.59236	3.26e-16	4.84e-14	Ensembl_v29	MSRB7	Peptide methionine sulfoxide reductase B7
AT4G14130	-2.70033	4.527	4.48e-08	1.54e-06	Ensembl_v29	XTH15	Xyloglucan endotransglucosylase/hydrolase protein 15
AT2G24600	-2.68811	1.72892	3.88e-05	0.000562197	Ensembl_v29		Ankyrin repeat family protein
AT3G21351	-2.67541	2.27102	3.05e-11	2.06e-09	Ensembl_v29		unknown protein%3B LOCATED IN: endomembrane system%3B BEST Arabidopsis thaliana protein match is: unknown protein (TAIR:AT3G21352.1).
AT4G22110	-2.66664	2.00497	2.56e-08	9.2e-07	Ensembl_v29		Alcohol dehydrogenase-like 5
AT1G21130	-2.6596	4.95906	1.06e-12	8.71e-11	Ensembl_v29		O-methyltransferase family protein
AT4G11642	-2.63995	0.806551	9.8e-08	3.13e-06	Ensembl_v29		pseudogene of ATOSM34 (osmotin-like protein)
AT5G40020	-2.63914	1.85568	2.38e-05	0.000369248	Ensembl_v29		Pathogenesis-related thaumatin superfamily protein
AT4G23590	-2.62859	1.93354	2.69e-09	1.17e-07	Ensembl_v29		Probable aminotransferase TAT4
AT5G20410	-2.62735	3.38328	1.33e-12	1.07e-10	Ensembl_v29	MGD2	Monogalactosyldiacylglycerol synthase 2%2C chloroplastic
AT1G09890	-2.62647	0.966112	2.01e-07	5.98e-06	Ensembl_v29		Rhamnogalacturonate lyase family protein
AT3G49130	-2.61819	1.27478	1.11e-06	2.68e-05	Ensembl_v29		SWAP (Suppressor-of-White-APricot)/surp RNA-binding domain-containing protein
AT2G23270	-2.61156	-0.340098	1.73e-05	0.000281918	Ensembl_v29		unknown protein%3B FUNCTIONS IN: molecular_function unknown%3B INVOLVED IN: biological_process unknown%3B LOCATED IN: endomembrane system%3B EXPRESSED IN: stem%2C sperm cell%2C root%2C stamen%3B EXPRESSED DURING: 4 anthesis%3B BEST Arabidopsis thaliana protein match /.../known protein (TAIR:AT4G37290.1)%3B Has 36 Blast hits to 35 proteins in 6 species: Archae - 0%3B Bacteria - 0%3B Metazoa - 0%3B…
AT3G59370	-2.61135	3.62705	2.69e-12	2.12e-10	Ensembl_v29		Vacuolar calcium-binding protein-related
AT5G14700	-2.60995	3.17397	1.09e-13	1.06e-11	Ensembl_v29		NAD(P)-binding Rossmann-fold superfamily protein
AT4G08160	-2.60479	2.59641	0.000369759	0.0035801	Ensembl_v29		glycosyl hydrolase family 10 protein / carbohydrate-binding domain-containing protein
AT1G35140	-2.60458	2.85877	1.3e-11	9.29e-10	Ensembl_v29	EXL1	Protein EXORDIUM-like 1
AT4G15480	-2.5996	2.31075	0.000237832	0.00249486	Ensembl_v29	UGT84A1	UDP-glycosyltransferase 84A1
AT1G45015	-2.59766	1.97468	6.39e-07	1.63e-05	Ensembl_v29		MD-2-related lipid recognition domain-containing protein
AT1G21100	-2.59563	6.29497	1.31e-12	1.07e-10	Ensembl_v29		O-methyltransferase family protein
AT2G02580	-2.59196	1.5152	3.01e-07	8.34e-06	Ensembl_v29	CYP71B9	Cytochrome P450 71B9
AT4G22690	-2.59167	4.58195	3.77e-13	3.31e-11	Ensembl_v29	CYP706A1	cytochrome P450%2C family 706%2C subfamily A%2C polypeptide 1
AT3G01830	-2.58967	1.85163	4.51e-10	2.33e-08	Ensembl_v29	CML40	Probable calcium-binding protein CML40
AT1G61840	-2.58783	2.79147	1.8e-08	6.69e-07	Ensembl_v29		Cysteine/Histidine-rich C1 domain family protein
AT1G60970	-2.58596	0.781191	5.89e-07	1.52e-05	Ensembl_v29		Coatomer subunit zeta-1
AT4G23510	-2.5647	3.18705	1.47e-07	4.52e-06	Ensembl_v29		Disease resistance protein (TIR-NBS-LRR class) family
AT5G26220	-2.5632	0.136305	1.57e-05	0.000259548	Ensembl_v29		ChaC-like family protein
AT3G57950	-2.55906	0.501052	1e-08	3.96e-07	Ensembl_v29		unknown protein%3B FUNCTIONS IN: molecular_function unknown%3B INVOLVED IN: biological_process unknown%3B LOCATED IN: chloroplast%3B EXPRESSED IN: 9 plant structures%3B EXPRESSED DURING: 4 anthesis%2C C globular stage%2C petal differentiation and expansion stage%3B /.../Arabidopsis thaliana protein match is: unknown protein (TAIR:AT2G42180.1)%3B Has 81 Blast hits to 81 proteins in 11 species: Arc…
AT3G24510	-2.54162	-0.325746	0.000401284	0.00382007	Ensembl_v29		Defensin-like protein 259
AT5G52670	-2.54057	1.4212	2.48e-07	7.14e-06	Ensembl_v29		Copper transport protein family
AT5G12030	-2.53113	-0.356198	2.71e-07	7.68e-06	Ensembl_v29	HSP17.7	17.7 kDa class II heat shock protein
AT3G46230	-2.53113	0.513517	2.78e-07	7.84e-06	Ensembl_v29	HSP17.4A	17.4 kDa class I heat shock protein
AT5G52050	-2.52636	2.35976	2.8e-08	9.99e-07	Ensembl_v29		MATE efflux family protein
AT1G16130	-2.52592	2.50108	2.37e-06	5.15e-05	Ensembl_v29	WAKL2	Wall-associated receptor kinase-like 2
AT5G26260	-2.52546	4.60071	3.82e-08	1.33e-06	Ensembl_v29		TRAF-like family protein
AT1G78000	-2.52546	7.34456	9.92e-09	3.95e-07	Ensembl_v29	SULTR1%3B2	Sulfate transporter 1.2
AT5G62520	-2.52174	2.28321	6e-06	0.000115281	Ensembl_v29	SRO5	Probable inactive poly [ADP-ribose] polymerase SRO5
AT1G09950	-2.51905	1.88894	3.86e-09	1.64e-07	Ensembl_v29	RAS1	RESPONSE TO ABA AND SALT 1
AT3G13277	-2.51079	1.74348	1.01e-06	2.45e-05	Ensembl_v29		other RNA
AT5G66640	-2.509	1.6898	1.43e-11	1.01e-09	Ensembl_v29	DAR3	Protein DA1-related 3
AT3G48346	-2.50702	-2.27519	6.67e-05	0.000875661	Ensembl_v29		unknown protein%3B Has 30201 Blast hits to 17322 proteins in 780 species: Archae - 12%3B Bacteria - 1396%3B Metazoa - 17338%3B Fungi - 3422%3B Plants - 5037%3B Viruses - 0%3B Other Eukaryotes - 2996 (source: NCBI BLink).
AT4G04810	-2.49861	3.51389	9.94e-17	1.58e-14	Ensembl_v29	MSRB4	Peptide methionine sulfoxide reductase B4
AT4G15330	-2.48357	2.17536	2.5e-09	1.1e-07	Ensembl_v29	CYP705A1	cytochrome P450%2C family 705%2C subfamily A%2C polypeptide 1
AT5G65820	-2.48096	1.96405	1.43e-10	8.21e-09	Ensembl_v29		Putative pentatricopeptide repeat-containing protein At5g65820
AT2G05300	-2.48018	1.10424	1.16e-05	0.000200504	Ensembl_v29		pseudogene of the F-box protein family
AT5G44900	-2.47807	1.43029	8.85e-06	0.000159805	Ensembl_v29		Toll-Interleukin-Resistance (TIR) domain family protein
AT5G05300	-2.47792	-0.726588	0.000442008	0.00411681	Ensembl_v29		unknown protein%3B FUNCTIONS IN: molecular_function unknown%3B INVOLVED IN: biological_process unknown%3B LOCATED IN: endomembrane system%3B EXPRESSED IN: 10 plant structures%3B EXPRESSED DURING: 8 growth stages%3B Has 1807 Blast hits to 1807 proteins in 277 sp /.../ Archae - 0%3B Bacteria - 0%3B Metazoa - 736%3B Fungi - 347%3B Plants - 385%3B Viruses - 0%3B Other Eukaryotes - 339 (source: NCBI B…
AT5G24660	-2.47665	1.89219	0.000130314	0.00152542	Ensembl_v29	LSU2	response to low sulfur 2
AT2G34490	-2.47537	3.55555	1.43e-08	5.45e-07	Ensembl_v29	CYP710A2	Cytochrome P450 710A2
AT2G34202	-2.47299	-1.28849	0.00266201	0.0170893	Ensembl_v29	MIR399D	MIR399D%3B miRNA
AT1G33615	-2.45905	0.547729	1.51e-07	4.63e-06	Ensembl_v29		other RNA
AT3G02493	-2.45761	-0.451474	2.76e-06	5.86e-05	Ensembl_v29	RTFL19	ROTUNDIFOLIA like 19
AT1G13430	-2.45654	1.41578	6.74e-08	2.24e-06	Ensembl_v29	STO9	Cytosolic sulfotransferase 9
AT1G64590	-2.45472	5.79557	8.84e-10	4.32e-08	Ensembl_v29		NAD(P)-binding Rossmann-fold superfamily protein
AT2G43600	-2.452	0.444559	2.86e-07	8.03e-06	Ensembl_v29		Chitinase family protein
AT1G78360	-2.44795	0.000849292	0.000171654	0.001918	Ensembl_v29	GSTU21	Glutathione S-transferase U21
AT2G44840	-2.44529	1.84448	8.8e-06	0.00015922	Ensembl_v29	ERF13	Ethylene-responsive transcription factor 13
AT1G74930	-2.4437	1.724	0.000113018	0.00136294	Ensembl_v29	ERF018	Ethylene-responsive transcription factor ERF018
AT5G64900	-2.42537	2.20142	3.72e-10	1.97e-08	Ensembl_v29	PEP1	Elicitor peptide 1
AT1G65490	-2.42399	0.353202	8.02e-05	0.0010152	Ensembl_v29		unknown protein%3B FUNCTIONS IN: molecular_function unknown%3B INVOLVED IN: biological_process unknown%3B LOCATED IN: endomembrane system%3B EXPRESSED IN: 22 plant structures%3B EXPRESSED DURING: 13 growth stages%3B BEST Arabidopsis thaliana protein match is: u /.../ protein (TAIR:AT1G65486.1)%3B Has 23 Blast hits to 23 proteins in 2 species: Archae - 0%3B Bacteria - 0%3B Metazoa - 0%3B Fungi - 0…
AT5G06740	-2.41786	4.01757	1.88e-13	1.74e-11	Ensembl_v29	LECRKS5	Probable L-type lectin-domain containing receptor kinase S.5
AT4G13290	-2.41759	3.94087	1.72e-15	2.27e-13	Ensembl_v29	CYP71A19	Cytochrome P450 71A19
AT3G56620	-2.41538	2.97097	1.25e-12	1.03e-10	Ensembl_v29		WAT1-related protein At3g56620
AT1G62180	-2.41048	5.73176	1.82e-18	3.86e-16	Ensembl_v29	2018-04-02	5'-adenylylsulfate reductase 2%2C chloroplastic
AT2G13810	-2.40833	1.61077	7.65e-05	0.000977984	Ensembl_v29	ALD1	Aminotransferase ALD1
AT5G23370	-2.38686	1.92057	1.35e-10	7.88e-09	Ensembl_v29		Putative GEM-like protein 8
AT2G43510	-2.38677	5.27245	5.4e-08	1.83e-06	Ensembl_v29	ATTI1	Defensin-like protein 195
AT2G42870	-2.38147	2.15176	6.35e-06	0.00012101	Ensembl_v29	PAR1	Transcription factor PAR1
AT3G25795	-2.37739	2.62876	7.59e-07	1.9e-05	Ensembl_v29		other RNA
AT3G61400	-2.375	1.19648	0.000231038	0.00244809	Ensembl_v29		1-aminocyclopropane-1-carboxylate oxidase homolog 8
AT4G34250	-2.37457	1.72244	2.65e-10	1.44e-08	Ensembl_v29	KCS16	3-ketoacyl-CoA synthase 16
AT5G06720	-2.37413	1.71497	1.23e-06	2.92e-05	Ensembl_v29	PER53	Peroxidase 53
AT1G64170	-2.36972	4.35656	4.08e-06	8.28e-05	Ensembl_v29	CHX16	Cation/H(+) antiporter 16
AT5G59570	-2.36749	3.10101	1.83e-15	2.36e-13	Ensembl_v29	BOA	Transcription factor BOA
AT3G60540	-2.36045	2.46262	7.23e-12	5.37e-10	Ensembl_v29		Preprotein translocase Sec%2C Sec61-beta subunit protein
AT2G02680	-2.36044	4.4241	2.43e-06	5.27e-05	Ensembl_v29		Cysteine/Histidine-rich C1 domain family protein
AT1G14600	-2.3561	0.650212	2.44e-06	5.27e-05	Ensembl_v29		Putative Myb family transcription factor At1g14600
AT5G52640	-2.353	4.00115	1.03e-09	4.95e-08	Ensembl_v29	HSP81-1	heat shock protein 90.1
AT4G18425	-2.34674	1.12441	0.00023535	0.00247295	Ensembl_v29		Protein of unknown function (DUF679)
AT5G38700	-2.34588	1.30791	9.51e-08	3.05e-06	Ensembl_v29		unknown protein%3B FUNCTIONS IN: molecular_function unknown%3B INVOLVED IN: biological_process unknown%3B LOCATED IN: mitochondrion%3B EXPRESSED IN: 10 plant structures%3B EXPRESSED DURING: LP.04 four leaves visible%2C LP.10 ten leaves visible%2C petal differenti /.../and expansion stage%2C LP.08 eight leaves visible%2C LP.12 twelve leaves visible%3B BEST Arabidopsis thaliana protein match is: un…
AT2G41120	-2.3411	0.687187	0.000129172	0.00151606	Ensembl_v29		unknown protein%3B INVOLVED IN: biological_process unknown%3B LOCATED IN: chloroplast%3B EXPRESSED IN: 19 plant structures%3B EXPRESSED DURING: 10 growth stages%3B CONTAINS InterPro DOMAIN/s: Protein of unknown function DUF309 (InterPro:IPR005500)%3B Has 349 Bl /.../ts to 349 proteins in 112 species: Archae - 2%3B Bacteria - 189%3B Metazoa - 0%3B Fungi - 0%3B Plants - 31%3B Viruses - 0%3B Other E…
AT3G22060	-2.3408	2.7131	9.58e-06	0.000170883	Ensembl_v29	CRRSP38	Cysteine-rich repeat secretory protein 38
AT5G35940	-2.33776	2.47596	4.39e-10	2.28e-08	Ensembl_v29	JAL41	Jacalin-related lectin 41
AT5G11070	-2.32918	3.73757	2.06e-08	7.55e-07	Ensembl_v29		unknown protein%3B Has 1807 Blast hits to 1807 proteins in 277 species: Archae - 0%3B Bacteria - 0%3B Metazoa - 736%3B Fungi - 347%3B Plants - 385%3B Viruses - 0%3B Other Eukaryotes - 339 (source: NCBI BLink).
AT2G25460	-2.31947	3.91438	5.7e-09	2.34e-07	Ensembl_v29		CONTAINS InterPro DOMAIN/s: C2 calcium-dependent membrane targeting (InterPro:IPR000008)%3B BEST Arabidopsis thaliana protein match is: unknown protein (TAIR:AT5G04860.1)%3B Has 108 Blast hits to 69 proteins in 11 species: Archae - 0%3B Bacteria - 0%3B Meta /.../0%3B Fungi - 0%3B Plants - 108%3B Viruses - 0%3B Other Eukaryotes - 0 (source: NCBI BLink).
AT1G14960	-2.31553	4.71643	2.68e-06	5.72e-05	Ensembl_v29		Polyketide cyclase/dehydrase and lipid transport superfamily protein
AT4G10500	-2.31534	1.6478	5.84e-07	1.51e-05	Ensembl_v29		2-oxoglutarate (2OG) and Fe(II)-dependent oxygenase superfamily protein
AT3G62730	-2.31121	1.47654	4.95e-05	0.000683952	Ensembl_v29		unknown protein%3B FUNCTIONS IN: molecular_function unknown%3B INVOLVED IN: biological_process unknown%3B LOCATED IN: endomembrane system%3B EXPRESSED IN: 13 plant structures%3B EXPRESSED DURING: LP.04 four leaves visible%2C 4 anthesis%2C LP.02 two leaves visible /.../l differentiation and expansion stage%3B BEST Arabidopsis thaliana protein match is: unknown protein (TAIR:AT1G47980.1)%3B Has 172…
AT4G21760	-2.29811	0.838249	0.000543996	0.00483977	Ensembl_v29	BGLU47	Beta-glucosidase 47
AT1G04330	-2.29725	1.86013	4.79e-06	9.49e-05	Ensembl_v29		unknown protein%3B FUNCTIONS IN: molecular_function unknown%3B INVOLVED IN: biological_process unknown%3B LOCATED IN: chloroplast%3B BEST Arabidopsis thaliana protein match is: unknown protein (TAIR:AT3G23170.1)%3B Has 74 Blast hits to 74 proteins in 6 specie /.../hae - 0%3B Bacteria - 0%3B Metazoa - 0%3B Fungi - 0%3B Plants - 74%3B Viruses - 0%3B Other Eukaryotes - 0 (source: NCBI BLink).
AT4G12400	-2.29698	4.56856	3.59e-18	7.2e-16	Ensembl_v29	HOP3	Hsp70-Hsp90 organizing protein 3
AT1G53610	-2.29035	1.04589	0.000168951	0.00189453	Ensembl_v29		unknown protein%3B FUNCTIONS IN: molecular_function unknown%3B INVOLVED IN: biological_process unknown%3B LOCATED IN: endomembrane system%3B BEST Arabidopsis thaliana protein match is: unknown protein (TAIR:AT1G53620.1)%3B Has 14 Blast hits to 14 proteins in /.../ies: Archae - 0%3B Bacteria - 0%3B Metazoa - 0%3B Fungi - 0%3B Plants - 14%3B Viruses - 0%3B Other Eukaryotes - 0 (source: NCBI BLink).
AT4G04840	-2.29032	3.16078	0.000104617	0.00127797	Ensembl_v29	MSRB6	Peptide methionine sulfoxide reductase B6
AT5G49630	-2.2895	3.35191	5.55e-15	6.62e-13	Ensembl_v29	AAP6	Amino acid permease 6
AT2G20721	-2.28601	-0.807839	2.75e-05	0.000418308	Ensembl_v29		snoRNA
AT4G21120	-2.28495	1.39199	4.17e-06	8.43e-05	Ensembl_v29	CAT1	Cationic amino acid transporter 1
AT5G52680	-2.28392	-0.242628	1.61e-05	0.000265158	Ensembl_v29		Copper transport protein family
AT1G16390	-2.28293	0.941111	6.05e-06	0.000116077	Ensembl_v29	2018-10-03	Organic cation/carnitine transporter 3
AT2G25940	-2.28266	2.74492	1.04e-11	7.55e-10	Ensembl_v29	ALPHA-VPE	Vacuolar-processing enzyme alpha-isozyme
AT2G27080	-2.26938	5.12808	1.87e-13	1.73e-11	Ensembl_v29		Late embryogenesis abundant (LEA) hydroxyproline-rich glycoprotein family
AT5G42930	-2.26544	0.978714	0.000134814	0.00156764	Ensembl_v29		alpha/beta-Hydrolases superfamily protein
AT4G21903	-2.26183	3.20463	1.23e-05	0.000209817	Ensembl_v29		MATE efflux family protein
AT4G18490	-2.25814	1.43086	4.4e-08	1.52e-06	Ensembl_v29		Uncharacterized protein At4g18490
ATMG00640	-2.25803	0.335486	0.000173715	0.001933	Ensembl_v29	ORF25	hydrogen ion transporting ATP synthases%2C rotational mechanism%3Bzinc ion binding
AT1G49570	-2.25604	1.56662	2.08e-06	4.56e-05	Ensembl_v29	PER10	Peroxidase 10
AT5G47980	-2.2529	3.1555	2.16e-07	6.37e-06	Ensembl_v29	BAHD1	BAHD acyltransferase At5g47980
AT1G69870	-2.25218	3.27299	3.06e-06	6.4e-05	Ensembl_v29	NPF2.13	Protein NRT1/ PTR FAMILY 2.13
AT4G04830	-2.24865	6.54374	1.37e-19	3.36e-17	Ensembl_v29	MSRB5	Peptide methionine sulfoxide reductase B5
AT1G50060	-2.2481	3.8484	7.19e-09	2.93e-07	Ensembl_v29		CAP (Cysteine-rich secretory proteins%2C Antigen 5%2C and Pathogenesis-related 1 protein) superfamily protein
AT1G09180	-2.24641	0.552368	0.000502659	0.00455144	Ensembl_v29	ATSAR1	secretion-associated RAS super family 1
AT5G60630	-2.24413	0.407383	1.18e-06	2.81e-05	Ensembl_v29		FUNCTIONS IN: molecular_function unknown%3B INVOLVED IN: biological_process unknown%3B LOCATED IN: endomembrane system%3B EXPRESSED IN: 17 plant structures%3B EXPRESSED DURING: 6 growth stages%3B BEST Arabidopsis thaliana protein match is: hydroxyproline-rich /.../protein family protein (TAIR:AT3G45230.1)%3B Has 1807 Blast hits to 1807 proteins in 277 species: Archae - 0%3B Bacteria - 0%3B Metazo…
AT1G05575	-2.24258	4.05057	4.15e-11	2.72e-09	Ensembl_v29		unknown protein%3B FUNCTIONS IN: molecular_function unknown%3B INVOLVED IN: anaerobic respiration%3B LOCATED IN: endomembrane system%3B EXPRESSED IN: 17 plant structures%3B EXPRESSED DURING: 9 growth stages%3B BEST Arabidopsis thaliana protein match is: unknown /.../in (TAIR:AT2G31945.1)%3B Has 63 Blast hits to 63 proteins in 10 species: Archae - 0%3B Bacteria - 0%3B Metazoa - 0%3B Fungi - 0%3B P…
AT5G47220	-2.24099	3.51316	8.25e-06	0.00015118	Ensembl_v29	ERF2	Ethylene-responsive transcription factor 2
AT4G25860	-2.23977	1.35856	5.43e-08	1.83e-06	Ensembl_v29	ORP4A	Oxysterol-binding protein-related protein 4A
AT1G55390	-2.23946	1.83011	9.76e-05	0.00120646	Ensembl_v29		Cysteine/Histidine-rich C1 domain family protein
AT2G29750	-2.23867	5.16313	1.36e-09	6.32e-08	Ensembl_v29	UGT71C1	UDP-glycosyltransferase 71C1
AT5G01740	-2.23777	1.02548	0.000341433	0.00334901	Ensembl_v29		Nuclear transport factor 2 (NTF2) family protein
AT5G52020	-2.23443	4.07969	5.7e-07	1.48e-05	Ensembl_v29	ERF025	Ethylene-responsive transcription factor ERF025
AT5G64110	-2.22899	2.6978	8.61e-06	0.000156813	Ensembl_v29	PER70	Peroxidase 70
AT2G04038	-2.22898	-0.513763	7.11e-06	0.000132548	Ensembl_v29	AtbZIP48	basic leucine-zipper 48
AT1G29780	-2.22854	-0.421362	1.14e-05	0.000197976	Ensembl_v29		Haloacid dehalogenase-like hydrolase (HAD) superfamily protein
AT4G36830	-2.22619	1.90509	1.26e-08	4.87e-07	Ensembl_v29	HOS3	Elongation of fatty acids protein 3-like
AT1G77131	-2.22131	1.90555	1.8e-08	6.68e-07	Ensembl_v29		pseudogene of PGSIP%2C glycogenin glucosyltransferase
AT3G18090	-2.22128	2.29401	1.14e-10	6.7e-09	Ensembl_v29	NRPD2B	nuclear RNA polymerase D2B
AT1G72450	-2.22004	5.01772	5.3e-11	3.36e-09	Ensembl_v29	TIFY11B	Protein TIFY 11B
AT4G01360	-2.21916	1.63508	2.49e-05	0.000384596	Ensembl_v29		unknown protein%3B BEST Arabidopsis thaliana protein match is: Protein of unknown function (DUF793) (TAIR:AT1G01550.2)%3B Has 99 Blast hits to 99 proteins in 25 species: Archae - 0%3B Bacteria - 10%3B Metazoa - 0%3B Fungi - 0%3B Plants - 89%3B Viruses - 0%3B Other /.../otes - 0 (source: NCBI BLink).
AT1G18570	-2.21868	4.07301	1.26e-09	5.89e-08	Ensembl_v29	MYB51	Transcription factor MYB51
AT5G43300	-2.21799	1.37197	4.91e-06	9.71e-05	Ensembl_v29	GDPD3	Glycerophosphodiester phosphodiesterase GDPD3
AT5G07650	-2.21691	2.83166	1.76e-05	0.000284882	Ensembl_v29	FH15B	Actin-binding FH2 protein
AT1G27020	-2.21629	6.76961	4.98e-12	3.75e-10	Ensembl_v29		unknown protein%3B BEST Arabidopsis thaliana protein match is: unknown protein (TAIR:AT1G27030.1)%3B Has 514 Blast hits to 514 proteins in 175 species: Archae - 0%3B Bacteria - 311%3B Metazoa - 0%3B Fungi - 0%3B Plants - 65%3B Viruses - 0%3B Other Eukaryotes - 138 /.../e: NCBI BLink).
AT5G22250	-2.21619	3.74717	1.33e-06	3.12e-05	Ensembl_v29	CAF1-11	Probable CCR4-associated factor 1 homolog 11
AT2G39210	-2.21306	4.19519	1.52e-11	1.07e-09	Ensembl_v29		Major facilitator superfamily protein
AT5G48570	-2.20766	2.95958	7.75e-11	4.79e-09	Ensembl_v29	FKBP65	Peptidyl-prolyl cis-trans isomerase FKBP65
AT1G61260	-2.20538	3.20288	1.07e-13	1.04e-11	Ensembl_v29		Protein of unknown function (DUF761)
AT2G32130	-2.20456	0.0624205	1.95e-05	0.000313217	Ensembl_v29		Plant protein of unknown function (DUF641)
AT1G64160	-2.2045	1.8147	0.000986604	0.0077978	Ensembl_v29	DIR5	Dirigent protein 5
AT1G10550	-2.20162	1.52414	9.98e-08	3.17e-06	Ensembl_v29	XTH33	Probable xyloglucan endotransglucosylase/hydrolase protein 33
AT3G27400	-2.20118	2.83042	3.47e-10	1.84e-08	Ensembl_v29		Putative pectate lyase 11
AT2G36870	-2.20024	2.79559	9.17e-10	4.46e-08	Ensembl_v29	XTH32	Probable xyloglucan endotransglucosylase/hydrolase protein 32
AT2G39200	-2.19449	4.70725	1.31e-08	5.05e-07	Ensembl_v29	MLO12	MLO-like protein 12
AT5G05730	-2.19051	5.70315	2.34e-14	2.59e-12	Ensembl_v29	ASA1	Anthranilate synthase alpha subunit 1%2C chloroplastic
AT4G16220	-2.18411	0.557977	3.19e-06	6.63e-05	Ensembl_v29		GDSL-like Lipase/Acylhydrolase superfamily protein
AT2G32830	-2.18223	2.45192	4.78e-07	1.26e-05	Ensembl_v29	PHT1-5	Probable inorganic phosphate transporter 1-5
AT3G55310	-2.18112	0.174062	6.54e-05	0.00086303	Ensembl_v29		NAD(P)-binding Rossmann-fold superfamily protein
AT5G60650	-2.17675	0.0245778	9.52e-06	0.000170205	Ensembl_v29		unknown protein%3B FUNCTIONS IN: molecular_function unknown%3B INVOLVED IN: biological_process unknown%3B LOCATED IN: endomembrane system%3B BEST Arabidopsis thaliana protein match is: unknown protein (TAIR:AT2G28410.1)%3B Has 1807 Blast hits to 1807 proteins /.../7 species: Archae - 0%3B Bacteria - 0%3B Metazoa - 736%3B Fungi - 347%3B Plants - 385%3B Viruses - 0%3B Other Eukaryotes - 339 (source…
AT3G62760	-2.17616	2.0907	3.03e-06	6.34e-05	Ensembl_v29	GSTF13	Glutathione S-transferase F13
AT4G37160	-2.17589	3.51436	1.98e-09	8.86e-08	Ensembl_v29	sks15	SKU5 similar 15
AT5G22500	-2.17366	5.65939	1.34e-13	1.27e-11	Ensembl_v29	FAR1	Fatty acyl-CoA reductase 1
AT2G34080	-2.16668	3.59138	1.19e-11	8.56e-10	Ensembl_v29		Cysteine proteinases superfamily protein
AT3G47100	-2.16236	-0.454961	4.75e-05	0.000661723	Ensembl_v29		unknown protein%3B Has 1 Blast hits to 1 proteins in 1 species: Archae - 0%3B Bacteria - 0%3B Metazoa - 0%3B Fungi - 0%3B Plants - 1%3B Viruses - 0%3B Other Eukaryotes - 0 (source: NCBI BLink).
AT3G06990	-2.15158	2.66274	1.83e-10	1.02e-08	Ensembl_v29		Cysteine/Histidine-rich C1 domain family protein
AT2G46535	-2.14885	4.18335	3.55e-14	3.87e-12	Ensembl_v29		unknown protein%3B CONTAINS InterPro DOMAIN/s: Protein of unknown function DUF688 (InterPro:IPR007789)%3B BEST Arabidopsis thaliana protein match is: Protein of unknown function (DUF688) (TAIR:AT3G61840.1)%3B Has 48 Blast hits to 48 proteins in 8 species: /.../e - 0%3B Bacteria - 0%3B Metazoa - 0%3B Fungi - 0%3B Plants - 48%3B Viruses - 0%3B Other Eukaryotes - 0 (source: NCBI BLink).
AT5G19240	-2.14823	3.59394	5.18e-08	1.76e-06	Ensembl_v29		Uncharacterized GPI-anchored protein At5g19240
AT1G65985	-2.14732	3.69857	2.16e-12	1.72e-10	Ensembl_v29		Plant protein of unknown function (DUF247)
AT2G47550	-2.14532	3.41754	1.69e-10	9.52e-09	Ensembl_v29	PME20	Probable pectinesterase/pectinesterase inhibitor 20
AT3G19430	-2.1421	3.63028	0.000869021	0.00704787	Ensembl_v29		late embryogenesis abundant protein-related / LEA protein-related
AT4G29610	-2.13921	0.685619	1.49e-07	4.57e-06	Ensembl_v29	CDA6	Cytidine deaminase 6
AT1G14120	-2.13667	5.67908	2.33e-08	8.44e-07	Ensembl_v29		2-oxoglutarate (2OG) and Fe(II)-dependent oxygenase superfamily protein
AT4G03070	-2.13112	0.612025	2.66e-05	0.000406134	Ensembl_v29	AOP1	Probable 2-oxoglutarate-dependent dioxygenase AOP1
AT3G63050	-2.12852	0.336112	1.28e-06	3.01e-05	Ensembl_v29		unknown protein%3B BEST Arabidopsis thaliana protein match is: unknown protein (TAIR:AT2G48075.1)%3B Has 30201 Blast hits to 17322 proteins in 780 species: Archae - 12%3B Bacteria - 1396%3B Metazoa - 17338%3B Fungi - 3422%3B Plants - 5037%3B Viruses - 0%3B Other Eu /.../es - 2996 (source: NCBI BLink).
AT1G16780	-2.12669	3.77747	2.25e-15	2.89e-13	Ensembl_v29	VHP2%3B2	Inorganic H pyrophosphatase family protein
AT1G67610	-2.12428	1.37387	0.00124515	0.00946967	Ensembl_v29		pseudogene%2C hypothetical protein
AT1G03300	-2.12391	1.0174	7.41e-06	0.000137622	Ensembl_v29	ATDUF1	DOMAIN OF UNKNOWN FUNCTION 724 1
AT5G25440	-2.12385	3.56908	1.16e-08	4.51e-07	Ensembl_v29		Protein kinase superfamily protein
AT3G04720	-2.12371	9.52856	3.58e-07	9.73e-06	Ensembl_v29	HEL	Hevein-like preproprotein
AT4G39940	-2.12362	6.29717	3.85e-14	4.1e-12	Ensembl_v29	APK2	Adenylyl-sulfate kinase 2%2C chloroplastic
AT4G16008	-2.12351	-0.352454	0.000488632	0.00446084	Ensembl_v29		unknown protein%3B FUNCTIONS IN: molecular_function unknown%3B INVOLVED IN: biological_process unknown%3B LOCATED IN: cellular_component unknown%3B Has 30201 Blast hits to 17322 proteins in 780 species: Archae - 12%3B Bacteria - 1396%3B Metazoa - 17338%3B Fungi - /.../ Plants - 5037%3B Viruses - 0%3B Other Eukaryotes - 2996 (source: NCBI BLink).
AT4G20780	-2.12277	5.03476	1.99e-09	8.89e-08	Ensembl_v29	CML42	Calcium-binding protein CML42
AT3G61810	-2.12246	1.23299	2.63e-07	7.51e-06	Ensembl_v29		Glycosyl hydrolase family 17 protein
AT5G14840	-2.12215	1.98907	4.76e-09	2e-07	Ensembl_v29		pseudogene of unknown protein
AT4G24340	-2.12142	3.54851	1.62e-10	9.21e-09	Ensembl_v29		Phosphorylase superfamily protein
AT1G21120	-2.11724	4.30731	1.75e-09	7.86e-08	Ensembl_v29		O-methyltransferase family protein
AT1G32640	-2.11608	6.42128	3.68e-18	7.25e-16	Ensembl_v29	MYC2	Transcription factor MYC2
AT2G18370	-2.11207	7.50104	5.1e-09	2.13e-07	Ensembl_v29	LTP8	Non-specific lipid-transfer protein 8
AT3G02885	-2.10982	4.89866	1.5e-15	1.99e-13	Ensembl_v29	GASA5	Gibberellin-regulated protein 5
AT1G28670	-2.10937	1.17193	2.66e-07	7.58e-06	Ensembl_v29	ARAB-1	GDSL esterase/lipase At1g28670
AT5G23840	-2.10777	3.34169	0.00422409	0.0244844	Ensembl_v29		MD-2-related lipid recognition domain-containing protein
AT5G64905	-2.10616	2.2123	5.41e-07	1.41e-05	Ensembl_v29	PEP3	Elicitor peptide 3
AT3G61210	-2.10499	1.53354	1.75e-05	0.000283947	Ensembl_v29		S-adenosyl-L-methionine-dependent methyltransferases superfamily protein
AT5G44400	-2.10286	1.79761	2.8e-05	0.000425011	Ensembl_v29		FAD-binding Berberine family protein
AT4G15233	-2.10282	3.87263	1.25e-07	3.92e-06	Ensembl_v29		ABC-2 and Plant PDR ABC-type transporter family protein
AT3G10930	-2.10167	3.24844	7.05e-05	0.000912069	Ensembl_v29		unknown protein%3B FUNCTIONS IN: molecular_function unknown%3B INVOLVED IN: biological_process unknown%3B LOCATED IN: mitochondrion%3B EXPRESSED IN: 18 plant structures%3B EXPRESSED DURING: 9 growth stages%3B Has 1 Blast hits to 1 proteins in 1 species: Archae /.../acteria - 0%3B Metazoa - 0%3B Fungi - 0%3B Plants - 1%3B Viruses - 0%3B Other Eukaryotes - 0 (source: NCBI BLink).
AT3G25760	-2.10062	0.38088	0.00215759	0.0144286	Ensembl_v29	AOC1	Allene oxide cyclase 1%2C chloroplastic
AT1G06620	-2.10039	5.37393	1.22e-09	5.78e-08	Ensembl_v29		1-aminocyclopropane-1-carboxylate oxidase homolog 1
AT2G40100	-2.10022	2.13899	1.39e-07	4.31e-06	Ensembl_v29	LHCB4.3	Chlorophyll a-b binding protein CP29.3%2C chloroplastic
AT5G40320	-2.09287	1.19923	9.05e-06	0.000162904	Ensembl_v29		Cysteine/Histidine-rich C1 domain family protein
AT2G18470	-2.08865	2.2595	1.07e-08	4.23e-07	Ensembl_v29	PERK4	Proline-rich receptor-like protein kinase PERK4
AT3G04360	-2.08826	1.70199	8.36e-07	2.07e-05	Ensembl_v29		Calcium-dependent lipid-binding (CaLB domain) family protein
AT2G42760	-2.08551	4.19332	4.61e-12	3.51e-10	Ensembl_v29		unknown protein%3B CONTAINS InterPro DOMAIN/s: Protein of unknown function DUF1685 (InterPro:IPR012881)%3B Has 170 Blast hits to 164 proteins in 34 species: Archae - 0%3B Bacteria - 1%3B Metazoa - 26%3B Fungi - 10%3B Plants - 107%3B Viruses - 0%3B Other Eukaryotes /.../source: NCBI BLink).
AT1G64200	-2.08371	5.74334	2.13e-13	1.95e-11	Ensembl_v29	VHA-E3	V-type proton ATPase subunit E3
AT1G28590	-2.08207	1.38357	3.07e-06	6.4e-05	Ensembl_v29		GDSL esterase/lipase At1g28590
AT3G02620	-2.08083	0.786069	1.86e-06	4.16e-05	Ensembl_v29	S-ACP-DES4	Acyl-[acyl-carrier-protein] desaturase 4%2C chloroplastic
AT3G23250	-2.07882	3.37644	1.54e-05	0.000255163	Ensembl_v29	MYB15	myb domain protein 15
AT1G20990	-2.07815	0.505617	0.000316847	0.00315525	Ensembl_v29		Cysteine/Histidine-rich C1 domain family protein
AT5G17350	-2.07509	3.05385	5.87e-07	1.52e-05	Ensembl_v29		unknown protein%3B FUNCTIONS IN: molecular_function unknown%3B INVOLVED IN: N-terminal protein myristoylation%3B LOCATED IN: cellular_component unknown%3B EXPRESSED IN: 15 plant structures%3B EXPRESSED DURING: 8 growth stages%3B BEST Arabidopsis thaliana protei /.../h is: unknown protein (TAIR:AT3G03280.1)%3B Has 1807 Blast hits to 1807 proteins in 277 species: Archae - 0%3B Bacteria - 0%3B Metaz…
AT1G06120	-2.07489	2.77912	9.26e-06	0.000166168	Ensembl_v29		Delta-9 desaturase-like 3 protein
AT4G19030	-2.07458	6.16142	2.41e-18	4.99e-16	Ensembl_v29	NIP1-1	Aquaporin NIP1-1
AT4G21840	-2.07333	3.1516	2.13e-08	7.77e-07	Ensembl_v29	MSRB8	Peptide methionine sulfoxide reductase B8
AT2G46650	-2.07198	5.70726	3.69e-14	3.96e-12	Ensembl_v29	CYTB5-C	Cytochrome B5 isoform C
AT5G59490	-2.07192	3.09163	2.27e-09	1e-07	Ensembl_v29		Haloacid dehalogenase-like hydrolase (HAD) superfamily protein
AT3G04181	-2.06925	-0.251947	0.000529259	0.00473546	Ensembl_v29		unknown protein%3B FUNCTIONS IN: molecular_function unknown%3B INVOLVED IN: biological_process unknown%3B LOCATED IN: cellular_component unknown%3B Has 30201 Blast hits to 17322 proteins in 780 species: Archae - 12%3B Bacteria - 1396%3B Metazoa - 17338%3B Fungi - /.../ Plants - 5037%3B Viruses - 0%3B Other Eukaryotes - 2996 (source: NCBI BLink).
AT3G10780	-2.06422	0.349251	2.94e-05	0.000441944	Ensembl_v29		Transmembrane emp24 domain-containing protein p24delta6
AT4G21410	-2.06215	5.89069	1.8e-13	1.68e-11	Ensembl_v29	CRK29	Cysteine-rich receptor-like protein kinase 29
AT2G41480	-2.0577	5.64905	4.8e-15	5.88e-13	Ensembl_v29	PER25	Peroxidase superfamily protein
AT4G32200	-2.05765	3.29054	2.66e-13	2.36e-11	Ensembl_v29	ASY2	DNA-binding HORMA family protein
AT1G28660	-2.05577	1.6384	4.33e-06	8.68e-05	Ensembl_v29		GDSL esterase/lipase At1g28660
AT5G01040	-2.05564	6.72909	2.62e-08	9.41e-07	Ensembl_v29	LAC8	Laccase-8
AT4G27400	-2.0546	1.91682	0.00157881	0.01137	Ensembl_v29		Late embryogenesis abundant (LEA) protein-related
AT4G37800	-2.05374	2.29724	0.000579147	0.00509007	Ensembl_v29	XTH7	Probable xyloglucan endotransglucosylase/hydrolase protein 7
AT5G38910	-2.05064	0.877792	0.00204325	0.0138475	Ensembl_v29		Putative germin-like protein subfamily 1 member 9
AT5G42590	-2.04024	4.45275	2.15e-08	7.82e-07	Ensembl_v29	CYP71A16	Cytochrome P450 71A16
AT5G02170	-2.03904	2.94167	7.99e-06	0.000147543	Ensembl_v29		Transmembrane amino acid transporter family protein
AT1G05710	-2.03784	4.21645	1.85e-14	2.11e-12	Ensembl_v29		basic helix-loop-helix (bHLH) DNA-binding superfamily protein
AT3G43960	-2.03684	3.69755	2.19e-13	1.98e-11	Ensembl_v29		Probable cysteine proteinase At3g43960
AT3G19663	-2.03662	0.341691	6.5e-06	0.000123223	Ensembl_v29		unknown protein%3B Has 30201 Blast hits to 17322 proteins in 780 species: Archae - 12%3B Bacteria - 1396%3B Metazoa - 17338%3B Fungi - 3422%3B Plants - 5037%3B Viruses - 0%3B Other Eukaryotes - 2996 (source: NCBI BLink).
AT2G18660	-2.02698	0.149534	8.56e-06	0.000155973	Ensembl_v29	EGC2	EG45-like domain containing protein 2
AT5G39850	-2.0227	4.23779	3.83e-15	4.75e-13	Ensembl_v29	RPS9C	40S ribosomal protein S9-2
AT3G48520	-2.02227	3.12601	0.000358736	0.00348949	Ensembl_v29	CYP94B3	Cytochrome P450 94B3
AT5G24160	-2.02052	2.21324	0.000492778	0.00448782	Ensembl_v29	SQE6	Squalene epoxidase 6
AT2G27690	-2.01495	2.1877	0.000348737	0.00340981	Ensembl_v29	CYP94C1	Cytochrome P450 94C1
AT5G19600	-2.01376	5.1954	6.22e-14	6.41e-12	Ensembl_v29	SULTR3%3B5	Probable sulfate transporter 3.5
AT4G25250	-2.01332	3.73819	0.00033554	0.00330477	Ensembl_v29		Plant invertase/pectin methylesterase inhibitor superfamily protein
AT4G23170	-2.01111	0.625009	0.0009772	0.00773436	Ensembl_v29	CRK9	Putative cysteine-rich receptor-like protein kinase 9
AT3G46270	-2.01097	3.72193	3.82e-05	0.00055563	Ensembl_v29		receptor protein kinase-related
ATMG00650	-2.01045	-0.184447	0.000514499	0.00462755	Ensembl_v29	NAD4L	NADH dehydrogenase subunit 4L
AT2G25790	-2.00979	4.85432	4.35e-13	3.76e-11	Ensembl_v29		Probably inactive leucine-rich repeat receptor-like protein kinase At2g25790
AT5G38000	-2.00451	4.4653	1.37e-05	0.000229296	Ensembl_v29		Zinc-binding dehydrogenase family protein
AT3G46170	-2.00029	0.432184	0.000250281	0.00260211	Ensembl_v29		NAD(P)-binding Rossmann-fold superfamily protein
AT1G45191	-1.99376	2.70025	5.49e-10	2.78e-08	Ensembl_v29	BGLU1	Glycosyl hydrolase superfamily protein
AT3G46700	-1.99004	3.75289	2.72e-09	1.18e-07	Ensembl_v29	UGT76E3	UDP-glycosyltransferase 76E3
AT1G26870	-1.9898	0.489059	0.000100132	0.00123196	Ensembl_v29	FEZ	NAC (No Apical Meristem) domain transcriptional regulator superfamily protein
AT2G31540	-1.98962	0.693459	0.000722976	0.00609842	Ensembl_v29		GDSL esterase/lipase At2g31540
AT4G12290	-1.98658	2.64206	1.58e-05	0.000259708	Ensembl_v29		Copper amine oxidase family protein
AT2G22920	-1.98583	5.03955	1e-08	3.96e-07	Ensembl_v29	SCPL12	Serine carboxypeptidase-like 12
AT5G07460	-1.98376	6.62609	3.52e-08	1.24e-06	Ensembl_v29	MRSA2	Peptide methionine sulfoxide reductase A2
AT5G10180	-1.98301	4.87935	4.55e-05	0.000637189	Ensembl_v29	SULTR2%3B1	Sulfate transporter 2.1
AT2G28650	-1.97583	1.58706	3.03e-07	8.4e-06	Ensembl_v29	ATEXO70H8	exocyst subunit exo70 family protein H8
AT4G11880	-1.97106	2.20827	1.35e-08	5.16e-07	Ensembl_v29	AGL14	Agamous-like MADS-box protein AGL14
AT5G40170	-1.96956	3.33658	3.67e-07	9.92e-06	Ensembl_v29	AtRLP54	receptor like protein 54
AT2G24850	-1.96902	1.49875	2.05e-05	0.000325876	Ensembl_v29	TAT3	Probable aminotransferase TAT3
AT1G21910	-1.96878	3.92751	7.71e-11	4.78e-09	Ensembl_v29	ERF012	Ethylene-responsive transcription factor ERF012
AT4G14640	-1.96612	2.06374	1.49e-06	3.43e-05	Ensembl_v29	CML8	Calmodulin-like protein 8
AT1G10530	-1.96457	2.26858	1.59e-06	3.63e-05	Ensembl_v29		unknown protein%3B FUNCTIONS IN: molecular_function unknown%3B INVOLVED IN: N-terminal protein myristoylation%3B BEST Arabidopsis thaliana protein match is: unknown protein (TAIR:AT1G60010.1)%3B Has 143 Blast hits to 143 proteins in 14 species: Archae - 0%3B /.../ia - 0%3B Metazoa - 0%3B Fungi - 0%3B Plants - 143%3B Viruses - 0%3B Other Eukaryotes - 0 (source: NCBI BLink).
AT4G36670	-1.96287	4.3431	1.53e-08	5.8e-07	Ensembl_v29	PLT6	Probable polyol transporter 6
AT4G10350	-1.95697	0.150164	2.86e-05	0.000433093	Ensembl_v29	BRN2	Protein BEARSKIN2
AT3G25950	-1.95631	1.30425	0.000172333	0.00192444	Ensembl_v29		TRAM%2C LAG1 and CLN8 (TLC) lipid-sensing domain containing protein
AT5G49500	-1.95518	3.11208	4.41e-11	2.85e-09	Ensembl_v29	SRP-54B	Signal recognition particle 54 kDa protein 2
AT2G19990	-1.95117	0.891892	0.00130193	0.00978708	Ensembl_v29	PR-1-LIKE	pathogenesis-related protein-1-like
AT4G11170	-1.94957	2.55073	0.000235544	0.00247361	Ensembl_v29		Putative disease resistance protein At4g11170
AT2G29320	-1.94942	2.85862	2.2e-06	4.8e-05	Ensembl_v29		Tropinone reductase homolog At2g29320
AT4G21200	-1.94939	1.91641	5.18e-06	0.000101185	Ensembl_v29	GA2OX8	Gibberellin 2-beta-dioxygenase 8
AT4G12910	-1.94841	2.77842	1.79e-06	4.01e-05	Ensembl_v29	SCPL20	Serine carboxypeptidase-like 20
AT5G10170	-1.94822	4.63547	1.11e-15	1.52e-13	Ensembl_v29	IPS3	Probable inositol 3-phosphate synthase isozyme 3
AT1G74890	-1.94681	-0.380683	0.0267207	0.0978219	Ensembl_v29	ARR15	Two-component response regulator ARR15
AT1G13520	-1.94529	3.24821	2.99e-06	6.29e-05	Ensembl_v29		Protein of unknown function (DUF1262)
AT3G09940	-1.94278	6.93182	4.2e-11	2.74e-09	Ensembl_v29	MDHAR	Probable monodehydroascorbate reductase%2C cytoplasmic isoform 1
AT1G74450	-1.94265	3.71863	3.78e-10	1.99e-08	Ensembl_v29		Protein of unknown function (DUF793)
AT5G15420	-1.93857	-0.357296	0.0001984	0.00214333	Ensembl_v29		unknown protein%3B Has 17 Blast hits to 5 proteins in 2 species: Archae - 0%3B Bacteria - 0%3B Metazoa - 0%3B Fungi - 0%3B Plants - 1%3B Viruses - 0%3B Other Eukaryotes - 16 (source: NCBI BLink).
AT4G23680	-1.93509	7.87192	7.89e-09	3.19e-07	Ensembl_v29		Polyketide cyclase/dehydrase and lipid transport superfamily protein
AT1G22810	-1.9337	0.550588	6.45e-05	0.000853943	Ensembl_v29	ERF019	Ethylene-responsive transcription factor ERF019
AT2G21610	-1.93315	1.63362	2.45e-05	0.000379251	Ensembl_v29	PME11	Putative pectinesterase 11
AT3G43800	-1.93306	6.02785	4.04e-14	4.28e-12	Ensembl_v29	GSTU27	Glutathione S-transferase U27
AT2G37300	-1.9299	0.886008	3e-05	0.000450291	Ensembl_v29		unknown protein%3B Has 93 Blast hits to 62 proteins in 29 species: Archae - 0%3B Bacteria - 6%3B Metazoa - 13%3B Fungi - 19%3B Plants - 25%3B Viruses - 0%3B Other Eukaryotes - 30 (source: NCBI BLink).
AT2G05330	-1.92684	-0.354956	0.0167233	0.0694448	Ensembl_v29		Putative BTB/POZ domain-containing protein At2g05330
AT5G25930	-1.92575	4.73108	1.2e-07	3.78e-06	Ensembl_v29		Protein kinase family protein with leucine-rich repeat domain
AT5G26730	-1.92187	1.02119	4.8e-05	0.000667391	Ensembl_v29		Fasciclin-like arabinogalactan family protein
AT4G22950	-1.92106	0.382281	3.55e-06	7.3e-05	Ensembl_v29	AGL19	Agamous-like MADS-box protein AGL19
AT3G20380	-1.91953	5.38886	5.99e-10	3e-08	Ensembl_v29		TRAF-like family protein
AT1G17850	-1.91683	2.25265	1.83e-05	0.000296506	Ensembl_v29	STR8	Rhodanese-like domain-containing protein 8%2C chloroplastic
AT5G37990	-1.9164	6.8151	4.53e-10	2.33e-08	Ensembl_v29		S-adenosyl-L-methionine-dependent methyltransferases superfamily protein
AT4G02330	-1.91582	2.58432	1.12e-06	2.69e-05	Ensembl_v29	PME41	Probable pectinesterase/pectinesterase inhibitor 41
AT4G13340	-1.91434	6.0525	2.54e-09	1.11e-07	Ensembl_v29	LRX3	Leucine-rich repeat extensin-like protein 3
AT1G05675	-1.91306	0.893084	0.00482418	0.0269837	Ensembl_v29	UGT74E1	UDP-glycosyltransferase 74E1
AT2G23347	-1.9094	-2.66564	0.0183255	0.0742187	Ensembl_v29	MIR844A	MIR844a%3B miRNA
AT2G02630	-1.90661	3.3493	0.000125802	0.00148576	Ensembl_v29		Cysteine/Histidine-rich C1 domain family protein
AT2G38750	-1.90147	5.18949	7.87e-09	3.19e-07	Ensembl_v29	ANN4	Annexin D4
AT2G41240	-1.89577	1.09113	0.435006	0.637156	Ensembl_v29	BHLH100	Transcription factor bHLH100
AT5G44580	-1.89543	-0.606462	0.012571	0.0563186	Ensembl_v29		unknown protein%3B FUNCTIONS IN: molecular_function unknown%3B INVOLVED IN: biological_process unknown%3B LOCATED IN: endomembrane system%3B EXPRESSED IN: 18 plant structures%3B EXPRESSED DURING: 12 growth stages%3B BEST Arabidopsis thaliana protein match is: u /.../ protein (TAIR:AT5G44582.1)%3B Has 30201 Blast hits to 17322 proteins in 780 species: Archae - 12%3B Bacteria - 1396%3B Metazoa - 17…
AT4G13280	-1.89367	2.43031	1.91e-08	7.08e-07	Ensembl_v29	ATTPS12	terpenoid synthase 12
AT3G06690	-1.89346	0.775826	1.08e-05	0.000188853	Ensembl_v29		Putative acyl-coenzyme A oxidase At3g06690
AT2G29125	-1.89337	1.45445	1.05e-05	0.000185298	Ensembl_v29	RTFL2	ROTUNDIFOLIA like 2
AT3G41768	-1.89285	10.3712	0.000936537	0.00749428	Ensembl_v29		rRNA
AT1G18300	-1.89159	4.33312	8.39e-08	2.72e-06	Ensembl_v29	NUDT4	Nudix hydrolase 4
AT4G21850	-1.89026	7.47387	6.63e-13	5.58e-11	Ensembl_v29	MSRB9	Peptide methionine sulfoxide reductase B9
AT2G35730	-1.88582	1.5916	2.92e-05	0.000440251	Ensembl_v29		Heavy metal transport/detoxification superfamily protein
AT1G55525	-1.88419	-1.20012	0.00531315	0.0291651	Ensembl_v29		other RNA
AT5G37770	-1.87843	4.72786	3e-10	1.61e-08	Ensembl_v29	CML24	Calcium-binding protein CML24
AT5G51750	-1.87793	2.68823	1.33e-06	3.12e-05	Ensembl_v29	ATSBT1.3	subtilase 1.3
AT2G43570	-1.87054	3.87633	2.82e-05	0.000427342	Ensembl_v29	CHI	chitinase%2C putative
AT4G10270	-1.86837	0.037809	0.00108559	0.00845386	Ensembl_v29		Wound-responsive family protein
AT5G38100	-1.86787	3.56072	3.91e-05	0.000565005	Ensembl_v29		Probable S-adenosylmethionine-dependent methyltransferase At5g38100
AT5G42650	-1.8651	4.94971	2.48e-13	2.23e-11	Ensembl_v29	CYP74A	Allene oxide synthase%2C chloroplastic
AT3G23800	-1.86216	5.04497	4.53e-15	5.59e-13	Ensembl_v29	SBP3	Selenium-binding protein 3
AT1G24100	-1.86099	6.02148	8.39e-14	8.42e-12	Ensembl_v29	UGT74B1	UDP-glycosyltransferase 74B1
AT4G10510	-1.85886	2.48062	0.00163335	0.0116647	Ensembl_v29		Subtilase family protein
AT4G18550	-1.85573	2.76959	3.83e-08	1.33e-06	Ensembl_v29	DSEL	Phospholipase A1-IIgamma
AT1G68238	-1.85558	1.26613	2.66e-05	0.000406863	Ensembl_v29		unknown protein%3B FUNCTIONS IN: molecular_function unknown%3B INVOLVED IN: biological_process unknown%3B LOCATED IN: endomembrane system%3B Has 30201 Blast hits to 17322 proteins in 780 species: Archae - 12%3B Bacteria - 1396%3B Metazoa - 17338%3B Fungi - 3422%3B /.../ - 5037%3B Viruses - 0%3B Other Eukaryotes - 2996 (source: NCBI BLink).
AT1G15002	-1.85417	-0.845355	0.000842936	0.00687954	Ensembl_v29		Potential natural antisense gene%2C locus overlaps with AT1G15000
AT4G30530	-1.85368	7.2421	7.85e-13	6.55e-11	Ensembl_v29		Class I glutamine amidotransferase-like superfamily protein
AT2G33620	-1.85203	5.04483	7.83e-14	7.94e-12	Ensembl_v29	AHL10	AT-hook motif nuclear-localized protein 10
AT2G15029	-1.85095	-1.50647	0.00423944	0.0245453	Ensembl_v29		unknown protein%3B Has 30201 Blast hits to 17322 proteins in 780 species: Archae - 12%3B Bacteria - 1396%3B Metazoa - 17338%3B Fungi - 3422%3B Plants - 5037%3B Viruses - 0%3B Other Eukaryotes - 2996 (source: NCBI BLink).
AT3G56060	-1.84749	3.7103	2.02e-06	4.45e-05	Ensembl_v29		Glucose-methanol-choline (GMC) oxidoreductase family protein
AT3G11385	-1.8464	1.47156	5.42e-07	1.41e-05	Ensembl_v29		Cysteine/Histidine-rich C1 domain family protein
AT3G44326	-1.84615	3.1375	2.65e-06	5.67e-05	Ensembl_v29		F-box protein At3g44326
AT1G65310	-1.84439	4.74095	1.58e-08	5.93e-07	Ensembl_v29	XTH17	Probable xyloglucan endotransglucosylase/hydrolase protein 17
AT5G04200	-1.84207	2.51662	0.0213713	0.0830075	Ensembl_v29	AMC9	Metacaspase-9
AT5G25450	-1.83517	2.22804	1.21e-05	0.000207357	Ensembl_v29	QCR7-2	Cytochrome b-c1 complex subunit 7-2
AT1G77520	-1.83384	4.92938	6.55e-08	2.18e-06	Ensembl_v29		O-methyltransferase family protein
AT1G75280	-1.83357	5.71982	2.32e-07	6.76e-06	Ensembl_v29		Isoflavone reductase homolog P3
AT5G65640	-1.8325	5.11353	1.41e-10	8.16e-09	Ensembl_v29	BHLH93	Transcription factor bHLH93
AT4G13330	-1.83243	2.20235	2.27e-07	6.64e-06	Ensembl_v29		S-adenosyl-L-methionine-dependent methyltransferases superfamily protein
AT5G53730	-1.83228	0.36373	2.35e-05	0.000365997	Ensembl_v29		Late embryogenesis abundant (LEA) hydroxyproline-rich glycoprotein family
AT5G28610	-1.83167	2.75936	7.99e-07	1.99e-05	Ensembl_v29		BEST Arabidopsis thaliana protein match is: glycine-rich protein (TAIR:AT5G28630.1)%3B Has 1536 Blast hits to 1202 proteins in 136 species: Archae - 0%3B Bacteria - 8%3B Metazoa - 888%3B Fungi - 120%3B Plants - 71%3B Viruses - 39%3B Other Eukaryotes - 410 (source /.../ BLink).
AT3G24500	-1.82906	3.35842	8.4e-08	2.72e-06	Ensembl_v29	MBF1C	Multiprotein-bridging factor 1c
AT4G21870	-1.82671	2.89003	3.07e-07	8.48e-06	Ensembl_v29	HSP15.4	15.4 kDa class V heat shock protein
AT4G26880	-1.8219	-0.903893	0.00846334	0.0417258	Ensembl_v29		Stigma-specific STIG1-like protein 1
AT1G51850	-1.82097	4.96368	5.89e-06	0.000113425	Ensembl_v29		Leucine-rich repeat protein kinase family protein
AT3G18070	-1.82054	0.666384	2.81e-05	0.000426097	Ensembl_v29	BGLU43	Beta-glucosidase 43
AT1G54010	-1.81964	6.96408	1.7e-10	9.59e-09	Ensembl_v29	GLL23	Inactive GDSL esterase/lipase-like protein 23
AT2G06050	-1.81944	6.40803	1.57e-09	7.26e-08	Ensembl_v29	OPR3	12-oxophytodienoate reductase 3
AT3G57640	-1.81922	0.388851	0.00370434	0.0222115	Ensembl_v29		Protein kinase superfamily protein
AT1G45201	-1.816	7.48545	7.5e-08	2.46e-06	Ensembl_v29	ATTLL1	triacylglycerol lipase-like 1
AT1G74070	-1.81482	1.33856	1.17e-06	2.8e-05	Ensembl_v29	CYP26-2	Peptidyl-prolyl cis-trans isomerase CYP26-2%2C chloroplastic
AT2G07698	-1.8145	1.45068	0.000517067	0.00464621	Ensembl_v29		ATPase%2C F1 complex%2C alpha subunit protein
AT2G30020	-1.81448	4.7343	2.15e-05	0.000337899	Ensembl_v29		Probable protein phosphatase 2C 25
AT2G18620	-1.81427	1.14852	4.21e-05	0.000597971	Ensembl_v29		Geranylgeranyl pyrophosphate synthase 7%2C chloroplastic
AT3G25290	-1.81052	4.77764	7.42e-12	5.47e-10	Ensembl_v29		Cytochrome b561 and DOMON domain-containing protein At3g25290
AT3G05165	-1.81008	6.91574	1.3e-05	0.000219434	Ensembl_v29		Sugar transporter ERD6-like 11
AT5G14340	-1.80565	1.71266	1.95e-06	4.33e-05	Ensembl_v29	AtMYB40	myb domain protein 40
AT2G23410	-1.80163	1.60404	0.0140201	0.0608591	Ensembl_v29	DPS	Dehydrodolichyl diphosphate synthase 1
AT4G32480	-1.8016	7.08199	5.11e-06	0.000100147	Ensembl_v29		Protein of unknown function (DUF506)
AT1G61560	-1.80131	5.6342	8.5e-06	0.000154982	Ensembl_v29	MLO6	MLO-like protein 6
AT2G26695	-1.80087	0.322743	0.000107745	0.00130854	Ensembl_v29		Ran BP2/NZF zinc finger-like superfamily protein
AT5G51890	-1.79662	3.49452	0.00101519	0.00798807	Ensembl_v29	PER66	Peroxidase 66
AT4G03210	-1.79645	3.97244	6.11e-09	2.5e-07	Ensembl_v29	XTH9	Xyloglucan endotransglucosylase/hydrolase protein 9
AT1G57990	-1.79491	4.93328	3.03e-08	1.08e-06	Ensembl_v29	PUP18	Probable purine permease 18
AT2G23620	-1.79487	3.23267	0.000255793	0.00263923	Ensembl_v29	MES1	Methylesterase 1
AT1G07560	-1.79227	5.02534	1.63e-06	3.69e-05	Ensembl_v29		Probable LRR receptor-like serine/threonine-protein kinase At1g07560
AT1G58037	-1.79153	1.3593	0.00017931	0.00197544	Ensembl_v29		Cysteine/Histidine-rich C1 domain family protein
AT4G25010	-1.78995	1.13672	1.93e-05	0.000309837	Ensembl_v29	SWEET14	Bidirectional sugar transporter SWEET14
AT5G42440	-1.78875	2.9437	8.66e-07	2.13e-05	Ensembl_v29		Protein kinase superfamily protein
AT2G37390	-1.78832	2.25538	9.6e-05	0.00119019	Ensembl_v29	NAKR2	Chloroplast-targeted copper chaperone protein
AT1G27030	-1.78821	6.02859	2.14e-14	2.41e-12	Ensembl_v29		unknown protein%3B BEST Arabidopsis thaliana protein match is: unknown protein (TAIR:AT1G27020.1)%3B Has 504 Blast hits to 502 proteins in 169 species: Archae - 0%3B Bacteria - 299%3B Metazoa - 0%3B Fungi - 0%3B Plants - 67%3B Viruses - 0%3B Other Eukaryotes - 138 /.../e: NCBI BLink).
AT5G14070	-1.78657	2.0543	4.43e-05	0.000622699	Ensembl_v29	GRXC8	Glutaredoxin-C8
AT1G33640	-1.78601	-0.665449	0.00187059	0.0129235	Ensembl_v29		unknown protein%3B FUNCTIONS IN: molecular_function unknown%3B INVOLVED IN: biological_process unknown%3B LOCATED IN: endomembrane system%3B EXPRESSED IN: flower%3B EXPRESSED DURING: 4 anthesis%3B Has 1 Blast hits to 1 proteins in 1 species: Archae - 0%3B Bacteri /.../ Metazoa - 0%3B Fungi - 0%3B Plants - 1%3B Viruses - 0%3B Other Eukaryotes - 0 (source: NCBI BLink).
AT1G63750	-1.78598	2.7932	0.000189387	0.00206715	Ensembl_v29		Disease resistance protein (TIR-NBS-LRR class) family
AT5G63590	-1.78207	6.56717	2.18e-07	6.42e-06	Ensembl_v29	FLS3	Flavonol synthase 3
AT5G03360	-1.78187	3.11053	0.000103461	0.0012659	Ensembl_v29		DC1 domain-containing protein
AT1G34060	-1.77711	0.944771	0.000357055	0.00347672	Ensembl_v29	TAR4	Tryptophan aminotransferase-related protein 4
AT3G20370	-1.77058	8.02421	9.88e-08	3.14e-06	Ensembl_v29		TRAF-like family protein
AT5G60490	-1.76996	2.20921	0.000379576	0.00365078	Ensembl_v29	FLA12	Fasciclin-like arabinogalactan protein 12
AT5G02000	-1.76957	1.53427	0.000267688	0.00274006	Ensembl_v29		unknown protein%3B Has 5 Blast hits to 5 proteins in 2 species: Archae - 0%3B Bacteria - 0%3B Metazoa - 0%3B Fungi - 0%3B Plants - 5%3B Viruses - 0%3B Other Eukaryotes - 0 (source: NCBI BLink).
AT5G57567	-1.76889	-0.760428	0.000437014	0.004084	Ensembl_v29		unknown protein%3B FUNCTIONS IN: molecular_function unknown%3B INVOLVED IN: biological_process unknown%3B LOCATED IN: endomembrane system%3B Has 2 Blast hits to 2 proteins in 1 species: Archae - 0%3B Bacteria - 0%3B Metazoa - 0%3B Fungi - 0%3B Plants - 2%3B Viruses - /.../her Eukaryotes - 0 (source: NCBI BLink).
AT5G13700	-1.76584	2.06332	4.42e-07	1.18e-05	Ensembl_v29	PAO1	Polyamine oxidase 1
AT2G17295	-1.76507	-2.81013	0.090797	0.233587	Ensembl_v29		snoRNA
AT3G20810	-1.76403	4.56425	6.26e-13	5.3e-11	Ensembl_v29	JMJD5	Putative lysine-specific demethylase JMJD5
AT5G37980	-1.76377	4.06392	4.5e-07	1.2e-05	Ensembl_v29		Zinc-binding dehydrogenase family protein
AT1G73010	-1.76375	7.97934	4.53e-07	1.2e-05	Ensembl_v29	PS2	Inorganic pyrophosphatase 1
AT3G13650	-1.76098	4.76491	1.24e-09	5.85e-08	Ensembl_v29	DIR7	Dirigent protein 7
AT4G21400	-1.76016	5.10085	2.72e-11	1.86e-09	Ensembl_v29	CRK28	cysteine-rich RLK (RECEPTOR-like protein kinase) 28
AT1G58370	-1.75942	2.86293	7.15e-05	0.000922621	Ensembl_v29	RXF12	glycosyl hydrolase family 10 protein / carbohydrate-binding domain-containing protein
AT1G52050	-1.75855	4.67713	0.00371341	0.0222345	Ensembl_v29	JAL8	Jacalin-related lectin 8
AT3G60910	-1.75832	3.43418	1.48e-08	5.62e-07	Ensembl_v29		S-adenosyl-L-methionine-dependent methyltransferases superfamily protein
AT1G36370	-1.75775	5.48048	5.17e-10	2.64e-08	Ensembl_v29	SHM7	Serine hydroxymethyltransferase 7
AT2G43375	-1.75592	1.49137	4.78e-05	0.000665402	Ensembl_v29		other RNA
AT2G36724	-1.7552	0.388071	6.17e-05	0.000825027	Ensembl_v29		unknown protein%3B FUNCTIONS IN: molecular_function unknown%3B INVOLVED IN: biological_process unknown%3B LOCATED IN: endomembrane system%3B BEST Arabidopsis thaliana protein match is: unknown protein (TAIR:AT2G26865.1)%3B Has 35333 Blast hits to 34131 protei /.../2444 species: Archae - 798%3B Bacteria - 22429%3B Metazoa - 974%3B Fungi - 991%3B Plants - 531%3B Viruses - 0%3B Other Eukaryotes - 96…
AT1G69880	-1.75299	2.52024	0.000404369	0.00384222	Ensembl_v29	TRX8	Thioredoxin H8
AT5G25090	-1.75193	2.97576	5.05e-06	9.94e-05	Ensembl_v29	ENODL13	Early nodulin-like protein 3
AT5G03210	-1.74967	1.25776	0.000170599	0.00190959	Ensembl_v29		unknown protein%3B FUNCTIONS IN: molecular_function unknown%3B INVOLVED IN: biological_process unknown%3B LOCATED IN: endomembrane system%3B EXPRESSED IN: 11 plant structures%3B EXPRESSED DURING: 7 growth stages%3B Has 6 Blast hits to 6 proteins in 2 species: A /.../- 0%3B Bacteria - 0%3B Metazoa - 0%3B Fungi - 0%3B Plants - 6%3B Viruses - 0%3B Other Eukaryotes - 0 (source: NCBI BLink).
AT1G52060	-1.74948	5.16302	0.00505353	0.0280337	Ensembl_v29	JAL9	Jacalin-related lectin 9
AT1G07620	-1.74931	2.673	0.000672705	0.00573076	Ensembl_v29	TRM32	Protein TRM32
AT3G06750	-1.74705	3.70128	1.53e-08	5.8e-07	Ensembl_v29		hydroxyproline-rich glycoprotein family protein
AT4G14680	-1.74579	4.07589	2.19e-10	1.2e-08	Ensembl_v29	APS3	ATP-sulfurylase 3%2C chloroplastic
AT2G31110	-1.74483	3.36414	1.24e-09	5.85e-08	Ensembl_v29	TBL40	Protein trichome birefringence-like 40
AT5G52120	-1.74399	3.28929	1.24e-08	4.82e-07	Ensembl_v29	PP2A14	F-box protein PP2-A14
AT3G06140	-1.73713	1.94685	8.45e-07	2.09e-05	Ensembl_v29	LUL4	Probable E3 ubiquitin-protein ligase LUL4
AT3G12580	-1.73622	4.93737	1.29e-05	0.000218297	Ensembl_v29	MED37C	Probable mediator of RNA polymerase II transcription subunit 37c
AT1G33750	-1.73539	4.77382	1.43e-07	4.42e-06	Ensembl_v29	TPS22	Terpenoid synthase 22
AT4G29890	-1.73082	3.9155	1.29e-09	6.02e-08	Ensembl_v29		Choline monooxygenase%2C chloroplastic
AT5G03995	-1.72498	3.64942	1.11e-10	6.6e-09	Ensembl_v29		unknown protein%3B FUNCTIONS IN: molecular_function unknown%3B INVOLVED IN: biological_process unknown%3B LOCATED IN: cellular_component unknown%3B Has 30201 Blast hits to 17322 proteins in 780 species: Archae - 12%3B Bacteria - 1396%3B Metazoa - 17338%3B Fungi - /.../ Plants - 5037%3B Viruses - 0%3B Other Eukaryotes - 2996 (source: NCBI BLink).
AT1G59860	-1.72305	0.824563	5.37e-05	0.000735244	Ensembl_v29	HSP17.6A	17.6 kDa class I heat shock protein 1
AT3G46880	-1.72145	-0.814457	0.0461261	0.145653	Ensembl_v29		unknown protein%3B FUNCTIONS IN: molecular_function unknown%3B INVOLVED IN: biological_process unknown%3B LOCATED IN: chloroplast%3B EXPRESSED IN: 14 plant structures%3B EXPRESSED DURING: 9 growth stages%3B BEST Arabidopsis thaliana protein match is: unknown pr /.../(TAIR:AT5G59080.1)%3B Has 51 Blast hits to 51 proteins in 8 species: Archae - 0%3B Bacteria - 0%3B Metazoa - 0%3B Fungi - 0%3B Plant…
AT1G03870	-1.72033	7.22632	3.21e-10	1.72e-08	Ensembl_v29	FLA9	Fasciclin-like arabinogalactan protein 9
AT3G27170	-1.71745	5.2159	0.000278752	0.00284369	Ensembl_v29	CLC-B	Chloride channel protein CLC-b
AT4G15270	-1.71461	2.22785	5.77e-05	0.000781327	Ensembl_v29		glucosyltransferase-related
AT3G62600	-1.71461	7.3418	1.89e-11	1.32e-09	Ensembl_v29	ERDJ3B	DnaJ protein ERDJ3B
AT2G34500	-1.71307	4.72378	0.00316099	0.0196116	Ensembl_v29	CYP710A1	Cytochrome P450 710A1
AT4G34260	-1.71253	6.30007	5.25e-13	4.5e-11	Ensembl_v29	FUC95A	Alpha-L-fucosidase 2
AT2G22930	-1.70886	3.0451	5.29e-08	1.8e-06	Ensembl_v29	UGT79B8	UDP-glycosyltransferase 79B8
AT1G65970	-1.70852	5.46802	4.32e-07	1.16e-05	Ensembl_v29	PRXIIC	Peroxiredoxin-2C
AT2G30480	-1.708	2.72728	3.8e-08	1.33e-06	Ensembl_v29		unknown protein%3B Has 35333 Blast hits to 34131 proteins in 2444 species: Archae - 798%3B Bacteria - 22429%3B Metazoa - 974%3B Fungi - 991%3B Plants - 531%3B Viruses - 0%3B Other Eukaryotes - 9610 (source: NCBI BLink).
AT1G28130	-1.70585	5.44153	1.3e-07	4.06e-06	Ensembl_v29	GH3.17	Indole-3-acetic acid-amido synthetase GH3.17
AT4G19370	-1.70556	3.39271	2.46e-06	5.3e-05	Ensembl_v29		Protein of unknown function (DUF1218)
AT4G24450	-1.70548	3.64487	9.28e-11	5.66e-09	Ensembl_v29	GWD2	Alpha-glucan water dikinase 2
AT5G09540	-1.70535	1.37183	3.56e-05	0.000522369	Ensembl_v29		Chaperone DnaJ-domain superfamily protein
AT3G50190	-1.70123	2.2162	3.17e-05	0.000472011	Ensembl_v29		Plant protein of unknown function (DUF247)
AT3G18080	-1.70093	4.87397	4.38e-12	3.36e-10	Ensembl_v29	BGLU44	Beta-glucosidase 44
AT2G24190	-1.7002	0.733052	4.72e-05	0.000658353	Ensembl_v29	SDR2B	Short-chain dehydrogenase/reductase 2b
AT4G11050	-1.69759	2.65441	9.85e-06	0.000174765	Ensembl_v29	AtGH9C3	Endoglucanase 19
AT2G23690	-1.69558	2.15747	1.45e-06	3.34e-05	Ensembl_v29		unknown protein%3B FUNCTIONS IN: molecular_function unknown%3B INVOLVED IN: N-terminal protein myristoylation%3B LOCATED IN: cellular_component unknown%3B EXPRESSED IN: 7 plant structures%3B EXPRESSED DURING: petal differentiation and expansion stage%3B BEST Ar /.../sis thaliana protein match is: unknown protein (TAIR:AT4G37240.1)%3B Has 243 Blast hits to 243 proteins in 15 species: Archae - 0%3B…
AT4G35985	-1.69497	4.32025	4.81e-05	0.000667391	Ensembl_v29		Senescence/dehydration-associated protein-related
AT1G70990	-1.69366	2.90463	3.85e-07	1.04e-05	Ensembl_v29		proline-rich family protein
AT2G45130	-1.69149	6.1241	0.000467791	0.00431021	Ensembl_v29	SPX3	SPX domain-containing protein 3
AT1G74210	-1.69116	5.02523	1.67e-09	7.58e-08	Ensembl_v29	GDPD5	Glycerophosphodiester phosphodiesterase GDPD5
AT5G22530	-1.69088	0.105127	0.000132004	0.00154163	Ensembl_v29		unknown protein%3B BEST Arabidopsis thaliana protein match is: unknown protein (TAIR:AT5G22520.1)%3B Has 30201 Blast hits to 17322 proteins in 780 species: Archae - 12%3B Bacteria - 1396%3B Metazoa - 17338%3B Fungi - 3422%3B Plants - 5037%3B Viruses - 0%3B Other Eu /.../es - 2996 (source: NCBI BLink).
ATMG00090	-1.69068	0.904886	0.00209075	0.014068	Ensembl_v29		structural constituent of ribosome%3Bprotein binding
AT3G03680	-1.69024	4.47249	2.85e-09	1.24e-07	Ensembl_v29		C2 calcium/lipid-binding plant phosphoribosyltransferase family protein
AT3G24770	-1.69002	3.67349	3.44e-09	1.48e-07	Ensembl_v29	CLE41	CLAVATA3/ESR (CLE)-related protein 41
AT4G17090	-1.68961	2.56954	9.37e-05	0.00116447	Ensembl_v29	BAM3	Beta-amylase 3%2C chloroplastic
AT5G15130	-1.68902	5.46519	7.03e-08	2.33e-06	Ensembl_v29	WRKY72	Probable WRKY transcription factor 72
AT2G24762	-1.68704	6.49612	2.37e-10	1.29e-08	Ensembl_v29	GDU4	Protein GLUTAMINE DUMPER 4
AT5G44380	-1.68526	8.22058	4.55e-06	9.05e-05	Ensembl_v29		FAD-binding Berberine family protein
AT5G23350	-1.68486	2.7202	6.42e-07	1.64e-05	Ensembl_v29		GRAM domain-containing protein / ABA-responsive protein-related
AT5G57780	-1.68431	1.57811	6.39e-05	0.000847872	Ensembl_v29		EXPRESSED IN: 18 plant structures%3B EXPRESSED DURING: 12 growth stages%3B BEST Arabidopsis thaliana protein match is: sequence-specific DNA binding transcription factors (TAIR:AT4G30410.1)%3B Has 123 Blast hits to 123 proteins in 11 species: Archae - 0%3B /.../ia - 0%3B Metazoa - 0%3B Fungi - 0%3B Plants - 123%3B Viruses - 0%3B Other Eukaryotes - 0 (source: NCBI BLink).
AT5G64450	-1.68267	0.182762	0.000424142	0.00397799	Ensembl_v29		BEST Arabidopsis thaliana protein match is: Putative endonuclease or glycosyl hydrolase (TAIR:AT3G62200.1)%3B Has 1807 Blast hits to 1807 proteins in 277 species: Archae - 0%3B Bacteria - 0%3B Metazoa - 736%3B Fungi - 347%3B Plants - 385%3B Viruses - 0%3B Other E /.../tes - 339 (source: NCBI BLink).
AT4G29930	-1.68195	4.22588	7.5e-07	1.89e-05	Ensembl_v29	BHLH27	Transcription factor bHLH27
AT5G42445	-1.68125	1.57559	0.000736328	0.00619995	Ensembl_v29		60S ribosomal protein L3 (RPL3C)%2C pseudogene%2C temporary automated functional assignment%3B blastp match of 61%25 identity and 1.3e-25 P-value to SP
AT1G54385	-1.68056	2.7715	2.69e-06	5.73e-05	Ensembl_v29		ARM repeat superfamily protein
AT4G01750	-1.67873	4.86602	1.59e-10	9.04e-09	Ensembl_v29	RGXT2	UDP-D-xylose:L-fucose alpha-1%2C3-D-xylosyltransferase 2
AT1G35330	-1.67577	1.75749	0.00120647	0.00922386	Ensembl_v29	ATL34	RING-H2 finger protein ATL34
AT3G55980	-1.67336	6.03356	1.88e-07	5.63e-06	Ensembl_v29	SZF1	Zinc finger CCCH domain-containing protein 47
AT2G01520	-1.67053	10.1826	3.65e-08	1.28e-06	Ensembl_v29	MLP328	MLP-like protein 328
AT5G42780	-1.67028	2.52749	1.54e-06	3.53e-05	Ensembl_v29	ZHD13	Zinc-finger homeodomain protein 13
AT5G09976	-1.6694	-0.15981	0.000557195	0.0049432	Ensembl_v29		FUNCTIONS IN: molecular_function unknown%3B INVOLVED IN: biological_process unknown%3B LOCATED IN: cellular_component unknown%3B BEST Arabidopsis thaliana protein match is: precursor of peptide 1 (TAIR:AT5G64900.1)%3B Has 19 Blast hits to 19 proteins in 2 s /.../: Archae - 0%3B Bacteria - 0%3B Metazoa - 0%3B Fungi - 0%3B Plants - 19%3B Viruses - 0%3B Other Eukaryotes - 0 (source: NCBI BLink).
AT2G42395	-1.66836	-0.142718	0.00181652	0.012624	Ensembl_v29		unknown protein%3B Has 35333 Blast hits to 34131 proteins in 2444 species: Archae - 798%3B Bacteria - 22429%3B Metazoa - 974%3B Fungi - 991%3B Plants - 531%3B Viruses - 0%3B Other Eukaryotes - 9610 (source: NCBI BLink).
AT1G26380	-1.66519	2.42369	0.000910119	0.00733893	Ensembl_v29		FAD-binding Berberine family protein
AT3G56200	-1.66359	4.63284	3.1e-05	0.000465113	Ensembl_v29		Transmembrane amino acid transporter family protein
AT2G41312	-1.66285	1.49482	0.00023838	0.00249922	Ensembl_v29		other RNA
AT1G76080	-1.66141	3.03677	4.53e-07	1.2e-05	Ensembl_v29	CDSP32	Thioredoxin-like protein CDSP32%2C chloroplastic
AT4G12170	-1.65935	3.84734	0.000385258	0.003696	Ensembl_v29		Thioredoxin superfamily protein
AT3G54310	-1.65837	0.687633	0.000194204	0.00210753	Ensembl_v29		unknown protein%3B BEST Arabidopsis thaliana protein match is: unknown protein (TAIR:AT2G38430.1)%3B Has 44 Blast hits to 41 proteins in 9 species: Archae - 0%3B Bacteria - 0%3B Metazoa - 0%3B Fungi - 0%3B Plants - 44%3B Viruses - 0%3B Other Eukaryotes - 0 (source: /.../BLink).
AT5G51440	-1.65791	3.21379	3.75e-06	7.65e-05	Ensembl_v29	HSP23.5	23.5 kDa heat shock protein%2C mitochondrial
AT3G61190	-1.65786	4.37944	0.000149256	0.00170716	Ensembl_v29	BAP1	BON1-associated protein 1
AT4G00880	-1.65551	4.87121	4.72e-11	3.03e-09	Ensembl_v29		SAUR-like auxin-responsive protein family
AT5G38344	-1.65441	0.338355	0.00158832	0.0114297	Ensembl_v29		Toll-Interleukin-Resistance (TIR) domain family protein
AT5G53250	-1.654	5.01021	2.98e-07	8.27e-06	Ensembl_v29	AGP22	Arabinogalactan peptide 22
AT3G13110	-1.65238	7.04997	2.32e-07	6.76e-06	Ensembl_v29	SAT3	Serine acetyltransferase 3%2C mitochondrial
AT4G35480	-1.6506	2.9232	1.39e-06	3.23e-05	Ensembl_v29	ATL45	RING-H2 finger protein ATL45
AT5G03840	-1.6475	0.324134	0.00113662	0.00880284	Ensembl_v29	TFL1	Protein TERMINAL FLOWER 1
AT5G62680	-1.64715	6.65299	1.75e-10	9.85e-09	Ensembl_v29	NPF2.11	Protein NRT1/ PTR FAMILY 2.11
AT1G53620	-1.64704	-0.118323	0.00151728	0.0110705	Ensembl_v29		unknown protein%3B FUNCTIONS IN: molecular_function unknown%3B INVOLVED IN: biological_process unknown%3B LOCATED IN: endomembrane system%3B BEST Arabidopsis thaliana protein match is: unknown protein (TAIR:AT1G53610.1)%3B Has 5795 Blast hits to 2209 proteins /.../8 species: Archae - 0%3B Bacteria - 1555%3B Metazoa - 2403%3B Fungi - 181%3B Plants - 1035%3B Viruses - 76%3B Other Eukaryotes - 545 (…
AT4G29780	-1.64687	5.59371	2.33e-05	0.000362553	Ensembl_v29		unknown protein%3B BEST Arabidopsis thaliana protein match is: unknown protein (TAIR:AT5G12010.1)%3B Has 945 Blast hits to 944 proteins in 87 species: Archae - 0%3B Bacteria - 0%3B Metazoa - 519%3B Fungi - 43%3B Plants - 365%3B Viruses - 0%3B Other Eukaryotes - 18 /.../e: NCBI BLink).
AT4G25160	-1.64587	4.43915	0.000143881	0.00165606	Ensembl_v29	PUB35	U-box domain-containing protein 35
AT1G48510	-1.64362	3.79972	1.47e-07	4.52e-06	Ensembl_v29		Surfeit locus protein 1-like
AT5G47990	-1.64255	6.64025	0.00118812	0.00911524	Ensembl_v29	CYP705A5	Cytochrome P450 705A5
AT3G47540	-1.64238	4.62477	3.97e-09	1.68e-07	Ensembl_v29		Chitinase family protein
AT4G37700	-1.64193	2.93892	2.53e-06	5.43e-05	Ensembl_v29		unknown protein%3B Has 64 Blast hits to 64 proteins in 11 species: Archae - 0%3B Bacteria - 0%3B Metazoa - 0%3B Fungi - 0%3B Plants - 64%3B Viruses - 0%3B Other Eukaryotes - 0 (source: NCBI BLink).
AT1G26760	-1.64063	2.01612	1.91e-05	0.000306642	Ensembl_v29	ATXR1	SET domain protein 35
AT5G24990	-1.63977	2.30626	2.85e-06	6.02e-05	Ensembl_v29		Protein of unknown function (DUF1336)
AT2G38160	-1.6395	2.28115	1.27e-05	0.000215341	Ensembl_v29		unknown protein%3B BEST Arabidopsis thaliana protein match is: unknown protein (TAIR:AT2G40070.2)%3B Has 972 Blast hits to 731 proteins in 211 species: Archae - 0%3B Bacteria - 236%3B Metazoa - 194%3B Fungi - 201%3B Plants - 218%3B Viruses - 32%3B Other Eukaryotes /.../source: NCBI BLink).
AT4G37300	-1.63768	5.45744	1.32e-09	6.16e-08	Ensembl_v29	MEE59	maternal effect embryo arrest 59
AT4G21920	-1.63759	-0.126341	0.00722136	0.0369813	Ensembl_v29		unknown protein%3B FUNCTIONS IN: molecular_function unknown%3B INVOLVED IN: N-terminal protein myristoylation%3B LOCATED IN: cellular_component unknown%3B BEST Arabidopsis thaliana protein match is: unknown protein (TAIR:AT3G20340.1)%3B Has 40 Blast hits to 4 /.../eins in 10 species: Archae - 0%3B Bacteria - 0%3B Metazoa - 0%3B Fungi - 0%3B Plants - 40%3B Viruses - 0%3B Other Eukaryotes - 0 (sour…
AT1G79100	-1.63514	-1.59844	0.0203616	0.080135	Ensembl_v29		arginine/serine-rich protein-related
AT2G32765	-1.63505	-0.223417	0.00119189	0.00913458	Ensembl_v29	SUMO5	Small ubiquitin-related modifier 5
AT4G29520	-1.63462	5.72932	4.13e-11	2.71e-09	Ensembl_v29		LOCATED IN: endoplasmic reticulum%2C plasma membrane%3B EXPRESSED IN: 23 plant structures%3B EXPRESSED DURING: 14 growth stages%3B CONTAINS InterPro DOMAIN/s: Saposin B (InterPro:IPR008139)%3B Has 137 Blast hits to 137 proteins in 50 species: Archae - 2%3B Bact /.../ 0%3B Metazoa - 41%3B Fungi - 10%3B Plants - 36%3B Viruses - 0%3B Other Eukaryotes - 48 (source: NCBI BLink).
AT5G12950	-1.63218	4.33172	8.3e-10	4.1e-08	Ensembl_v29		Putative glycosyl hydrolase of unknown function (DUF1680)
AT5G02780	-1.63185	3.97135	0.000132976	0.00155009	Ensembl_v29	GSTL1	Glutathione S-transferase L1
AT5G47910	-1.63023	7.06822	1.97e-05	0.0003157	Ensembl_v29	RBOHD	Respiratory burst oxidase homolog protein D
AT1G54890	-1.62734	2.44899	1.25e-06	2.95e-05	Ensembl_v29		Late embryogenesis abundant (LEA) protein-related
AT4G00670	-1.62561	2.14636	2.39e-05	0.000370206	Ensembl_v29		Remorin family protein
AT5G22690	-1.62543	3.0272	1.49e-07	4.57e-06	Ensembl_v29		Disease resistance protein (TIR-NBS-LRR class) family
AT1G15640	-1.62125	2.46958	2.87e-05	0.000433821	Ensembl_v29		unknown protein%3B BEST Arabidopsis thaliana protein match is: unknown protein (TAIR:AT1G15620.1)%3B Has 154 Blast hits to 146 proteins in 13 species: Archae - 0%3B Bacteria - 0%3B Metazoa - 0%3B Fungi - 0%3B Plants - 154%3B Viruses - 0%3B Other Eukaryotes - 0 (sou /.../CBI BLink).
AT4G00400	-1.62106	3.64554	1.65e-09	7.54e-08	Ensembl_v29	GPAT8	Probable glycerol-3-phosphate acyltransferase 8
AT3G52400	-1.62039	6.54738	2.48e-08	8.99e-07	Ensembl_v29	SYP122	Syntaxin-122
AT4G33720	-1.61915	3.73268	0.00155552	0.011228	Ensembl_v29		CAP (Cysteine-rich secretory proteins%2C Antigen 5%2C and Pathogenesis-related 1 protein) superfamily protein
AT3G30875	-1.61906	4.42705	1.98e-07	5.9e-06	Ensembl_v29		pseudogene%2C putative multidrug resistance protein%2C similar to multidrug resistance protein 1 homolog GB:T06165 GI:7442649 from (Hordeum vulgare)%3B blastp match of 54%25 identity and 0. P-value to GP
AT4G11655	-1.61509	0.909587	0.00205308	0.0138992	Ensembl_v29		CASP-like protein 4A4
AT4G04750	-1.61409	2.49942	2.52e-05	0.000387478	Ensembl_v29		Sugar transporter ERD6-like 14
AT2G18690	-1.61368	5.18288	3.62e-05	0.000529792	Ensembl_v29		unknown protein%3B FUNCTIONS IN: molecular_function unknown%3B INVOLVED IN: biological_process unknown%3B LOCATED IN: membrane%3B EXPRESSED IN: 17 plant structures%3B EXPRESSED DURING: 9 growth stages%3B CONTAINS InterPro DOMAIN/s: Protein of unknown function D /.../(InterPro:IPR010380)%3B BEST Arabidopsis thaliana protein match is: unknown protein (TAIR:AT2G18680.1)%3B Has 213 Blast hits to 211 …
AT5G42700	-1.6122	1.55011	0.000173021	0.0019287	Ensembl_v29		B3 domain-containing protein At5g42700
AT1G17020	-1.61118	4.8238	7.68e-05	0.000981108	Ensembl_v29	SRG1	Protein SRG1
ATMG00516	-1.61035	-0.109735	0.000285089	0.00289557	Ensembl_v29	NAD1C	NADH dehydrogenase 1C
AT5G51490	-1.61012	2.51639	1.67e-05	0.000274162	Ensembl_v29	PME59	Probable pectinesterase/pectinesterase inhibitor 59
AT3G26210	-1.60856	4.51209	0.00106636	0.00832477	Ensembl_v29	CYP71B23	Cytochrome P450 71B23
AT1G22220	-1.60812	3.15411	2.92e-05	0.000440118	Ensembl_v29		F-box protein At1g22220
AT1G77420	-1.60552	4.15735	6.71e-11	4.2e-09	Ensembl_v29		alpha/beta-Hydrolases superfamily protein
AT2G39040	-1.6043	3.79889	1.68e-06	3.79e-05	Ensembl_v29	PER24	Peroxidase 24
AT3G47570	-1.60412	4.22703	3.49e-11	2.32e-09	Ensembl_v29		Probable LRR receptor-like serine/threonine-protein kinase At3g47570
AT3G20160	-1.60243	0.679541	0.11077	0.266857	Ensembl_v29		Geranylgeranyl pyrophosphate synthase 10%2C mitochondrial
AT4G13320	-1.6002	0.763323	0.000128196	0.00150649	Ensembl_v29		unknown protein%3B Has 68 Blast hits to 67 proteins in 12 species: Archae - 0%3B Bacteria - 0%3B Metazoa - 0%3B Fungi - 0%3B Plants - 68%3B Viruses - 0%3B Other Eukaryotes - 0 (source: NCBI BLink).
AT3G02020	-1.5985	6.54337	5.91e-06	0.000113709	Ensembl_v29	AK3	Aspartokinase 3%2C chloroplastic
AT4G29340	-1.59636	2.93947	0.000495767	0.00450201	Ensembl_v29	PRO3	Profilin-3
AT3G52370	-1.59528	5.19212	2.97e-06	6.25e-05	Ensembl_v29	FLA15	Fasciclin-like arabinogalactan protein 15
AT1G17750	-1.59305	3.50266	2.94e-08	1.05e-06	Ensembl_v29	PEPR2	Leucine-rich repeat receptor-like protein kinase PEPR2
AT4G33050	-1.59227	5.43639	1.28e-05	0.000216866	Ensembl_v29	EDA39	calmodulin-binding family protein
AT3G05160	-1.59119	2.69823	4.45e-06	8.89e-05	Ensembl_v29		Sugar transporter ERD6-like 10
AT3G61390	-1.59075	2.78629	0.000352501	0.0034377	Ensembl_v29	PUB36	U-box domain-containing protein 36
AT3G57450	-1.58981	5.70742	2.85e-10	1.53e-08	Ensembl_v29		unknown protein%3B Has 65 Blast hits to 65 proteins in 11 species: Archae - 0%3B Bacteria - 0%3B Metazoa - 0%3B Fungi - 0%3B Plants - 65%3B Viruses - 0%3B Other Eukaryotes - 0 (source: NCBI BLink).
AT5G64120	-1.58934	7.91235	2.22e-05	0.000347759	Ensembl_v29	PER71	Peroxidase 71
ATMG00690	-1.5886	0.549734	0.00302432	0.018976	Ensembl_v29	ORF240A	hypothetical protein
AT2G46660	-1.58734	1.06372	0.000962898	0.00766619	Ensembl_v29	CYP78A6	Cytochrome P450 78A6
AT4G13700	-1.58296	1.5421	0.0169375	0.0700973	Ensembl_v29	ATPAP23	purple acid phosphatase 23
AT3G21000	-1.58085	0.511066	0.00021276	0.00227745	Ensembl_v29		Gag-Pol-related retrotransposon family protein
AT4G15215	-1.57898	3.19285	6.17e-07	1.58e-05	Ensembl_v29	PDR13	pleiotropic drug resistance 13
AT5G47600	-1.57866	-0.0068457	0.00941211	0.0451939	Ensembl_v29	HSP14.7	14.7 kDa heat shock protein
AT1G53520	-1.57608	2.33339	6.15e-05	0.000823364	Ensembl_v29	FAP3	Fatty-acid-binding protein 3
AT1G75780	-1.57417	6.46261	1.29e-08	4.98e-07	Ensembl_v29	TUBB1	Tubulin beta-1 chain
AT4G24260	-1.57413	1.38687	9.71e-05	0.0012014	Ensembl_v29	KOR3	Endoglucanase 21
AT1G14360	-1.57348	5.89891	8.76e-10	4.29e-08	Ensembl_v29	UTR3	UDP-galactose/UDP-glucose transporter 3
AT1G55430	-1.572	1.86605	0.000325363	0.00321966	Ensembl_v29		Cysteine/Histidine-rich C1 domain family protein
AT3G28310	-1.57095	1.39092	0.0217134	0.0840764	Ensembl_v29		Protein of unknown function (DUF677)
AT1G09440	-1.57027	2.79155	3.15e-07	8.67e-06	Ensembl_v29		Protein kinase superfamily protein
AT1G22360	-1.56991	6.73231	7.53e-09	3.06e-07	Ensembl_v29	UGT85A2	UDP-glycosyltransferase 85A2
AT2G39310	-1.5684	9.47892	0.000232589	0.00245716	Ensembl_v29	JAL22	Jacalin-related lectin 22
AT3G51080	-1.56795	0.647875	0.00021243	0.00227521	Ensembl_v29	GATA6	GATA transcription factor 6
AT1G19900	-1.56724	4.11337	0.00165049	0.0117427	Ensembl_v29		glyoxal oxidase-related protein
AT1G21110	-1.56422	7.06878	5.65e-07	1.47e-05	Ensembl_v29		O-methyltransferase family protein
AT1G09750	-1.56415	4.34575	1.5e-05	0.000249044	Ensembl_v29		Eukaryotic aspartyl protease family protein
AT4G28350	-1.56309	2.80747	0.00112969	0.0087647	Ensembl_v29	LECRK72	Concanavalin A-like lectin protein kinase family protein
AT1G63260	-1.5615	2.15464	0.000164333	0.00185265	Ensembl_v29	TET10	Tetraspanin-10
AT4G37240	-1.56079	1.32116	0.000207222	0.00222701	Ensembl_v29		unknown protein%3B FUNCTIONS IN: molecular_function unknown%3B INVOLVED IN: N-terminal protein myristoylation%3B LOCATED IN: cellular_component unknown%3B EXPRESSED IN: 22 plant structures%3B EXPRESSED DURING: 13 growth stages%3B BEST Arabidopsis thaliana prote /.../ch is: unknown protein (TAIR:AT2G23690.1)%3B Has 30201 Blast hits to 17322 proteins in 780 species: Archae - 12%3B Bacteria - 1396%3…
AT1G72250	-1.55945	4.02528	5.7e-09	2.34e-07	Ensembl_v29		Di-glucose binding protein with Kinesin motor domain
AT2G42610	-1.55937	1.88306	0.000145328	0.00166729	Ensembl_v29	LSH10	Protein LIGHT-DEPENDENT SHORT HYPOCOTYLS 10
AT2G01010	-1.55888	2.36724	0.000192975	0.00209965	Ensembl_v29		rRNA
AT5G66815	-1.55879	2.23606	2.91e-05	0.000439047	Ensembl_v29		unknown protein%3B FUNCTIONS IN: molecular_function unknown%3B INVOLVED IN: biological_process unknown%3B LOCATED IN: endomembrane system%3B EXPRESSED IN: root%3B Has 30201 Blast hits to 17322 proteins in 780 species: Archae - 12%3B Bacteria - 1396%3B Metazoa - 1 /.../Fungi - 3422%3B Plants - 5037%3B Viruses - 0%3B Other Eukaryotes - 2996 (source: NCBI BLink).
AT4G15290	-1.55838	4.17718	8.52e-05	0.00107058	Ensembl_v29	CSLB5	Cellulose synthase-like protein B5
AT1G23790	-1.55832	1.97829	0.000119022	0.00141811	Ensembl_v29		Plant protein of unknown function (DUF936)
AT1G72790	-1.55729	4.66398	1.52e-07	4.65e-06	Ensembl_v29		hydroxyproline-rich glycoprotein family protein
AT1G02810	-1.55721	5.8486	9.05e-10	4.41e-08	Ensembl_v29	PME7	Probable pectinesterase/pectinesterase inhibitor 7
AT3G51960	-1.55538	1.91674	0.00036735	0.00356325	Ensembl_v29	ATBZIP24	basic leucine zipper 24
AT1G77670	-1.5543	4.45069	9.8e-10	4.72e-08	Ensembl_v29		Pyridoxal phosphate (PLP)-dependent transferases superfamily protein
AT1G43675	-1.554	-0.904121	0.00194219	0.0133345	Ensembl_v29		transposable element gene
AT1G09932	-1.55382	4.00675	5.94e-08	2e-06	Ensembl_v29		Phosphoglycerate mutase family protein
AT2G12461	-1.55011	-0.569588	0.00221406	0.0147144	Ensembl_v29		unknown protein%3B Has 30201 Blast hits to 17322 proteins in 780 species: Archae - 12%3B Bacteria - 1396%3B Metazoa - 17338%3B Fungi - 3422%3B Plants - 5037%3B Viruses - 0%3B Other Eukaryotes - 2996 (source: NCBI BLink).
AT1G72220	-1.54956	1.73612	0.000524183	0.00469896	Ensembl_v29	ATL54	RING-H2 finger protein ATL54
AT3G51440	-1.54898	4.11392	1.99e-08	7.31e-07	Ensembl_v29	SSL6	Protein STRICTOSIDINE SYNTHASE-LIKE 6
AT5G44130	-1.54719	3.81611	0.000412803	0.00389099	Ensembl_v29	FLA13	Fasciclin-like arabinogalactan protein 13
AT4G02290	-1.54529	5.63305	5.78e-06	0.000111681	Ensembl_v29	AtGH9B13	Endoglucanase 17
AT4G16141	-1.54412	4.16435	2.96e-07	8.25e-06	Ensembl_v29		GATA type zinc finger transcription factor family protein
AT3G03500	-1.54363	2.20766	0.017885	0.0728574	Ensembl_v29		TatD related DNase
AT1G66800	-1.54341	6.4244	0.00323652	0.0199425	Ensembl_v29		NAD(P)-binding Rossmann-fold superfamily protein
AT2G32860	-1.54249	1.13442	6.19e-05	0.000826844	Ensembl_v29	BGLU33	Beta-glucosidase 33
AT1G68430	-1.53941	1.47387	0.000173684	0.001933	Ensembl_v29		unknown protein%3B FUNCTIONS IN: molecular_function unknown%3B INVOLVED IN: biological_process unknown%3B LOCATED IN: chloroplast%3B EXPRESSED IN: 21 plant structures%3B EXPRESSED DURING: 13 growth stages%3B BEST Arabidopsis thaliana protein match is: unknown p /.../ (TAIR:AT1G66890.1)%3B Has 35 Blast hits to 35 proteins in 6 species: Archae - 0%3B Bacteria - 0%3B Metazoa - 0%3B Fungi - 0%3B Plan…
AT3G56100	-1.53851	2.75734	1.96e-05	0.000314295	Ensembl_v29	MRLK	meristematic receptor-like kinase
AT2G17230	-1.53823	3.89921	1.32e-08	5.09e-07	Ensembl_v29	EXL5	Protein EXORDIUM-like 5
AT4G22730	-1.5382	1.9085	0.000963925	0.0076679	Ensembl_v29		Leucine-rich repeat protein kinase family protein
AT2G42690	-1.53722	4.75573	3.09e-07	8.53e-06	Ensembl_v29		Phospholipase A1-IIdelta
AT5G24230	-1.53681	3.43348	0.0019257	0.0132412	Ensembl_v29		Lipase class 3-related protein
AT4G12530	-1.53518	-0.731515	0.00709974	0.0365569	Ensembl_v29		Bifunctional inhibitor/lipid-transfer protein/seed storage 2S albumin superfamily protein
AT5G35740	-1.53456	3.35985	1.01e-06	2.44e-05	Ensembl_v29		Carbohydrate-binding X8 domain superfamily protein
AT1G15125	-1.53387	2.88363	7.63e-05	0.000975783	Ensembl_v29		S-adenosyl-L-methionine-dependent methyltransferases superfamily protein
AT5G13490	-1.53363	5.5249	4.98e-10	2.56e-08	Ensembl_v29	AAC2	ADP%2CATP carrier protein 2%2C mitochondrial
AT3G54040	-1.53308	6.50802	0.00135751	0.0101241	Ensembl_v29		PAR1 protein
AT2G42060	-1.53238	3.95185	0.000121076	0.00143986	Ensembl_v29		Cysteine/Histidine-rich C1 domain family protein
AT4G01470	-1.53153	0.644826	0.00238921	0.015634	Ensembl_v29	TIP1-3	Aquaporin TIP1-3
AT3G15740	-1.53134	-0.351218	0.00161795	0.0115767	Ensembl_v29		RING/U-box superfamily protein
AT1G65840	-1.53055	7.36667	1.27e-05	0.000215755	Ensembl_v29	PAO4	Probable polyamine oxidase 4
AT3G61897	-1.53013	-0.505068	0.00200002	0.0136428	Ensembl_v29	MIR166B	MIR166/MIR166B%3B miRNA
AT2G36650	-1.53001	2.77933	4.22e-06	8.5e-05	Ensembl_v29		unknown protein%3B Has 35333 Blast hits to 34131 proteins in 2444 species: Archae - 798%3B Bacteria - 22429%3B Metazoa - 974%3B Fungi - 991%3B Plants - 531%3B Viruses - 0%3B Other Eukaryotes - 9610 (source: NCBI BLink).
AT4G20210	-1.5295	2.07451	0.00106614	0.00832477	Ensembl_v29	TPS08	Terpenoid synthase 8
AT3G63480	-1.52941	2.08372	1.67e-05	0.000273267	Ensembl_v29		ATP binding microtubule motor family protein
AT3G23740	-1.52756	2.21802	2.92e-05	0.000440251	Ensembl_v29		unknown protein%3B FUNCTIONS IN: molecular_function unknown%3B INVOLVED IN: biological_process unknown%3B LOCATED IN: chloroplast%3B EXPRESSED IN: 9 plant structures%3B EXPRESSED DURING: C globular stage%2C F mature embryo stage%2C petal differentiation and expan /.../tage%2C E expanded cotyledon stage%2C D bilateral stage%3B BEST Arabidopsis thaliana protein match is: unknown protein (TAIR:AT4G1…
AT1G62560	-1.52741	2.35482	0.0299157	0.10634	Ensembl_v29	FMOGS-OX3	Flavin-containing monooxygenase FMO GS-OX3
AT1G75000	-1.5272	2.39313	0.000381016	0.0036609	Ensembl_v29		GNS1/SUR4 membrane protein family
AT1G14040	-1.5272	5.22852	2.41e-07	6.99e-06	Ensembl_v29	PHO1%3BH3	Phosphate transporter PHO1 homolog 3
AT1G05280	-1.52627	2.62736	4.95e-05	0.000683952	Ensembl_v29		Protein of unknown function (DUF604)
AT3G30725	-1.52511	3.96473	5.34e-06	0.000103946	Ensembl_v29	GDU6	Protein GLUTAMINE DUMPER 6
AT3G06600	-1.52108	0.778412	0.000256008	0.00264	Ensembl_v29		unknown protein%3B Has 14 Blast hits to 14 proteins in 5 species: Archae - 0%3B Bacteria - 0%3B Metazoa - 0%3B Fungi - 0%3B Plants - 14%3B Viruses - 0%3B Other Eukaryotes - 0 (source: NCBI BLink).
AT4G19810	-1.52101	7.04629	0.00199132	0.0136032	Ensembl_v29		Glycosyl hydrolase family protein with chitinase insertion domain
AT1G77530	-1.52051	4.31087	9.9e-06	0.000175405	Ensembl_v29		O-methyltransferase family protein
AT4G10630	-1.52034	1.89731	7.65e-05	0.000977984	Ensembl_v29		Glutaredoxin family protein
AT1G05660	-1.51515	4.21787	1.47e-06	3.39e-05	Ensembl_v29		Pectin lyase-like superfamily protein
AT5G24040	-1.51471	1.99652	0.000512333	0.00461633	Ensembl_v29		Putative F-box/kelch-repeat protein At5g24040
AT4G28250	-1.51335	6.90973	9.99e-09	3.96e-07	Ensembl_v29	EXPB3	Expansin-B3
AT5G62170	-1.51245	2.40729	0.000164914	0.00185809	Ensembl_v29		unknown protein%3B BEST Arabidopsis thaliana protein match is: unknown protein (TAIR:AT5G51850.1)%3B Has 381 Blast hits to 359 proteins in 81 species: Archae - 0%3B Bacteria - 16%3B Metazoa - 101%3B Fungi - 21%3B Plants - 99%3B Viruses - 3%3B Other Eukaryotes - 141 /.../ce: NCBI BLink).
AT5G38280	-1.51007	4.59338	1.07e-10	6.41e-09	Ensembl_v29	PR5K	PR5-like receptor kinase
AT1G48500	-1.50871	3.69425	9.98e-05	0.0012288	Ensembl_v29	TIFY6A	Protein TIFY 6A
AT1G65710	-1.50855	1.95934	4.3e-05	0.000607905	Ensembl_v29		Uncharacterized protein At1g65710
AT1G55450	-1.50574	5.43495	8.94e-06	0.000161126	Ensembl_v29		S-adenosyl-L-methionine-dependent methyltransferases superfamily protein
AT5G12890	-1.50554	2.9223	7.53e-05	0.000963936	Ensembl_v29	UGT92A1	UDP-glycosyltransferase 92A1
AT3G13950	-1.5022	2.90641	0.000116235	0.00139371	Ensembl_v29		unknown protein%3B BEST Arabidopsis thaliana protein match is: unknown protein (TAIR:AT4G13266.1)%3B Has 339 Blast hits to 265 proteins in 12 species: Archae - 0%3B Bacteria - 0%3B Metazoa - 0%3B Fungi - 0%3B Plants - 339%3B Viruses - 0%3B Other Eukaryotes - 0 (sou /.../CBI BLink).
AT1G67910	-1.50219	1.26409	0.00104363	0.00818455	Ensembl_v29		unknown protein%3B FUNCTIONS IN: molecular_function unknown%3B INVOLVED IN: biological_process unknown%3B LOCATED IN: chloroplast%3B EXPRESSED IN: 21 plant structures%3B EXPRESSED DURING: 12 growth stages%3B BEST Arabidopsis thaliana protein match is: unknown p /.../ (TAIR:AT1G24577.1)%3B Has 167 Blast hits to 167 proteins in 19 species: Archae - 0%3B Bacteria - 0%3B Metazoa - 0%3B Fungi - 0%3B P…
AT4G12280	-1.50204	4.02122	0.00178811	0.0124633	Ensembl_v29		copper amine oxidase family protein
AT5G11540	-1.50107	2.94423	0.000478267	0.00438531	Ensembl_v29	GULLO3	L-gulonolactone oxidase 3
AT1G16630	-1.50046	3.68502	4.42e-07	1.18e-05	Ensembl_v29		unknown protein%3B LOCATED IN: chloroplast%3B BEST Arabidopsis thaliana protein match is: unknown protein (TAIR:AT2G16270.1)%3B Has 10587 Blast hits to 5736 proteins in 617 species: Archae - 88%3B Bacteria - 963%3B Metazoa - 3686%3B Fungi - 820%3B Plants - 541%3B V /.../ - 438%3B Other Eukaryotes - 4051 (source: NCBI BLink).
AT1G03495	-1.49974	2.96789	0.000310831	0.00310682	Ensembl_v29	3AT2	Coumaroyl-CoA:anthocyanidin 3-O-glucoside-6''-O-coumaroyltransferase 2
AT1G76230	-1.49879	0.138437	0.00396816	0.0233194	Ensembl_v29		unknown protein%3B Has 26 Blast hits to 18 proteins in 3 species: Archae - 0%3B Bacteria - 0%3B Metazoa - 0%3B Fungi - 0%3B Plants - 24%3B Viruses - 0%3B Other Eukaryotes - 2 (source: NCBI BLink).
AT5G58120	-1.49843	2.93077	5.52e-06	0.000106989	Ensembl_v29		Disease resistance protein (TIR-NBS-LRR class) family
AT5G57190	-1.49816	2.15126	0.000126949	0.00149489	Ensembl_v29	PSD2	Phosphatidylserine decarboxylase proenzyme 2
AT2G22880	-1.49812	2.98367	0.000114336	0.00137619	Ensembl_v29		VQ motif-containing protein
AT1G53635	-1.49774	-0.23483	0.00467697	0.0263681	Ensembl_v29		unknown protein%3B FUNCTIONS IN: molecular_function unknown%3B INVOLVED IN: biological_process unknown%3B LOCATED IN: cellular_component unknown%3B Has 6 Blast hits to 6 proteins in 1 species: Archae - 0%3B Bacteria - 0%3B Metazoa - 0%3B Fungi - 0%3B Plants - 6%3B Vi /.../- 0%3B Other Eukaryotes - 0 (source: NCBI BLink).
AT4G20730	-1.49758	1.58012	0.00025237	0.00261536	Ensembl_v29		transposable element gene
AT2G23680	-1.49746	3.90947	2.94e-06	6.2e-05	Ensembl_v29		Cold-regulated 413 plasma membrane protein 3
AT3G03776	-1.49696	-0.130629	0.000808453	0.00665571	Ensembl_v29		hydroxyproline-rich glycoprotein family protein
AT2G39700	-1.49642	6.90324	2.08e-09	9.25e-08	Ensembl_v29	EXPA4	Expansin-A4
AT3G01980	-1.496	4.32725	4.6e-07	1.22e-05	Ensembl_v29		NAD(P)-binding Rossmann-fold superfamily protein
AT1G33170	-1.49532	4.22454	2.63e-10	1.43e-08	Ensembl_v29		Probable methyltransferase PMT18
AT3G42806	-1.49402	3.85833	0.000250743	0.00260422	Ensembl_v29		transposable element gene
AT1G19180	-1.49377	6.39413	5.19e-07	1.36e-05	Ensembl_v29	TIFY10A	Protein TIFY 10A
AT2G46610	-1.49342	2.80902	1.16e-06	2.77e-05	Ensembl_v29	RS31A	Serine/arginine-rich splicing factor RS31A
AT4G27652	-1.49304	4.70388	1.85e-05	0.000299014	Ensembl_v29		unknown protein%3B BEST Arabidopsis thaliana protein match is: unknown protein (TAIR:AT4G27657.1)%3B Has 30201 Blast hits to 17322 proteins in 780 species: Archae - 12%3B Bacteria - 1396%3B Metazoa - 17338%3B Fungi - 3422%3B Plants - 5037%3B Viruses - 0%3B Other Eu /.../es - 2996 (source: NCBI BLink).
AT3G15518	-1.4925	2.76655	9.57e-06	0.000170883	Ensembl_v29		unknown protein%3B FUNCTIONS IN: molecular_function unknown%3B INVOLVED IN: biological_process unknown%3B LOCATED IN: cellular_component unknown%3B Has 30201 Blast hits to 17322 proteins in 780 species: Archae - 12%3B Bacteria - 1396%3B Metazoa - 17338%3B Fungi - /.../ Plants - 5037%3B Viruses - 0%3B Other Eukaryotes - 2996 (source: NCBI BLink).
AT5G44568	-1.48858	1.61389	0.000666089	0.00569497	Ensembl_v29		unknown protein%3B FUNCTIONS IN: molecular_function unknown%3B INVOLVED IN: biological_process unknown%3B LOCATED IN: endomembrane system%3B Has 19 Blast hits to 19 proteins in 2 species: Archae - 0%3B Bacteria - 0%3B Metazoa - 0%3B Fungi - 0%3B Plants - 19%3B Viruse /.../ Other Eukaryotes - 0 (source: NCBI BLink).
AT3G59690	-1.48797	1.51588	0.0053828	0.0295131	Ensembl_v29	IQD13	IQ-domain 13
AT2G20635	-1.48655	3.13743	8.9e-07	2.19e-05	Ensembl_v29	BUB1	Mitotic checkpoint serine/threonine-protein kinase BUB1
AT4G37022	-1.48603	-0.756052	0.0141186	0.0611458	Ensembl_v29		unknown protein%3B FUNCTIONS IN: molecular_function unknown%3B INVOLVED IN: biological_process unknown%3B LOCATED IN: cellular_component unknown%3B Has 0 Blast hits to 0 proteins in 0 species (source: NCBI BLink).
AT1G27140	-1.486	3.35057	8.65e-07	2.13e-05	Ensembl_v29	GSTU14	Glutathione S-transferase U14
AT2G02780	-1.48474	3.01393	9.61e-06	0.000171084	Ensembl_v29		Probable LRR receptor-like serine/threonine-protein kinase At2g02780
AT5G16340	-1.48271	2.77944	0.00216747	0.0144813	Ensembl_v29	AAE6	Probable acyl-activating enzyme 6
AT3G03000	-1.48208	3.92173	1.62e-06	3.68e-05	Ensembl_v29	CML18	Probable calcium-binding protein CML18
AT4G13230	-1.4815	0.415803	0.000504725	0.00456577	Ensembl_v29		Uncharacterized protein At4g13230
AT5G07860	-1.47977	3.65713	1.6e-07	4.86e-06	Ensembl_v29		HXXXD-type acyl-transferase family protein
AT3G30740	-1.47867	-1.74332	0.0439644	0.140497	Ensembl_v29		40S ribosomal protein S25 (RPS25C)%2C pseudogene%2C similar to GB:P46301 GI:1173234 40S RIBOSOMAL PROTEIN S25 from (Lycopersicon esculentum)%3B blastp match of 75%25 identity and 7.2e-09 P-value to SP
AT1G31820	-1.47867	1.59209	0.000398356	0.00379922	Ensembl_v29		Probable polyamine transporter At1g31820
AT5G64000	-1.47849	4.06469	4.17e-06	8.43e-05	Ensembl_v29	SAL2	SAL2 phosphatase
AT1G65500	-1.47684	2.81935	0.000189207	0.00206637	Ensembl_v29		unknown protein%3B FUNCTIONS IN: molecular_function unknown%3B INVOLVED IN: biological_process unknown%3B LOCATED IN: endomembrane system%3B EXPRESSED IN: 14 plant structures%3B EXPRESSED DURING: 9 growth stages%3B BEST Arabidopsis thaliana protein match is: un /.../protein (TAIR:AT1G65486.1)%3B Has 23 Blast hits to 23 proteins in 2 species: Archae - 0%3B Bacteria - 0%3B Metazoa - 0%3B Fungi - 0%…
AT4G15396	-1.47674	2.73929	0.00718794	0.0369003	Ensembl_v29	CYP702A6	cytochrome P450%2C family 702%2C subfamily A%2C polypeptide 6
AT1G06160	-1.47601	2.2386	0.000339995	0.00333992	Ensembl_v29	ERF094	Ethylene-responsive transcription factor ERF094
AT5G04020	-1.47599	4.82302	1.15e-05	0.0001992	Ensembl_v29		calmodulin binding
AT4G34160	-1.47544	4.08037	3.09e-08	1.09e-06	Ensembl_v29	CYCD3-1	Cyclin-D3-1
AT1G50590	-1.47542	1.53004	0.000250401	0.00260211	Ensembl_v29		Pirin-like protein At1g50590
AT2G42900	-1.4745	0.899118	0.000827483	0.00677982	Ensembl_v29		Plant basic secretory protein (BSP) family protein
AT1G67470	-1.4739	2.11949	0.000828072	0.0067817	Ensembl_v29		Inactive serine/threonine-protein kinase At1g67470
AT1G61450	-1.47342	-0.239932	0.00455764	0.0258376	Ensembl_v29		unknown protein%3B BEST Arabidopsis thaliana protein match is: unknown protein (TAIR:AT1G61415.1)%3B Has 30201 Blast hits to 17322 proteins in 780 species: Archae - 12%3B Bacteria - 1396%3B Metazoa - 17338%3B Fungi - 3422%3B Plants - 5037%3B Viruses - 0%3B Other Eu /.../es - 2996 (source: NCBI BLink).
AT1G14640	-1.47319	2.82196	2.22e-05	0.000347759	Ensembl_v29		SWAP (Suppressor-of-White-APricot)/surp domain-containing protein
AT5G03720	-1.47272	1.08356	0.000339384	0.00333739	Ensembl_v29	HSFA3	Heat stress transcription factor A-3
AT5G55110	-1.47209	0.996838	0.00481585	0.0269611	Ensembl_v29		Stigma-specific STIG1-like protein 2
AT1G42705	-1.47192	1.75509	0.000628767	0.00543749	Ensembl_v29		transposable element gene
AT4G34920	-1.47179	5.82913	0.000168411	0.00189072	Ensembl_v29		PLC-like phosphodiesterases superfamily protein
AT1G13210	-1.47122	6.09728	4.21e-06	8.49e-05	Ensembl_v29	ALA11	Putative phospholipid-transporting ATPase 11
AT3G61198	-1.46866	2.56112	7.2e-05	0.000927219	Ensembl_v29		other RNA
AT1G74590	-1.46785	4.48646	1.22e-05	0.000209559	Ensembl_v29	GSTU10	Glutathione S-transferase U10
AT1G13090	-1.4677	4.09795	1.22e-06	2.9e-05	Ensembl_v29	CYP71B28	Cytochrome P450 71B28
AT1G80840	-1.4667	4.15406	3.91e-05	0.000564409	Ensembl_v29	WRKY40	Probable WRKY transcription factor 40
AT2G19400	-1.46658	1.32884	0.000164205	0.00185232	Ensembl_v29		AGC (cAMP-dependent%2C cGMP-dependent and protein kinase C) kinase family protein
AT3G29320	-1.46417	4.57946	1.68e-09	7.59e-08	Ensembl_v29	PHS1	Alpha-glucan phosphorylase 1
AT3G12145	-1.46335	1.75521	8.93e-05	0.00111434	Ensembl_v29	FLR1	Leucine-rich repeat (LRR) family protein
AT3G62930	-1.46204	1.69557	0.000405238	0.00384638	Ensembl_v29	GRXS6	Monothiol glutaredoxin-S6
AT2G14750	-1.46049	6.35818	1.81e-09	8.14e-08	Ensembl_v29	APK1	Adenylyl-sulfate kinase 1%2C chloroplastic
AT4G11780	-1.46011	1.69929	0.000811061	0.00666845	Ensembl_v29		unknown protein%3B BEST Arabidopsis thaliana protein match is: unknown protein (TAIR:AT4G23020.2)%3B Has 550 Blast hits to 387 proteins in 92 species: Archae - 0%3B Bacteria - 32%3B Metazoa - 132%3B Fungi - 122%3B Plants - 80%3B Viruses - 0%3B Other Eukaryotes - 18 /.../rce: NCBI BLink).
AT1G04680	-1.45983	6.02252	1.01e-07	3.19e-06	Ensembl_v29		Probable pectate lyase 1
AT5G39820	-1.45935	1.13929	0.00151807	0.0110721	Ensembl_v29	ANAC094	Putative NAC domain-containing protein 94
AT4G23670	-1.45888	9.26991	2.74e-05	0.00041657	Ensembl_v29		Polyketide cyclase/dehydrase and lipid transport superfamily protein
AT4G38070	-1.45804	3.4535	2.57e-07	7.38e-06	Ensembl_v29	BHLH131	basic helix-loop-helix (bHLH) DNA-binding superfamily protein
AT2G37820	-1.4574	1.44347	0.00648558	0.0341092	Ensembl_v29		Cysteine/Histidine-rich C1 domain family protein
AT4G24080	-1.45589	1.19057	0.0022059	0.0146829	Ensembl_v29	ALL1	aldolase like
AT3G23890	-1.45582	5.75729	1.24e-09	5.85e-08	Ensembl_v29	TOP2	DNA topoisomerase 2
AT5G24960	-1.45546	2.53832	9.92e-06	0.000175662	Ensembl_v29	CYP71A14	Cytochrome P450 71A14
AT3G61898	-1.45402	2.03027	0.000742408	0.00623623	Ensembl_v29		unknown protein%3B FUNCTIONS IN: molecular_function unknown%3B INVOLVED IN: biological_process unknown%3B LOCATED IN: mitochondrion%3B Has 35333 Blast hits to 34131 proteins in 2444 species: Archae - 798%3B Bacteria - 22429%3B Metazoa - 974%3B Fungi - 991%3B Plants /.../%3B Viruses - 0%3B Other Eukaryotes - 9610 (source: NCBI BLink).
AT1G67150	-1.45386	3.50612	3.32e-07	9.08e-06	Ensembl_v29		Plant protein of unknown function (DUF247)
AT2G33580	-1.45322	2.73299	0.000224608	0.00238666	Ensembl_v29	LYK5	Protein LYK5
AT3G43190	-1.4525	5.30623	2.26e-07	6.6e-06	Ensembl_v29	SUS4	Sucrose synthase 4
AT3G22740	-1.45203	2.8227	0.000376658	0.00362827	Ensembl_v29	HMT3	Homocysteine S-methyltransferase 3
AT3G01420	-1.45197	9.84106	0.00080399	0.00664331	Ensembl_v29	DOX1	Alpha-dioxygenase 1
AT2G32030	-1.45016	1.70245	0.000408204	0.00386309	Ensembl_v29		Acyl-CoA N-acyltransferases (NAT) superfamily protein
AT5G55680	-1.44979	0.173373	0.00206642	0.0139544	Ensembl_v29		glycine-rich protein
AT1G30500	-1.44947	3.29993	1.58e-05	0.000260537	Ensembl_v29	NFYA7	Nuclear transcription factor Y subunit A-7
AT3G50740	-1.44917	7.17866	0.000963304	0.00766619	Ensembl_v29	UGT72E1	UDP-glycosyltransferase 72E1
AT5G52471	-1.44895	-0.511649	0.00944063	0.0453193	Ensembl_v29	U60.1F	U60.1F%3B snoRNA
AT1G14220	-1.44859	3.17969	2.27e-06	4.95e-05	Ensembl_v29		Ribonuclease T2 family protein
AT1G68880	-1.44809	4.07975	7.62e-06	0.00014113	Ensembl_v29	AtbZIP	basic leucine-zipper 8
AT1G18740	-1.44765	4.85197	2.57e-07	7.38e-06	Ensembl_v29		Protein of unknown function (DUF793)
AT1G75270	-1.44742	6.50565	5.19e-09	2.15e-07	Ensembl_v29	DHAR2	Glutathione S-transferase DHAR2
AT2G44380	-1.44737	4.75833	1.52e-05	0.000251229	Ensembl_v29		Cysteine/Histidine-rich C1 domain family protein
AT1G08290	-1.44637	2.85539	1.14e-05	0.00019733	Ensembl_v29	WIP3	Zinc finger protein WIP3
AT3G13760	-1.44606	3.12383	0.000281499	0.00286682	Ensembl_v29		Cysteine/Histidine-rich C1 domain family protein
AT4G39950	-1.44426	6.96721	3.64e-06	7.47e-05	Ensembl_v29	CYP79B2	Tryptophan N-monooxygenase 1
AT1G78780	-1.44385	3.67858	3.43e-07	9.35e-06	Ensembl_v29		pathogenesis-related family protein
AT4G29740	-1.44305	2.8021	0.00897508	0.0436061	Ensembl_v29	CKX4	Cytokinin dehydrogenase 4
AT5G44060	-1.4427	3.02813	4.28e-06	8.59e-05	Ensembl_v29		unknown protein%3B BEST Arabidopsis thaliana protein match is: unknown protein (TAIR:AT1G04000.1)%3B Has 1807 Blast hits to 1807 proteins in 277 species: Archae - 0%3B Bacteria - 0%3B Metazoa - 736%3B Fungi - 347%3B Plants - 385%3B Viruses - 0%3B Other Eukaryotes - /.../source: NCBI BLink).
AT1G29200	-1.44145	1.29678	0.000309647	0.00309828	Ensembl_v29		O-fucosyltransferase family protein
AT5G23830	-1.44134	5.6551	2.44e-09	1.08e-07	Ensembl_v29		MD-2-related lipid recognition domain-containing protein
AT3G46480	-1.43924	2.60707	4.48e-05	0.000628686	Ensembl_v29		2-oxoglutarate (2OG) and Fe(II)-dependent oxygenase superfamily protein
AT5G64401	-1.4382	-2.07648	0.0431478	0.13845	Ensembl_v29		unknown protein%3B LOCATED IN: mitochondrion%3B Has 30201 Blast hits to 17322 proteins in 780 species: Archae - 12%3B Bacteria - 1396%3B Metazoa - 17338%3B Fungi - 3422%3B Plants - 5037%3B Viruses - 0%3B Other Eukaryotes - 2996 (source: NCBI BLink).
AT3G62050	-1.4362	0.643798	0.000352326	0.0034377	Ensembl_v29		Putative endonuclease or glycosyl hydrolase
AT1G06660	-1.43501	2.21908	0.000308839	0.00309183	Ensembl_v29	JASON	Protein JASON
AT3G18750	-1.43473	2.35979	0.000114103	0.00137495	Ensembl_v29	WNK6	Probable serine/threonine-protein kinase WNK6
AT5G09570	-1.43427	3.73306	1.86e-06	4.16e-05	Ensembl_v29		Cox19-like CHCH family protein
AT1G65860	-1.43377	1.75818	0.0177882	0.0725571	Ensembl_v29	FMOGS-OX1	Flavin-containing monooxygenase FMO GS-OX1
AT4G36220	-1.43275	5.74154	0.000369536	0.00357978	Ensembl_v29	CYP84A1	Cytochrome P450 84A1
AT3G48340	-1.43249	3.76337	0.00453361	0.0257323	Ensembl_v29	CEP2	KDEL-tailed cysteine endopeptidase CEP2
AT2G35930	-1.43106	6.07524	4.78e-05	0.000665402	Ensembl_v29	PUB23	E3 ubiquitin-protein ligase PUB23
AT2G22860	-1.43099	3.26746	0.00729622	0.0372545	Ensembl_v29	PSK2	Phytosulfokines 2
AT4G17440	-1.43028	1.8845	0.00014756	0.00168982	Ensembl_v29		Protein of unknown function (DUF1639)
AT3G05390	-1.42947	2.01046	0.000105852	0.00129054	Ensembl_v29		FUNCTIONS IN: molecular_function unknown%3B INVOLVED IN: biological_process unknown%3B LOCATED IN: mitochondrion%3B EXPRESSED IN: 15 plant structures%3B EXPRESSED DURING: 7 growth stages%3B CONTAINS InterPro DOMAIN/s: Protein of unknown function DUF248%2C methy /.../ferase putative (InterPro:IPR004159)%3B BEST Arabidopsis thaliana protein match is: S-adenosyl-L-methionine-dependent methyltransfer…
AT1G74100	-1.42896	6.53003	1.18e-08	4.57e-07	Ensembl_v29	SOT16	Cytosolic sulfotransferase 16
AT3G07000	-1.42866	2.63351	2.91e-05	0.000439047	Ensembl_v29		Cysteine/Histidine-rich C1 domain family protein
AT5G47950	-1.42853	3.98132	0.000936472	0.00749428	Ensembl_v29		HXXXD-type acyl-transferase family protein
AT1G18170	-1.42828	1.18277	0.00171977	0.0120538	Ensembl_v29	FKBP17-2	Peptidyl-prolyl cis-trans isomerase FKBP17-2%2C chloroplastic
AT2G46430	-1.42797	4.50423	0.000401431	0.00382007	Ensembl_v29	CNGC3	Probable cyclic nucleotide-gated ion channel 3
AT1G78520	-1.42372	1.54152	0.00375745	0.022427	Ensembl_v29		Carbohydrate-binding X8 domain superfamily protein
AT5G04950	-1.42338	6.37678	0.00589038	0.031661	Ensembl_v29	NAS1	Nicotianamine synthase 1
AT5G46590	-1.42336	1.20486	0.000239126	0.00250564	Ensembl_v29	anac096	NAC domain containing protein 96
AT5G43070	-1.42074	2.81186	2.92e-06	6.15e-05	Ensembl_v29	WPP1	WPP domain-containing protein 1
AT3G50560	-1.41784	0.302648	0.00254265	0.0164518	Ensembl_v29		NAD(P)-binding Rossmann-fold superfamily protein
AT1G31800	-1.41767	3.12468	2.05e-06	4.5e-05	Ensembl_v29	CYP97A3	Protein LUTEIN DEFICIENT 5%2C chloroplastic
AT2G01290	-1.41626	1.4636	0.000235091	0.00247295	Ensembl_v29	RPI2	Probable ribose-5-phosphate isomerase 2
AT3G25780	-1.41579	5.6337	1.78e-10	9.98e-09	Ensembl_v29	AOC3	Allene oxide cyclase 3%2C chloroplastic
AT2G46330	-1.41477	6.61652	1.81e-07	5.44e-06	Ensembl_v29	AGP16	Arabinogalactan peptide 16
AT4G17500	-1.41404	6.11433	6.19e-05	0.000826844	Ensembl_v29	ERF1A	Ethylene-responsive transcription factor 1A
AT5G26280	-1.41375	8.76324	5.87e-05	0.000793239	Ensembl_v29		TRAF-like family protein
AT4G21890	-1.41351	0.59477	0.000554407	0.0049231	Ensembl_v29		unknown protein%3B FUNCTIONS IN: molecular_function unknown%3B INVOLVED IN: biological_process unknown%3B LOCATED IN: nucleus%3B EXPRESSED IN: 13 plant structures%3B EXPRESSED DURING: 7 growth stages%3B Has 14 Blast hits to 14 proteins in 5 species: Archae - 0%3B /.../ria - 0%3B Metazoa - 0%3B Fungi - 0%3B Plants - 14%3B Viruses - 0%3B Other Eukaryotes - 0 (source: NCBI BLink).
AT4G20362	-1.41304	1.33214	0.00434102	0.0249242	Ensembl_v29		other RNA
AT1G57590	-1.4125	3.85362	4e-05	0.000575842	Ensembl_v29	PAE2	Pectin acetylesterase 2
AT5G03170	-1.40831	2.80881	1.43e-05	0.000238019	Ensembl_v29	FLA11	Fasciclin-like arabinogalactan protein 11
AT2G42380	-1.40742	1.47265	0.000810723	0.00666845	Ensembl_v29	BZIP34	Basic leucine zipper 34
AT1G66350	-1.40709	2.50719	0.000185449	0.00203122	Ensembl_v29	RGL1	DELLA protein RGL1
AT2G31730	-1.40706	2.88181	7.72e-05	0.000984145	Ensembl_v29		basic helix-loop-helix (bHLH) DNA-binding superfamily protein
AT4G11610	-1.40546	3.10626	8.37e-06	0.000152881	Ensembl_v29		C2 calcium/lipid-binding plant phosphoribosyltransferase family protein
AT3G55950	-1.40368	3.69389	1.99e-06	4.4e-05	Ensembl_v29	CCR3	Putative serine/threonine-protein kinase-like protein CCR3
AT2G44500	-1.40364	6.1393	5.06e-05	0.000696749	Ensembl_v29		O-fucosyltransferase family protein
AT1G26945	-1.40194	1.31308	0.000292749	0.00295903	Ensembl_v29	PRE6	Transcription factor PRE6
AT5G41080	-1.40021	7.42159	0.00153529	0.0111502	Ensembl_v29	GDPD2	Glycerophosphodiester phosphodiesterase GDPD2
AT4G21820	-1.40019	2.8746	1.08e-05	0.000189347	Ensembl_v29		binding%3Bcalmodulin binding
AT2G15220	-1.39765	6.1674	7.38e-05	0.000947986	Ensembl_v29		Plant basic secretory protein (BSP) family protein
AT1G71380	-1.39753	1.17701	0.00206128	0.0139347	Ensembl_v29	CEL3	Endoglucanase 9
AT5G06510	-1.39604	2.71629	5.76e-05	0.000781327	Ensembl_v29	NFYA10	Nuclear transcription factor Y subunit A-10
AT5G44500	-1.39594	2.20438	0.00112565	0.00873701	Ensembl_v29		Small nuclear ribonucleoprotein family protein
AT5G62720	-1.3957	5.35398	3.68e-06	7.52e-05	Ensembl_v29		Integral membrane HPP family protein
AT4G26890	-1.39544	2.37571	0.000527674	0.00472395	Ensembl_v29	MAPKKK16	mitogen-activated protein kinase kinase kinase 16
AT1G06090	-1.39397	3.84454	0.0183017	0.0741544	Ensembl_v29		Delta-9 desaturase-like 1 protein
AT3G46540	-1.39272	3.45238	8.29e-07	2.05e-05	Ensembl_v29		ENTH/VHS family protein
AT5G14450	-1.39243	1.92654	0.000539784	0.00481592	Ensembl_v29		GDSL esterase/lipase At5g14450
AT2G26420	-1.3923	2.24809	0.00978445	0.0466369	Ensembl_v29	PIP5K3	Phosphatidylinositol 4-phosphate 5-kinase 3
AT1G52070	-1.39146	6.44529	0.0021703	0.014495	Ensembl_v29	JAL10	Jacalin-related lectin 10
AT4G22756	-1.39079	3.83815	9.66e-07	2.34e-05	Ensembl_v29	SMO1-2	Methylsterol monooxygenase 1-2
AT4G21680	-1.39054	3.44094	0.000446263	0.00414834	Ensembl_v29	NPF7.2	Protein NRT1/ PTR FAMILY 7.2
AT1G74200	-1.38947	1.67334	0.000115057	0.00138134	Ensembl_v29	AtRLP16	receptor like protein 16
AT1G55240	-1.38933	2.75846	0.00013284	0.00154947	Ensembl_v29		Family of unknown function (DUF716)
AT3G14920	-1.38865	4.71369	2.54e-06	5.45e-05	Ensembl_v29		Peptide-N4-(N-acetyl-beta-glucosaminyl)asparagine amidase A protein
AT3G20590	-1.38803	0.903948	0.0046072	0.0260559	Ensembl_v29		Late embryogenesis abundant (LEA) hydroxyproline-rich glycoprotein family
AT5G64890	-1.38749	0.782492	0.00295765	0.0186258	Ensembl_v29	PEP2	Elicitor peptide 2
AT1G23020	-1.38738	5.05421	5.13e-05	0.00070462	Ensembl_v29	FRO3	Ferric reduction oxidase 3%2C mitochondrial
AT3G51970	-1.38667	1.89979	0.0017325	0.0121159	Ensembl_v29	ASAT1	Acyl-CoA--sterol O-acyltransferase 1
AT1G11185	-1.38533	3.51318	4.93e-05	0.000682857	Ensembl_v29		other RNA
AT2G38760	-1.38435	3.50265	3.48e-05	0.000513116	Ensembl_v29	ANN3	Annexin D3
AT3G59080	-1.3843	3.69654	0.000129961	0.00152248	Ensembl_v29		Eukaryotic aspartyl protease family protein
AT1G76650	-1.3829	4.05042	0.000107516	0.00130746	Ensembl_v29	CML38	Calcium-binding protein CML38
AT1G79620	-1.38201	3.20242	3.85e-05	0.00055898	Ensembl_v29		Leucine-rich repeat protein kinase family protein
AT2G20750	-1.38174	4.55999	3.68e-05	0.000538019	Ensembl_v29	EXPB1	Expansin-B1
AT4G11650	-1.38137	9.36371	3e-06	6.29e-05	Ensembl_v29	OSM34	Osmotin-like protein OSM34
AT2G39380	-1.38051	3.85388	0.00212694	0.0142813	Ensembl_v29	ATEXO70H2	exocyst subunit exo70 family protein H2
AT1G72280	-1.38043	3.47566	6.14e-07	1.57e-05	Ensembl_v29	AERO1	Endoplasmic reticulum oxidoreductin-1
AT2G27820	-1.38018	5.20553	1.57e-06	3.57e-05	Ensembl_v29	ADT3	Arogenate dehydratase 3%2C chloroplastic
AT3G47050	-1.37954	2.39842	0.00809164	0.040247	Ensembl_v29		Glycosyl hydrolase family protein
AT5G40240	-1.3783	5.33418	2.11e-05	0.000333674	Ensembl_v29		WAT1-related protein At5g40240
AT2G40711	-1.37712	-0.413668	0.0114244	0.0523252	Ensembl_v29		unknown protein%3B Has 30201 Blast hits to 17322 proteins in 780 species: Archae - 12%3B Bacteria - 1396%3B Metazoa - 17338%3B Fungi - 3422%3B Plants - 5037%3B Viruses - 0%3B Other Eukaryotes - 2996 (source: NCBI BLink).
AT4G30640	-1.37544	2.18695	0.00155452	0.011225	Ensembl_v29	FBL19	Putative F-box/LRR-repeat protein 19
AT5G05440	-1.3753	6.40658	7.81e-07	1.95e-05	Ensembl_v29	PYL5	Abscisic acid receptor PYL5
AT4G39030	-1.37524	4.07721	2.5e-05	0.000385685	Ensembl_v29	EDS5	Enhanced disease susceptibility 5
AT1G03200	-1.37463	0.0905805	0.00776155	0.0389592	Ensembl_v29		unknown protein%3B BEST Arabidopsis thaliana protein match is: unknown protein (TAIR:AT1G03240.1)%3B Has 2 Blast hits to 2 proteins in 1 species: Archae - 0%3B Bacteria - 0%3B Metazoa - 0%3B Fungi - 0%3B Plants - 2%3B Viruses - 0%3B Other Eukaryotes - 0 (source: NC /.../nk).
AT1G11130	-1.37388	5.21934	7.09e-07	1.79e-05	Ensembl_v29	SUB	Protein STRUBBELIG
AT5G11440	-1.37284	1.0842	0.00203809	0.0138225	Ensembl_v29	CID5	Polyadenylate-binding protein-interacting protein 5
AT3G22830	-1.37243	2.12559	0.000747302	0.00627275	Ensembl_v29	HSFA6B	Heat stress transcription factor A-6b
AT1G31772	-1.37207	0.00461508	0.0173702	0.0713767	Ensembl_v29		Defensin-like protein 316
AT3G12500	-1.37157	8.58894	3.89e-05	0.000563793	Ensembl_v29	CHI-B	Basic endochitinase B
AT2G43480	-1.37128	2.37095	0.000372184	0.00359803	Ensembl_v29	PER26	Probable peroxidase 26
AT3G09400	-1.37125	3.26007	0.0170187	0.070377	Ensembl_v29	PLL3	Probable protein phosphatase 2C 36
AT2G03360	-1.36674	1.18396	0.0211498	0.0823845	Ensembl_v29		Glycosyltransferase family 61 protein
AT5G06730	-1.3663	2.29188	0.000318794	0.00317129	Ensembl_v29	PER54	Peroxidase 54
AT4G11190	-1.36599	4.90174	6.44e-07	1.64e-05	Ensembl_v29	DIR13	Dirigent protein 13
AT5G19100	-1.36545	4.86889	5.06e-08	1.72e-06	Ensembl_v29		Eukaryotic aspartyl protease family protein
AT4G27370	-1.36457	3.27499	6.41e-06	0.000121807	Ensembl_v29	VIII-B	Myosin-4
AT4G11360	-1.36443	5.60182	2.55e-07	7.34e-06	Ensembl_v29	RHA1B	E3 ubiquitin-protein ligase RHA1B
AT1G70370	-1.36327	6.55083	3.62e-09	1.54e-07	Ensembl_v29	JP650	Probable polygalacturonase non-catalytic subunit JP650
AT4G24570	-1.36313	4.971	0.010482	0.0491327	Ensembl_v29	PUMP4	Mitochondrial uncoupling protein 4
AT4G37340	-1.36222	2.88784	0.00162396	0.0116065	Ensembl_v29	CYP81D3	cytochrome P450%2C family 81%2C subfamily D%2C polypeptide 3
AT1G28010	-1.36124	2.5449	5.19e-05	0.000711999	Ensembl_v29	ABCB14	ABC transporter B family member 14
AT5G16590	-1.35975	5.63151	1.5e-07	4.58e-06	Ensembl_v29	LRR1	Probable inactive receptor kinase At5g16590
AT3G16650	-1.35945	1.61566	0.000320722	0.00318544	Ensembl_v29	PRL2	Protein pleiotropic regulator PRL2
AT3G14170	-1.35895	1.03158	0.000760179	0.0063582	Ensembl_v29		Plant protein of unknown function (DUF936)
AT5G23950	-1.35809	2.41463	0.00806112	0.0401375	Ensembl_v29		Calcium-dependent lipid-binding (CaLB domain) family protein
AT1G14130	-1.3565	4.95892	1.13e-07	3.56e-06	Ensembl_v29		2-oxoglutarate (2OG) and Fe(II)-dependent oxygenase superfamily protein
AT1G24140	-1.3563	1.55806	0.00419788	0.0243544	Ensembl_v29		Matrixin family protein
AT2G35820	-1.35605	1.61484	0.000576942	0.00507542	Ensembl_v29		ureidoglycolate hydrolases
AT5G55830	-1.35554	1.75542	0.000777789	0.00648249	Ensembl_v29	LECRKS7	Probable L-type lectin-domain containing receptor kinase S.7
AT5G34930	-1.35425	3.62902	1.09e-06	2.64e-05	Ensembl_v29	TYRAAT1	Arogenate dehydrogenase 1%2C chloroplastic
AT3G60960	-1.35236	2.88236	5.57e-05	0.000760067	Ensembl_v29		Pentatricopeptide repeat-containing protein At3g60960%2C mitochondrial
AT1G07400	-1.35094	0.943051	0.00527509	0.02899	Ensembl_v29	HSP17.8	17.8 kDa class I heat shock protein
AT4G35295	-1.35005	-1.15983	0.0853228	0.224164	Ensembl_v29		homoserine kinase%2C putative / HSK%2C putative
AT3G10040	-1.34945	1.37541	0.00075849	0.0063497	Ensembl_v29		sequence-specific DNA binding transcription factors
AT1G22880	-1.34851	4.21395	1.85e-07	5.55e-06	Ensembl_v29	CEL5	Endoglucanase 3
AT4G16990	-1.34768	2.11857	0.010278	0.048403	Ensembl_v29	RLM3	disease resistance protein (TIR-NBS class)%2C putative
AT3G51660	-1.34606	2.72571	3.14e-05	0.000468886	Ensembl_v29		Tautomerase/MIF superfamily protein
AT4G31500	-1.34588	8.09989	1.21e-06	2.87e-05	Ensembl_v29	CYP83B1	Cytochrome P450 83B1
AT3G21520	-1.34564	0.0199463	0.0192977	0.0769662	Ensembl_v29	DMP1	DUF679 domain membrane protein 1
AT5G64410	-1.34472	3.88803	5.96e-06	0.000114599	Ensembl_v29	OPT4	Oligopeptide transporter 4
AT5G03960	-1.34438	1.42526	0.0194973	0.0775492	Ensembl_v29	IQD12	IQ-domain 12
AT1G65730	-1.3425	3.04501	1.09e-05	0.00019022	Ensembl_v29	YSL7	Probable metal-nicotianamine transporter YSL7
AT1G20490	-1.3423	1.48099	0.00129666	0.00975564	Ensembl_v29		AMP-dependent synthetase and ligase family protein
AT3G58060	-1.34163	0.673339	0.156713	0.336954	Ensembl_v29	MTPC3	Putative metal tolerance protein C3
AT3G18830	-1.34144	5.93099	1.92e-08	7.08e-07	Ensembl_v29	PLT5	Polyol transporter 5
AT2G34150	-1.34033	3.73382	1.43e-06	3.31e-05	Ensembl_v29	SCAR1	Protein SCAR1
AT5G01660	-1.33756	2.08106	0.000195545	0.00211843	Ensembl_v29		CONTAINS InterPro DOMAIN/s: Galactose oxidase/kelch%2C beta-propeller (InterPro:IPR011043)%2C Kelch repeat type 1 (InterPro:IPR006652)%2C Development/cell death domain (InterPro:IPR013989)%2C Kelch related (InterPro:IPR013089)%2C Kelch-type beta propeller (In /.../:IPR015915)%3B BEST Arabidopsis thaliana protein match is: DCD (Development and Cell Death) domain protein (TAIR:AT3G11000.1)%3B Has 1…
AT3G26445	-1.33719	-1.19359	0.0486241	0.151311	Ensembl_v29		beta-1%2C4-N-acetylglucosaminyltransferase family protein
AT1G79890	-1.33688	2.47534	8.02e-05	0.0010152	Ensembl_v29		RAD3-like DNA-binding helicase protein
AT2G41450	-1.33687	1.50055	0.00061263	0.0053248	Ensembl_v29		N-acetyltransferases%3BN-acetyltransferases
AT4G03230	-1.33613	4.26229	6.47e-08	2.16e-06	Ensembl_v29		S-locus lectin protein kinase family protein
AT5G61440	-1.33397	5.35005	1.31e-05	0.000220817	Ensembl_v29	ACHT5	Thioredoxin-like 1-2%2C chloroplastic
AT3G28180	-1.33283	6.01794	1.59e-09	7.31e-08	Ensembl_v29	CSLC4	Xyloglucan glycosyltransferase 4
AT4G17240	-1.33102	2.67527	0.00017103	0.00191215	Ensembl_v29		unknown protein%3B FUNCTIONS IN: molecular_function unknown%3B INVOLVED IN: biological_process unknown%3B LOCATED IN: chloroplast%3B EXPRESSED IN: 16 plant structures%3B EXPRESSED DURING: 8 growth stages%3B Has 1142 Blast hits to 1055 proteins in 252 species: A /.../- 22%3B Bacteria - 318%3B Metazoa - 248%3B Fungi - 96%3B Plants - 59%3B Viruses - 3%3B Other Eukaryotes - 396 (source: NCBI BLink).
AT3G56410	-1.33087	4.24344	0.000880882	0.00712755	Ensembl_v29		Protein of unknown function (DUF3133)
AT5G54660	-1.32976	3.99533	5.43e-08	1.83e-06	Ensembl_v29	HSP21.7	21.7 kDa class VI heat shock protein
AT4G15393	-1.32936	3.95947	0.0138089	0.0601777	Ensembl_v29	CYP702A5	cytochrome P450%2C family 702%2C subfamily A%2C polypeptide 5
AT2G01530	-1.32837	8.38233	1.16e-05	0.000200594	Ensembl_v29	MLP329	MLP-like protein 329
AT1G58420	-1.32835	1.46936	0.00356256	0.0215433	Ensembl_v29		Uncharacterised conserved protein UCP031279
AT1G52410	-1.3282	2.92968	5.63e-06	0.000108933	Ensembl_v29	TSA1	TSK-associating protein 1
ATMG00160	-1.32789	0.653625	0.00590321	0.0317119	Ensembl_v29	COX2	cytochrome oxidase 2
AT1G03940	-1.32762	2.50826	7.1e-05	0.000917443	Ensembl_v29	3AT1	Coumaroyl-CoA:anthocyanidin 3-O-glucoside-6''-O-coumaroyltransferase 1
AT5G19120	-1.32646	7.68501	7.96e-05	0.00101009	Ensembl_v29		Eukaryotic aspartyl protease family protein
AT3G19580	-1.32601	4.48058	0.000509645	0.00459704	Ensembl_v29	AZF2	Zinc finger protein AZF2
AT3G19710	-1.32552	6.88153	7.7e-05	0.000983217	Ensembl_v29	BCAT4	Methionine aminotransferase BCAT4
AT1G04040	-1.32525	6.55118	2.56e-08	9.2e-07	Ensembl_v29		HAD superfamily%2C subfamily IIIB acid phosphatase
AT4G24190	-1.32509	9.05989	1.46e-07	4.51e-06	Ensembl_v29	SHD	Endoplasmin homolog
AT3G56000	-1.32454	2.45904	0.000150239	0.00171462	Ensembl_v29	CSLA14	Probable mannan synthase 14
AT3G51680	-1.32425	1.08589	0.000928971	0.00745588	Ensembl_v29	SDR2A	Short-chain dehydrogenase reductase 2a
AT4G17695	-1.32301	0.616348	0.00137826	0.0102465	Ensembl_v29	KAN3	Probable transcription factor KAN3
AT5G21105	-1.32192	6.20299	3.08e-07	8.5e-06	Ensembl_v29		Plant L-ascorbate oxidase
AT5G41120	-1.32181	3.3657	2e-06	4.42e-05	Ensembl_v29		Esterase/lipase/thioesterase family protein
AT3G22890	-1.32119	8.04024	7.84e-07	1.95e-05	Ensembl_v29	APS1	ATP sulfurylase 1%2C chloroplastic
AT5G48000	-1.32107	6.70308	0.00315427	0.0195893	Ensembl_v29	CYP708A2	Cytochrome P450 708A2
AT5G11930	-1.32048	0.449608	0.00500134	0.0277769	Ensembl_v29	GRXC10	Glutaredoxin-C10
AT2G02350	-1.31936	2.95303	1.32e-05	0.000222319	Ensembl_v29	SKIP3	SKP1 interacting partner 3
AT3G16420	-1.31929	10.9024	0.00012955	0.00151861	Ensembl_v29	PBP1	PYK10-binding protein 1
AT1G27570	-1.31922	1.83859	0.000788839	0.00654566	Ensembl_v29		phosphatidylinositol 3- and 4-kinase family protein
AT5G24640	-1.31904	1.28804	0.00693534	0.0359164	Ensembl_v29		unknown protein%3B BEST Arabidopsis thaliana protein match is: unknown protein (TAIR:AT2G41730.1)%3B Has 1807 Blast hits to 1807 proteins in 277 species: Archae - 0%3B Bacteria - 0%3B Metazoa - 736%3B Fungi - 347%3B Plants - 385%3B Viruses - 0%3B Other Eukaryotes - /.../source: NCBI BLink).
AT1G21350	-1.31743	1.86867	0.000319062	0.00317229	Ensembl_v29		Thioredoxin superfamily protein
AT2G43530	-1.31501	1.66259	0.00741344	0.0377191	Ensembl_v29	ATTI3	Scorpion toxin-like knottin superfamily protein
AT1G69526	-1.31496	2.59062	0.00098687	0.0077978	Ensembl_v29		S-adenosyl-L-methionine-dependent methyltransferases superfamily protein
AT1G01190	-1.31409	4.47381	2.56e-05	0.000393082	Ensembl_v29	CYP78A8	cytochrome P450%2C family 78%2C subfamily A%2C polypeptide 8
AT3G03190	-1.31406	3.49505	0.000137422	0.001596	Ensembl_v29	GSTF11	Glutathione S-transferase F11
AT1G67870	-1.31402	5.63062	2e-05	0.000319326	Ensembl_v29		glycine-rich protein
AT3G50010	-1.31328	1.91596	0.00141252	0.0104641	Ensembl_v29		Cysteine/Histidine-rich C1 domain family protein
AT4G27860	-1.31294	6.54668	0.000443729	0.00412681	Ensembl_v29	MEB1	Membrane protein of ER body 1
AT1G34510	-1.31205	2.57094	0.0161866	0.0678738	Ensembl_v29	PER8	Peroxidase 8
AT2G01020	-1.31151	0.903855	0.00261343	0.0168404	Ensembl_v29		rRNA
AT4G27070	-1.31055	4.59044	4.37e-08	1.51e-06	Ensembl_v29	TSB2	Tryptophan synthase beta chain 2%2C chloroplastic
AT2G19800	-1.31013	6.81784	0.00442662	0.0252925	Ensembl_v29	MIOX2	Inositol oxygenase 2
AT5G61790	-1.31008	9.00959	2.77e-07	7.83e-06	Ensembl_v29	CNX1	Calnexin homolog 1
AT1G73280	-1.30988	3.41949	0.00560308	0.0304289	Ensembl_v29	SCPL3	Serine carboxypeptidase-like 3
AT5G20150	-1.30713	8.42359	0.000389912	0.00373128	Ensembl_v29	SPX1	SPX domain-containing protein 1
AT3G11040	-1.30663	2.79129	4.1e-05	0.000588083	Ensembl_v29	ENGASE2	Cytosolic endo-beta-N-acetylglucosaminidase 2
AT1G09470	-1.30631	2.59767	0.000151265	0.00172283	Ensembl_v29		unknown protein%3B FUNCTIONS IN: molecular_function unknown%3B EXPRESSED IN: cotyledon%3B BEST Arabidopsis thaliana protein match is: unknown protein (TAIR:AT5G26770.1)%3B Has 55019 Blast hits to 30094 proteins in 2088 species: Archae - 730%3B Bacteria - 6553 /.../zoa - 28961%3B Fungi - 4800%3B Plants - 2559%3B Viruses - 111%3B Other Eukaryotes - 11305 (source: NCBI BLink).
AT4G16240	-1.30609	-0.9538	0.00707993	0.0364749	Ensembl_v29		unknown protein%3B Has 17010 Blast hits to 4557 proteins in 509 species: Archae - 32%3B Bacteria - 2889%3B Metazoa - 6537%3B Fungi - 648%3B Plants - 4769%3B Viruses - 447%3B Other Eukaryotes - 1688 (source: NCBI BLink).
AT2G48010	-1.30604	5.0795	9.78e-08	3.13e-06	Ensembl_v29	RKF3	Probable LRR receptor-like serine/threonine-protein kinase RKF3
AT2G32800	-1.3059	3.79256	0.00127768	0.00964946	Ensembl_v29	LECRKS2	Receptor like protein kinase S.2
AT3G16860	-1.30552	4.13321	0.000499404	0.00453067	Ensembl_v29	COBL8	COBRA-like protein 8
AT2G35350	-1.30505	4.01961	2.86e-07	8.04e-06	Ensembl_v29	PLL1	Protein phosphatase 2C 29
AT5G60720	-1.30466	1.78306	0.00156241	0.0112664	Ensembl_v29		Protein of unknown function%2C DUF547
AT4G22666	-1.30433	5.3762	1.98e-05	0.000317132	Ensembl_v29		Bifunctional inhibitor/lipid-transfer protein/seed storage 2S albumin superfamily protein
AT3G50685	-1.30293	2.20683	0.000138539	0.00160445	Ensembl_v29		unknown protein%3B Has 52 Blast hits to 46 proteins in 20 species: Archae - 0%3B Bacteria - 0%3B Metazoa - 0%3B Fungi - 0%3B Plants - 45%3B Viruses - 0%3B Other Eukaryotes - 7 (source: NCBI BLink).
AT2G13790	-1.30075	4.97282	1.58e-07	4.8e-06	Ensembl_v29	SERK4	Somatic embryogenesis receptor kinase 4
AT4G00850	-1.30039	2.13333	0.000169184	0.00189601	Ensembl_v29	GIF3	GRF1-interacting factor 3
AT4G32670	-1.29934	3.39182	5.25e-06	0.000102369	Ensembl_v29		RING/FYVE/PHD zinc finger superfamily protein
AT1G30990	-1.29861	2.01895	0.00311007	0.0194043	Ensembl_v29		Polyketide cyclase/dehydrase and lipid transport superfamily protein
AT5G65683	-1.29821	4.79856	1.12e-07	3.54e-06	Ensembl_v29		Zinc finger (C3HC4-type RING finger) family protein
AT5G25120	-1.29799	3.0141	0.00812547	0.0403726	Ensembl_v29	CYP71B11	Cytochrome P450 71B11
AT4G37620	-1.29797	2.06159	0.00481257	0.0269507	Ensembl_v29		transposable element gene
AT1G55310	-1.29772	6.00016	6.02e-09	2.47e-07	Ensembl_v29	SCL33	Serine/arginine-rich SC35-like splicing factor SCL33
AT5G44680	-1.29645	0.70473	0.00449024	0.0255554	Ensembl_v29		DNA glycosylase superfamily protein
ATMG01360	-1.29412	2.50093	0.00769869	0.0388091	Ensembl_v29	COX1	Cytochrome c oxidase subunit 1
AT4G18630	-1.29358	3.16111	0.000385602	0.00369742	Ensembl_v29		Protein of unknown function (DUF688)
AT3G18610	-1.29333	2.99541	6.33e-05	0.000842335	Ensembl_v29	NUCL2	Nucleolin 2
AT5G56840	-1.29235	0.337047	0.00365757	0.022012	Ensembl_v29		myb-like transcription factor family protein
AT1G06800	-1.29235	4.22466	6.13e-06	0.000117456	Ensembl_v29	PLA-I{gamma}1	Phospholipase A1-Igamma1%2C chloroplastic
AT5G24290	-1.29196	5.13348	0.00313649	0.0195174	Ensembl_v29	MEB2	Membrane protein of ER body 2
AT1G15630	-1.29141	2.34785	0.000392827	0.00375335	Ensembl_v29		unknown protein%3B BEST Arabidopsis thaliana protein match is: unknown protein (TAIR:AT1G15610.1)%3B Has 122 Blast hits to 122 proteins in 14 species: Archae - 0%3B Bacteria - 0%3B Metazoa - 0%3B Fungi - 0%3B Plants - 122%3B Viruses - 0%3B Other Eukaryotes - 0 (sou /.../CBI BLink).
AT3G44150	-1.29133	3.84612	0.000169379	0.00189707	Ensembl_v29		unknown protein%3B FUNCTIONS IN: molecular_function unknown%3B INVOLVED IN: biological_process unknown%3B LOCATED IN: plasma membrane%3B EXPRESSED IN: cultured cell%3B BEST Arabidopsis thaliana protein match is: unknown protein (TAIR:AT3G11800.1)%3B Has 76 Blas /.../ to 75 proteins in 19 species: Archae - 0%3B Bacteria - 0%3B Metazoa - 0%3B Fungi - 0%3B Plants - 74%3B Viruses - 0%3B Other Eukaryo…
AT5G24010	-1.29024	3.0912	4.19e-05	0.000596653	Ensembl_v29		Probable receptor-like protein kinase At5g24010
AT1G14480	-1.28936	2.91858	1.89e-05	0.000305138	Ensembl_v29		Ankyrin repeat family protein
AT1G76040	-1.28924	4.89685	4.9e-08	1.67e-06	Ensembl_v29	CPK29	calcium-dependent protein kinase 29
AT1G23740	-1.28909	2.07146	0.00102022	0.00801427	Ensembl_v29		Quinone oxidoreductase-like protein At1g23740%2C chloroplastic
AT3G29810	-1.28907	3.75864	0.000254503	0.00262997	Ensembl_v29	COBL3	COBRA-like protein 2
AT2G37430	-1.28665	2.15443	0.00494241	0.0275307	Ensembl_v29	ZAT11	Zinc finger protein ZAT11
AT1G72120	-1.28585	3.018	0.000304424	0.00305737	Ensembl_v29	NPF5.14	Protein NRT1/ PTR FAMILY 5.14
AT5G66610	-1.28574	1.4324	0.000637965	0.00550442	Ensembl_v29	DAR7	Protein DA1-related 7
AT5G35580	-1.28506	4.91625	7.76e-05	0.00098706	Ensembl_v29		Protein kinase superfamily protein
AT5G42010	-1.28504	3.84497	0.00910395	0.0440394	Ensembl_v29		Transducin/WD40 repeat-like superfamily protein
AT2G18980	-1.28487	6.16227	3.47e-07	9.47e-06	Ensembl_v29	PER16	Peroxidase 16
AT3G15720	-1.28445	1.52766	0.00274218	0.0175263	Ensembl_v29		Probable polygalacturonase At3g15720
AT1G62510	-1.28431	1.68447	0.00213991	0.0143428	Ensembl_v29		Bifunctional inhibitor/lipid-transfer protein/seed storage 2S albumin superfamily protein
AT3G44940	-1.28407	3.62355	6.88e-06	0.00012922	Ensembl_v29		Protein of unknown function (DUF1635)
AT1G12950	-1.28326	4.05786	0.00339774	0.0207059	Ensembl_v29	RSH2	root hair specific 2
AT2G44340	-1.28187	0.790034	0.0640499	0.184013	Ensembl_v29	VQ18	VQ motif-containing protein 18
AT4G05590	-1.28116	3.96575	0.000501064	0.00454136	Ensembl_v29	MPC3	Mitochondrial pyruvate carrier 3
AT5G61600	-1.28108	5.44966	3.73e-06	7.62e-05	Ensembl_v29	ERF104	Ethylene-responsive transcription factor ERF104
AT1G80870	-1.28012	4.50583	6.21e-06	0.000118855	Ensembl_v29		Putative receptor-like protein kinase At1g80870
AT1G18745	-1.27971	2.79176	0.000172502	0.00192519	-	-	-
AT5G03390	-1.27945	2.5491	5.98e-05	0.000806641	Ensembl_v29		Protein of unknown function (DUF295)
AT4G21910	-1.27896	6.05024	1.82e-05	0.000294894	Ensembl_v29		MATE efflux family protein
AT1G74180	-1.27824	2.34854	0.000204614	0.00220527	Ensembl_v29	AtRLP14	receptor like protein 14
AT3G44050	-1.27808	4.19365	6.49e-07	1.65e-05	Ensembl_v29		P-loop containing nucleoside triphosphate hydrolases superfamily protein
AT1G31950	-1.27789	5.04847	0.000241738	0.00252879	Ensembl_v29	TPS29	Terpenoid cyclases/Protein prenyltransferases superfamily protein
AT1G14770	-1.27782	2.39692	0.000204051	0.00220046	Ensembl_v29		RING/FYVE/PHD zinc finger superfamily protein
AT5G17990	-1.27777	5.33294	2.69e-07	7.66e-06	Ensembl_v29	PAT1	Anthranilate phosphoribosyltransferase%2C chloroplastic
AT3G57920	-1.27728	0.639423	0.00203434	0.0138021	Ensembl_v29	SPL15	Squamosa promoter-binding-like protein 15
AT3G29370	-1.27704	0.144085	0.0044331	0.0253142	Ensembl_v29		unknown protein%3B BEST Arabidopsis thaliana protein match is: unknown protein (TAIR:AT5G39240.1)%3B Has 16 Blast hits to 16 proteins in 5 species: Archae - 0%3B Bacteria - 0%3B Metazoa - 0%3B Fungi - 0%3B Plants - 16%3B Viruses - 0%3B Other Eukaryotes - 0 (source: /.../BLink).
AT5G41160	-1.27698	1.03137	0.00371822	0.0222562	Ensembl_v29	PUP12	Putative purine permease 12
AT3G15950	-1.27491	9.42392	0.000307177	0.00307904	Ensembl_v29	NAI2	TSA1-like protein
AT2G19880	-1.27487	5.5833	2.62e-07	7.5e-06	Ensembl_v29		Nucleotide-diphospho-sugar transferases superfamily protein
AT5G48920	-1.27465	-0.230248	0.147216	0.323769	Ensembl_v29	TED7	tracheary element differentiation-related 7
AT1G79760	-1.27375	2.5743	0.00206637	0.0139544	Ensembl_v29	DTA4	downstream target of AGL15-4
AT3G59900	-1.27369	0.805432	0.00434455	0.0249369	Ensembl_v29	ARGOS	Protein AUXIN-REGULATED GENE INVOLVED IN ORGAN SIZE
AT4G12300	-1.27275	4.00956	1.34e-05	0.00022496	Ensembl_v29	CYP706A4	cytochrome P450%2C family 706%2C subfamily A%2C polypeptide 4
AT1G68765	-1.27078	0.14789	0.0274108	0.0996586	Ensembl_v29	IDA	Protein IDA
AT5G08350	-1.27063	4.38474	6.37e-05	0.000846853	Ensembl_v29		GEM-like protein 4
AT2G32510	-1.27053	3.31949	0.000495689	0.00450201	Ensembl_v29	MAPKKK17	mitogen-activated protein kinase kinase kinase 17
AT4G30280	-1.26881	6.62008	1.38e-05	0.000230482	Ensembl_v29	XTH18	Probable xyloglucan endotransglucosylase/hydrolase protein 18
AT3G45970	-1.26728	4.4116	0.000184651	0.00202587	Ensembl_v29	EXLA1	Expansin-like A1
AT3G56790	-1.26609	-0.426498	0.0249841	0.0934599	Ensembl_v29		RNA splicing factor-related
AT1G11160	-1.26531	3.15352	0.000582948	0.00511867	Ensembl_v29		Transducin/WD40 repeat-like superfamily protein
AT5G39080	-1.26509	0.785315	0.00978079	0.0466318	Ensembl_v29		HXXXD-type acyl-transferase family protein
AT5G56160	-1.26507	2.71012	0.000690433	0.00586324	Ensembl_v29	SFH14	Phosphatidylinositol/phosphatidylcholine transfer protein SFH14
AT2G36470	-1.2646	1.83393	0.0013158	0.00986772	Ensembl_v29		Plant protein of unknown function (DUF868)
AT3G18660	-1.26432	1.68011	0.00745806	0.0379155	Ensembl_v29	GUX1	UDP-glucuronate:xylan alpha-glucuronosyltransferase 1
AT5G01075	-1.26428	0.420506	0.0255363	0.0949849	Ensembl_v29		Glycosyl hydrolase family 35 protein
AT5G27420	-1.26423	4.90968	0.00114653	0.00886254	Ensembl_v29	ATL31	E3 ubiquitin-protein ligase ATL31
AT2G39220	-1.26373	3.88138	1.28e-05	0.000217735	Ensembl_v29	PLP6	Patatin-like protein 6
AT3G53190	-1.26343	4.47923	9.17e-05	0.00114063	Ensembl_v29		Probable pectate lyase 12
AT5G52390	-1.26271	1.46314	0.00939377	0.0451288	Ensembl_v29		PAR1 protein
AT5G66480	-1.26231	4.09856	5.51e-05	0.000752581	Ensembl_v29		unknown protein%3B FUNCTIONS IN: molecular_function unknown%3B INVOLVED IN: biological_process unknown%3B LOCATED IN: chloroplast%3B BEST Arabidopsis thaliana protein match is: unknown protein (TAIR:AT3G50910.1)%3B Has 30201 Blast hits to 17322 proteins in 78 /.../ies: Archae - 12%3B Bacteria - 1396%3B Metazoa - 17338%3B Fungi - 3422%3B Plants - 5037%3B Viruses - 0%3B Other Eukaryotes - 2996 (sou…
AT5G49340	-1.26026	1.45504	0.000869166	0.00704787	Ensembl_v29	TBL4	Protein trichome birefringence-like 4
AT4G14630	-1.26015	5.79678	0.00166187	0.0118004	Ensembl_v29	GLP9	Germin-like protein subfamily 1 member 8
AT2G22850	-1.25933	2.48541	0.000523476	0.00469486	Ensembl_v29	AtbZIP6	basic leucine-zipper 6
AT1G66160	-1.2583	5.13357	0.000467636	0.00431021	Ensembl_v29	PUB20	U-box domain-containing protein 20
AT4G30020	-1.25699	5.70255	8.08e-08	2.63e-06	Ensembl_v29		PA-domain containing subtilase family protein
AT2G34190	-1.25696	3.81569	5.06e-06	9.95e-05	Ensembl_v29	NAT2	Nucleobase-ascorbate transporter 2
AT5G40150	-1.25645	2.83156	0.00138292	0.0102771	Ensembl_v29	PER63	Peroxidase 63
AT4G23800	-1.2556	5.46318	6.59e-07	1.67e-05	Ensembl_v29	HMGB6	High mobility group B protein 6
AT3G58980	-1.25495	1.43937	0.00513166	0.0283753	Ensembl_v29		F-box/LRR-repeat protein At3g58980
AT3G24715	-1.25458	3.24165	5.35e-05	0.000732983	Ensembl_v29		Protein kinase superfamily protein with octicosapeptide/Phox/Bem1p domain
AT3G23805	-1.25288	2.33816	0.00112532	0.00873701	Ensembl_v29	RALFL24	Protein RALF-like 24
AT4G12510	-1.25272	2.93745	0.000232675	0.00245716	Ensembl_v29		Bifunctional inhibitor/lipid-transfer protein/seed storage 2S albumin superfamily protein
AT4G15765	-1.2526	3.81723	6.31e-05	0.000840776	Ensembl_v29		FAD/NAD(P)-binding oxidoreductase family protein
AT2G38790	-1.25235	2.28387	0.0027442	0.0175274	Ensembl_v29		unknown protein%3B Has 21 Blast hits to 21 proteins in 5 species: Archae - 0%3B Bacteria - 0%3B Metazoa - 0%3B Fungi - 0%3B Plants - 19%3B Viruses - 0%3B Other Eukaryotes - 2 (source: NCBI BLink).
AT1G15790	-1.25203	1.88015	0.000970896	0.00770062	Ensembl_v29		unknown protein%3B BEST Arabidopsis thaliana protein match is: unknown protein (TAIR:AT1G15780.1)%3B Has 170 Blast hits to 94 proteins in 14 species: Archae - 0%3B Bacteria - 0%3B Metazoa - 0%3B Fungi - 0%3B Plants - 170%3B Viruses - 0%3B Other Eukaryotes - 0 (sour /.../BI BLink).
AT2G40470	-1.25172	2.39968	0.000298364	0.00300291	Ensembl_v29	LBD15	LOB domain-containing protein 15
AT4G18570	-1.25172	3.87854	2.45e-06	5.28e-05	Ensembl_v29		Tetratricopeptide repeat (TPR)-like superfamily protein
AT1G74950	-1.25137	5.31104	3.99e-05	0.000574905	Ensembl_v29	TIFY10B	Protein TIFY 10B
AT1G25510	-1.25083	3.82413	1.97e-05	0.0003157	Ensembl_v29		Eukaryotic aspartyl protease family protein
AT4G11210	-1.24995	2.82276	0.000215514	0.00230562	Ensembl_v29	DIR14	Dirigent protein 14
AT3G17390	-1.24953	9.01629	5.02e-07	1.32e-05	Ensembl_v29	METK4	S-adenosylmethionine synthase 4
AT2G27810	-1.24887	4.07919	8.29e-06	0.000151603	Ensembl_v29	NAT12	Nucleobase-ascorbate transporter 12
AT1G21010	-1.24863	3.78666	1.68e-05	0.000275412	Ensembl_v29		unknown protein%3B FUNCTIONS IN: molecular_function unknown%3B INVOLVED IN: N-terminal protein myristoylation%3B LOCATED IN: cellular_component unknown%3B EXPRESSED IN: 24 plant structures%3B EXPRESSED DURING: 14 growth stages%3B BEST Arabidopsis thaliana prote /.../ch is: unknown protein (TAIR:AT1G76600.1)%3B Has 206 Blast hits to 206 proteins in 13 species: Archae - 0%3B Bacteria - 0%3B Metazoa…
AT3G05150	-1.24705	4.91187	7.39e-06	0.000137534	Ensembl_v29		Sugar transporter ERD6-like 8
AT4G17788	-1.24569	-1.89341	0.0825178	0.218929	Ensembl_v29	MIR160B	MIR160/MIR160B%3B miRNA
AT4G12270	-1.2455	3.19726	0.0304319	0.107547	Ensembl_v29		Copper amine oxidase family protein
AT5G60310	-1.24538	1.32776	0.00311862	0.0194383	Ensembl_v29	LECRK110	Putative L-type lectin-domain containing receptor kinase I.10
AT3G51470	-1.24535	1.94304	0.00131041	0.00983514	Ensembl_v29		Probable protein phosphatase 2C 47
AT2G45180	-1.24493	4.58419	0.000175582	0.00194688	Ensembl_v29		Bifunctional inhibitor/lipid-transfer protein/seed storage 2S albumin superfamily protein
AT3G28140	-1.24487	0.493559	0.0283629	0.102227	Ensembl_v29		RNA ligase/cyclic nucleotide phosphodiesterase family protein
AT1G27920	-1.24474	3.9702	6.93e-06	0.000129984	Ensembl_v29	MAP65-8	65-kDa microtubule-associated protein 8
AT5G66800	-1.24464	0.812388	0.00457408	0.0258996	Ensembl_v29		unknown protein%3B BEST Arabidopsis thaliana protein match is: unknown protein (TAIR:AT3G50640.1)%3B Has 1807 Blast hits to 1807 proteins in 277 species: Archae - 0%3B Bacteria - 0%3B Metazoa - 736%3B Fungi - 347%3B Plants - 385%3B Viruses - 0%3B Other Eukaryotes - /.../source: NCBI BLink).
AT1G61310	-1.24451	1.8177	0.00567331	0.0307287	Ensembl_v29		LRR and NB-ARC domains-containing disease resistance protein
AT1G68450	-1.24423	2.3139	0.00603371	0.0322659	Ensembl_v29	VQ8	VQ motif-containing protein 8%2C chloroplastic
AT1G34355	-1.24418	3.75946	5.06e-06	9.95e-05	Ensembl_v29	PS1	FHA domain-containing protein PS1
AT4G01020	-1.24357	3.21987	8.05e-06	0.000148352	Ensembl_v29		Putative uncharacterized protein At4g01020%2C chloroplastic
AT1G20510	-1.24312	5.51138	5.16e-07	1.36e-05	Ensembl_v29	4CLL5	4-coumarate--CoA ligase-like 5
AT3G42670	-1.24292	3.3269	2.09e-05	0.000330318	Ensembl_v29	CLSY1	SNF2 domain-containing protein CLASSY 1
AT1G06420	-1.24276	0.805758	0.00748838	0.0380491	Ensembl_v29		unknown protein%3B Has 1017 Blast hits to 654 proteins in 124 species: Archae - 0%3B Bacteria - 39%3B Metazoa - 232%3B Fungi - 69%3B Plants - 40%3B Viruses - 0%3B Other Eukaryotes - 637 (source: NCBI BLink).
AT1G27720	-1.24247	1.39337	0.000689316	0.00585903	Ensembl_v29	TAF4	Transcription initiation factor TFIID subunit 4
AT5G66670	-1.24241	1.33436	0.00442614	0.0252925	Ensembl_v29		UPF0496 protein At5g66670
AT1G30757	-1.24225	1.26624	0.00318322	0.0197107	Ensembl_v29		unknown protein%3B FUNCTIONS IN: molecular_function unknown%3B INVOLVED IN: biological_process unknown%3B LOCATED IN: endomembrane system%3B Has 2 Blast hits to 2 proteins in 1 species: Archae - 0%3B Bacteria - 0%3B Metazoa - 0%3B Fungi - 0%3B Plants - 2%3B Viruses - /.../her Eukaryotes - 0 (source: NCBI BLink).
AT5G08780	-1.24164	2.26922	0.00166084	0.0118004	Ensembl_v29		winged-helix DNA-binding transcription factor family protein
AT1G56540	-1.24125	1.80757	0.018535	0.0748423	Ensembl_v29		Disease resistance protein (TIR-NBS-LRR class) family
AT5G51920	-1.2396	1.6971	0.00175295	0.0122453	Ensembl_v29		Pyridoxal phosphate (PLP)-dependent transferases superfamily protein
AT2G32270	-1.23956	5.26173	0.00237866	0.0155778	Ensembl_v29	ZIP3	Zinc transporter 3
AT3G16770	-1.23902	6.046	3.23e-05	0.000478011	Ensembl_v29	RAP2-3	Ethylene-responsive transcription factor RAP2-3
AT1G65900	-1.23888	2.73574	0.000630009	0.00544574	Ensembl_v29		unknown protein%3B FUNCTIONS IN: molecular_function unknown%3B INVOLVED IN: biological_process unknown%3B LOCATED IN: endomembrane system%3B EXPRESSED IN: 21 plant structures%3B EXPRESSED DURING: 13 growth stages%3B Has 306 Blast hits to 306 proteins in 119 spe /.../Archae - 19%3B Bacteria - 238%3B Metazoa - 0%3B Fungi - 0%3B Plants - 34%3B Viruses - 0%3B Other Eukaryotes - 15 (source: NCBI BLink…
AT4G23570	-1.23832	3.91267	9.23e-06	0.00016583	Ensembl_v29	SGT1A	Protein SGT1 homolog A
AT2G46760	-1.23724	1.43786	0.0087145	0.042692	Ensembl_v29	GULLO6	Probable L-gulonolactone oxidase 6
AT4G13000	-1.23711	1.7807	0.0193347	0.0770649	Ensembl_v29		AGC (cAMP-dependent%2C cGMP-dependent and protein kinase C) kinase family protein
AT2G33570	-1.23666	3.54526	2.83e-06	5.98e-05	Ensembl_v29		Domain of unknown function (DUF23)
AT1G76870	-1.2363	0.505698	0.00411963	0.0239964	Ensembl_v29		BEST Arabidopsis thaliana protein match is: sequence-specific DNA binding transcription factors (TAIR:AT1G21200.1)%3B Has 406 Blast hits to 351 proteins in 76 species: Archae - 0%3B Bacteria - 2%3B Metazoa - 137%3B Fungi - 14%3B Plants - 127%3B Viruses - 0%3B Oth /.../aryotes - 126 (source: NCBI BLink).
AT1G71110	-1.2359	5.92431	1.97e-06	4.35e-05	Ensembl_v29		unknown protein%3B FUNCTIONS IN: molecular_function unknown%3B INVOLVED IN: biological_process unknown%3B LOCATED IN: endomembrane system%3B BEST Arabidopsis thaliana protein match is: unknown protein (TAIR:AT2G12400.1)%3B Has 173 Blast hits to 169 proteins i /.../pecies: Archae - 0%3B Bacteria - 0%3B Metazoa - 3%3B Fungi - 0%3B Plants - 165%3B Viruses - 0%3B Other Eukaryotes - 5 (source: NCBI BL…
AT1G30370	-1.23575	3.48145	0.00726006	0.0371391	Ensembl_v29		alpha/beta-Hydrolases superfamily protein
AT3G04330	-1.23543	0.0889338	0.016334	0.068264	Ensembl_v29		Kunitz family trypsin and protease inhibitor protein
AT5G38820	-1.23508	0.866504	0.00331647	0.0203214	Ensembl_v29		Transmembrane amino acid transporter family protein
AT1G66400	-1.23483	2.65572	0.0193639	0.0771325	Ensembl_v29	CML23	Probable calcium-binding protein CML23
AT3G49930	-1.23453	1.37745	0.00209842	0.0141099	Ensembl_v29		C2H2 and C2HC zinc fingers superfamily protein
AT2G13800	-1.23389	2.91023	8.39e-05	0.00105548	Ensembl_v29	SERK5	Somatic embryogenesis receptor kinase 5
AT1G11540	-1.23356	2.91003	0.000160657	0.00181882	Ensembl_v29		Sulfite exporter TauE/SafE family protein
AT4G15340	-1.23315	2.25239	0.000829988	0.0067915	Ensembl_v29	PEN1	Arabidiol synthase
AT3G62010	-1.23268	6.46541	0.000985765	0.0077956	Ensembl_v29		unknown protein%3B LOCATED IN: cellular_component unknown%3B EXPRESSED IN: 23 plant structures%3B EXPRESSED DURING: 15 growth stages%3B Has 553 Blast hits to 216 proteins in 93 species: Archae - 0%3B Bacteria - 124%3B Metazoa - 193%3B Fungi - 58%3B Plants - 108%3B Vi /.../- 0%3B Other Eukaryotes - 70 (source: NCBI BLink).
AT3G21680	-1.23262	3.16682	0.00114737	0.00886545	Ensembl_v29		unknown protein%3B FUNCTIONS IN: molecular_function unknown%3B INVOLVED IN: N-terminal protein myristoylation%3B LOCATED IN: cellular_component unknown%3B EXPRESSED IN: root%2C flower%2C stamen%3B EXPRESSED DURING: 4 anthesis%2C petal differentiation and expansion /.../ Has 34 Blast hits to 34 proteins in 7 species: Archae - 0%3B Bacteria - 0%3B Metazoa - 0%3B Fungi - 0%3B Plants - 34%3B Viruses …
AT4G01700	-1.23202	4.76216	7.5e-06	0.000139203	Ensembl_v29		Chitinase family protein
AT3G19050	-1.23081	4.89292	2.39e-07	6.93e-06	Ensembl_v29	POK2	Phragmoplast orienting kinesin 2
AT3G08860	-1.23033	3.46963	0.0108265	0.050345	Ensembl_v29	PYD4	Alanine--glyoxylate aminotransferase 2 homolog 3%2C mitochondrial
AT1G73330	-1.22931	7.91061	9.34e-07	2.27e-05	Ensembl_v29	ATDR4	drought-repressed 4
AT4G12980	-1.22909	3.38869	2e-05	0.000318343	Ensembl_v29		Cytochrome b561 and DOMON domain-containing protein At4g12980
AT3G62780	-1.227	1.89731	0.0103494	0.0486783	Ensembl_v29		Calcium-dependent lipid-binding (CaLB domain) family protein
AT1G07000	-1.22504	4.63635	0.000254485	0.00262997	Ensembl_v29	ATEXO70B2	exocyst subunit exo70 family protein B2
AT5G55120	-1.22497	5.2257	2.21e-07	6.47e-06	Ensembl_v29	VTC5	GDP-L-galactose phosphorylase 2
AT3G47560	-1.22444	2.4623	0.000324253	0.00321153	Ensembl_v29		alpha/beta-Hydrolases superfamily protein
AT5G37072	-1.22359	1.42413	0.0109594	0.0507628	Ensembl_v29		pseudogene of unknown protein
AT2G22970	-1.22274	5.12078	8.18e-07	2.03e-05	Ensembl_v29	SCPL11	Serine carboxypeptidase-like 11
AT5G26790	-1.22217	-0.486319	0.0198868	0.0787663	Ensembl_v29		unknown protein%3B BEST Arabidopsis thaliana protein match is: unknown protein (TAIR:AT1G06475.1)%3B Has 30201 Blast hits to 17322 proteins in 780 species: Archae - 12%3B Bacteria - 1396%3B Metazoa - 17338%3B Fungi - 3422%3B Plants - 5037%3B Viruses - 0%3B Other Eu /.../es - 2996 (source: NCBI BLink).
AT5G67450	-1.22202	2.24861	0.00435593	0.0249946	Ensembl_v29	AZF1	Zinc finger protein AZF1
AT1G53140	-1.22178	3.29807	3.41e-05	0.000503675	Ensembl_v29	DRP5A	Dynamin-related protein 5A
AT3G53950	-1.22114	3.20525	2.02e-05	0.00032188	Ensembl_v29		glyoxal oxidase-related protein
AT1G45238	-1.22109	-2.2538	0.0633252	0.182888	Ensembl_v29		pre-tRNA
AT3G16720	-1.22011	4.32819	0.000450562	0.00418005	Ensembl_v29	ATL2	RING-H2 finger protein ATL2
AT3G58200	-1.21961	1.42051	0.00127423	0.00964176	Ensembl_v29		MATH domain and coiled-coil domain-containing protein At3g58200
AT5G46730	-1.21943	4.68358	0.0156755	0.0662542	Ensembl_v29		glycine-rich protein
AT3G54960	-1.21913	7.40118	2.63e-07	7.51e-06	Ensembl_v29	PDIL1-3	Protein disulfide isomerase-like 1-3
AT2G02610	-1.21872	2.72398	0.000972901	0.00771286	Ensembl_v29		Cysteine/Histidine-rich C1 domain family protein
AT1G72430	-1.21844	4.07074	6.53e-06	0.000123453	Ensembl_v29		SAUR-like auxin-responsive protein family
AT4G14380	-1.21657	1.75557	0.00278062	0.017718	Ensembl_v29		unknown protein%3B Has 22 Blast hits to 22 proteins in 8 species: Archae - 0%3B Bacteria - 0%3B Metazoa - 1%3B Fungi - 1%3B Plants - 18%3B Viruses - 0%3B Other Eukaryotes - 2 (source: NCBI BLink).
AT1G28190	-1.21571	3.68087	1.66e-05	0.000272872	Ensembl_v29		unknown protein%3B BEST Arabidopsis thaliana protein match is: unknown protein (TAIR:AT5G12340.1)%3B Has 166 Blast hits to 162 proteins in 36 species: Archae - 0%3B Bacteria - 2%3B Metazoa - 15%3B Fungi - 5%3B Plants - 124%3B Viruses - 0%3B Other Eukaryotes - 20 (s /.../ NCBI BLink).
AT1G67560	-1.21551	4.77971	0.000145587	0.00166925	Ensembl_v29	LOX6	Lipoxygenase 6%2C chloroplastic
AT1G11220	-1.21535	1.5079	0.00241924	0.0157832	Ensembl_v29		Protein of unknown function (DUF761)
AT2G23130	-1.21378	0.617078	0.0175338	0.0717988	Ensembl_v29	AGP17	Lysine-rich arabinogalactan protein 17
AT1G65510	-1.21346	1.90276	0.00634723	0.0335524	Ensembl_v29		unknown protein%3B FUNCTIONS IN: molecular_function unknown%3B INVOLVED IN: N-terminal protein myristoylation%3B LOCATED IN: endomembrane system%3B EXPRESSED IN: 9 plant structures%3B EXPRESSED DURING: LP.06 six leaves visible%2C LP.04 four leaves visible%2C 4 an /.../%2C petal differentiation and expansion stage%2C LP.08 eight leaves visible%3B BEST Arabidopsis thaliana protein match is: unknown…
AT4G27730	-1.21344	2.2924	0.000831718	0.00679976	Ensembl_v29	OPT6	Oligopeptide transporter 6
AT1G66345	-1.21279	1.90759	0.000595076	0.00519858	Ensembl_v29		Pentatricopeptide repeat-containing protein At1g66345%2C mitochondrial
AT4G10640	-1.21238	2.13381	0.00764375	0.0386097	Ensembl_v29	IQD16	IQ-domain 16
AT3G51290	-1.21165	2.21381	0.00226566	0.0150044	Ensembl_v29		Protein of unknown function (DUF630) %3BProtein of unknown function (DUF632)
AT5G05340	-1.21047	3.53616	0.0237115	0.0900387	Ensembl_v29	PER52	Peroxidase 52
AT4G23790	-1.20985	4.23173	1.13e-06	2.7e-05	Ensembl_v29	TBL24	Protein trichome birefringence-like 24
AT1G64450	-1.20971	2.74108	0.00100891	0.007952	Ensembl_v29		Glycine-rich protein family
AT2G23530	-1.20918	1.95809	0.000949807	0.00758118	Ensembl_v29		Zinc-finger domain of monoamine-oxidase A repressor R1
AT4G25110	-1.20905	3.14955	0.00887786	0.0432675	Ensembl_v29	AMC2	Metacaspase-2
AT3G52748	-1.20899	4.07319	0.000261102	0.00268448	Ensembl_v29		other RNA
AT2G16270	-1.20878	2.81262	0.00019437	0.00210811	Ensembl_v29		unknown protein%3B FUNCTIONS IN: molecular_function unknown%3B INVOLVED IN: biological_process unknown%3B LOCATED IN: chloroplast%3B EXPRESSED IN: 16 plant structures%3B EXPRESSED DURING: 9 growth stages%3B BEST Arabidopsis thaliana protein match is: unknown pr /.../(TAIR:AT1G16630.1)%3B Has 1844 Blast hits to 1256 proteins in 271 species: Archae - 6%3B Bacteria - 283%3B Metazoa - 434%3B Fungi - …
AT5G62930	-1.20827	5.59131	2.23e-07	6.54e-06	Ensembl_v29		GDSL esterase/lipase At5g62930
AT2G31180	-1.20821	1.91639	0.00154085	0.0111777	Ensembl_v29	ATMYB14	myb domain protein 14
AT1G48690	-1.20798	2.24146	0.0135743	0.0594302	Ensembl_v29		Auxin-responsive GH3 family protein
AT4G15810	-1.20684	2.0403	0.000548041	0.00487345	Ensembl_v29		P-loop containing nucleoside triphosphate hydrolases superfamily protein
AT5G38550	-1.20675	4.64647	0.000928178	0.00745587	Ensembl_v29	JAL44	Jacalin-related lectin 44
AT3G46940	-1.20582	4.15394	6.6e-06	0.000124636	Ensembl_v29	DUT	Deoxyuridine 5'-triphosphate nucleotidohydrolase
AT4G33030	-1.20551	6.02108	1.28e-05	0.000216866	Ensembl_v29	SQD1	UDP-sulfoquinovose synthase%2C chloroplastic
AT3G59200	-1.20519	1.83377	0.0011884	0.00911524	Ensembl_v29		F-box/LRR-repeat protein At3g59200
AT5G44417	-1.20496	3.43088	0.000107263	0.00130522	Ensembl_v29		pseudogene%2C similar to CPRD2%2C blastp match of 42%25 identity and 7.0e-94 P-value to GP
AT3G57730	-1.20377	1.53955	0.00115933	0.00892492	Ensembl_v29		Protein kinase superfamily protein
AT1G67370	-1.20316	1.59612	0.00479145	0.0268404	Ensembl_v29	ASY1	DNA-binding HORMA family protein
AT2G27035	-1.20287	1.42406	0.00387514	0.0229621	Ensembl_v29	ENODL20	early nodulin-like protein 20
AT1G16530	-1.20257	2.18317	0.000720575	0.00608672	Ensembl_v29	LBD3	LOB domain-containing protein 3
AT3G19500	-1.20228	1.03103	0.0019813	0.0135445	Ensembl_v29	BHLH113	Transcription factor bHLH113
AT4G14490	-1.20176	1.35443	0.00182268	0.0126582	Ensembl_v29		FHA domain-containing protein At4g14490
AT1G23850	-1.20159	4.01165	1.33e-05	0.000223374	Ensembl_v29		unknown protein%3B BEST Arabidopsis thaliana protein match is: unknown protein (TAIR:AT1G23840.1)%3B Has 47 Blast hits to 40 proteins in 5 species: Archae - 0%3B Bacteria - 0%3B Metazoa - 0%3B Fungi - 0%3B Plants - 47%3B Viruses - 0%3B Other Eukaryotes - 0 (source: /.../BLink).
AT5G62180	-1.20135	3.60343	5.87e-06	0.000113177	Ensembl_v29	CXE20	Probable carboxylesterase 120
AT1G19770	-1.20037	5.88474	2.39e-05	0.000370275	Ensembl_v29	PUP14	Probable purine permease 14
AT1G20030	-1.19979	1.96695	0.00161279	0.0115486	Ensembl_v29		Pathogenesis-related thaumatin superfamily protein
AT2G38050	-1.19934	3.84505	7.1e-06	0.000132548	Ensembl_v29	DET2	Steroid 5-alpha-reductase DET2
AT1G11740	-1.19932	1.87726	0.00232757	0.0153176	Ensembl_v29		ankyrin repeat family protein
AT4G33660	-1.19898	1.20077	0.00569667	0.0308262	Ensembl_v29		unknown protein%3B Has 30201 Blast hits to 17322 proteins in 780 species: Archae - 12%3B Bacteria - 1396%3B Metazoa - 17338%3B Fungi - 3422%3B Plants - 5037%3B Viruses - 0%3B Other Eukaryotes - 2996 (source: NCBI BLink).
AT3G49830	-1.19768	0.969722	0.0108375	0.0503588	Ensembl_v29		P-loop containing nucleoside triphosphate hydrolases superfamily protein
AT1G69770	-1.19746	5.21457	4.88e-07	1.29e-05	Ensembl_v29	CMT3	DNA (cytosine-5)-methyltransferase CMT3
AT3G54260	-1.19694	5.38839	1.06e-05	0.000186422	Ensembl_v29	TBL36	Protein trichome birefringence-like 36
AT5G10080	-1.19662	1.94984	0.00149366	0.0109491	Ensembl_v29		Aspartic proteinase-like protein 1
AT5G05990	-1.19633	3.31809	8.37e-05	0.00105504	Ensembl_v29		Mitochondrial glycoprotein family protein
AT1G68760	-1.1958	4.24939	2.56e-06	5.49e-05	Ensembl_v29	NUDT1	Nudix hydrolase 1
AT5G20550	-1.19543	4.49606	1.97e-06	4.35e-05	Ensembl_v29		2-oxoglutarate (2OG) and Fe(II)-dependent oxygenase superfamily protein
AT3G03130	-1.19452	4.24809	2.7e-05	0.000411316	Ensembl_v29		unknown protein%3B BEST Arabidopsis thaliana protein match is: unknown protein (TAIR:AT5G17160.1)%3B Has 7130 Blast hits to 3690 proteins in 504 species: Archae - 22%3B Bacteria - 2666%3B Metazoa - 1654%3B Fungi - 721%3B Plants - 246%3B Viruses - 56%3B Other Eukary /.../ 1765 (source: NCBI BLink).
AT5G60530	-1.19386	4.67557	0.0303499	0.107433	Ensembl_v29		late embryogenesis abundant protein-related / LEA protein-related
AT2G36120	-1.19165	9.73699	5.73e-06	0.000110825	Ensembl_v29	DOT1	Glycine-rich protein DOT1
AT3G26450	-1.19162	5.84768	0.000408164	0.00386309	Ensembl_v29		Polyketide cyclase/dehydrase and lipid transport superfamily protein
AT1G59960	-1.18956	5.4321	1.21e-07	3.78e-06	Ensembl_v29		NAD(P)-linked oxidoreductase superfamily protein
ATMG00070	-1.18902	-0.635229	0.102759	0.253617	Ensembl_v29	NAD9	NADH dehydrogenase subunit 9
AT4G33145	-1.18891	-0.0437239	0.0133678	0.0587717	Ensembl_v29		unknown protein%3B FUNCTIONS IN: molecular_function unknown%3B INVOLVED IN: biological_process unknown%3B LOCATED IN: chloroplast%3B Has 30201 Blast hits to 17322 proteins in 780 species: Archae - 12%3B Bacteria - 1396%3B Metazoa - 17338%3B Fungi - 3422%3B Plants - /.../ Viruses - 0%3B Other Eukaryotes - 2996 (source: NCBI BLink).
AT2G39530	-1.18794	4.41722	0.000265274	0.00272364	Ensembl_v29		CASP-like protein 4D1
AT4G26660	-1.18763	3.89252	5.01e-06	9.88e-05	Ensembl_v29		INVOLVED IN: biological_process unknown%3B LOCATED IN: chloroplast%3B EXPRESSED IN: 13 plant structures%3B EXPRESSED DURING: 7 growth stages%3B CONTAINS InterPro DOMAIN/s: Kinesin-related protein (InterPro:IPR010544)%3B BEST Arabidopsis thaliana protein match /.../nknown protein (TAIR:AT5G55520.2)%3B Has 1807 Blast hits to 1807 proteins in 277 species: Archae - 0%3B Bacteria - 0%3B Metazoa - 736%…
AT5G18750	-1.18573	3.39775	4.44e-05	0.00062365	Ensembl_v29		DNAJ heat shock N-terminal domain-containing protein
AT5G63530	-1.18567	3.79871	0.000310172	0.00310189	Ensembl_v29	ATFP3	farnesylated protein 3
AT1G11190	-1.18473	1.76341	0.0903985	0.233084	Ensembl_v29	ENDO1	Endonuclease 1
AT1G04580	-1.18438	2.18614	0.000834084	0.00681614	Ensembl_v29	AAO4	Benzaldehyde dehydrogenase (NAD(+))
AT1G22170	-1.18398	5.0805	5.46e-05	0.00074657	Ensembl_v29		Phosphoglycerate mutase family protein
AT3G23570	-1.18391	5.26177	5.1e-06	0.000100147	Ensembl_v29		alpha/beta-Hydrolases superfamily protein
AT5G22930	-1.18363	2.48214	0.0012151	0.00928233	Ensembl_v29		Protein of unknown function (DUF1635)
AT4G21865	-1.18284	2.15583	0.00241012	0.0157346	Ensembl_v29		unknown protein%3B Has 11 Blast hits to 11 proteins in 4 species: Archae - 0%3B Bacteria - 0%3B Metazoa - 0%3B Fungi - 0%3B Plants - 11%3B Viruses - 0%3B Other Eukaryotes - 0 (source: NCBI BLink).
AT5G23700	-1.18204	1.89937	0.00260086	0.0167709	Ensembl_v29		unknown protein%3B BEST Arabidopsis thaliana protein match is: unknown protein (TAIR:AT3G48860.2)%3B Has 30201 Blast hits to 17322 proteins in 780 species: Archae - 12%3B Bacteria - 1396%3B Metazoa - 17338%3B Fungi - 3422%3B Plants - 5037%3B Viruses - 0%3B Other Eu /.../es - 2996 (source: NCBI BLink).
AT2G41470	-1.18179	0.464952	0.00335034	0.0204633	Ensembl_v29		unknown protein%3B FUNCTIONS IN: molecular_function unknown%3B INVOLVED IN: biological_process unknown%3B LOCATED IN: vacuole%3B BEST Arabidopsis thaliana protein match is: unknown protein (TAIR:AT2G41440.1)%3B Has 1066 Blast hits to 825 proteins in 144 speci /.../chae - 7%3B Bacteria - 46%3B Metazoa - 465%3B Fungi - 36%3B Plants - 67%3B Viruses - 4%3B Other Eukaryotes - 441 (source: NCBI BLink).
AT5G01220	-1.18145	7.64733	0.0020293	0.0137778	Ensembl_v29	SQD2	Sulfoquinovosyl transferase SQD2
AT4G15140	-1.18041	1.80099	0.00196625	0.013466	Ensembl_v29		unknown protein%3B Has 26 Blast hits to 26 proteins in 10 species: Archae - 0%3B Bacteria - 0%3B Metazoa - 0%3B Fungi - 0%3B Plants - 26%3B Viruses - 0%3B Other Eukaryotes - 0 (source: NCBI BLink).
AT4G29670	-1.18039	4.37643	3.53e-05	0.000517859	Ensembl_v29	ACHT2	Thioredoxin-like 2-2%2C chloroplastic
AT5G03860	-1.17993	3.37294	0.000405697	0.00384709	Ensembl_v29	MLS	Malate synthase
AT4G19020	-1.17959	5.52499	1.63e-07	4.93e-06	Ensembl_v29	CMT2	DNA (cytosine-5)-methyltransferase CMT2
AT5G10695	-1.17854	3.33355	4.57e-05	0.000639306	Ensembl_v29		unknown protein%3B BEST Arabidopsis thaliana protein match is: unknown protein (TAIR:AT5G57123.1)%3B Has 30201 Blast hits to 17322 proteins in 780 species: Archae - 12%3B Bacteria - 1396%3B Metazoa - 17338%3B Fungi - 3422%3B Plants - 5037%3B Viruses - 0%3B Other Eu /.../es - 2996 (source: NCBI BLink).
AT1G77490	-1.17824	1.47663	0.00313251	0.0194991	Ensembl_v29	APXT	L-ascorbate peroxidase T%2C chloroplastic
AT3G15530	-1.1782	5.07472	1.68e-06	3.79e-05	Ensembl_v29		S-adenosyl-L-methionine-dependent methyltransferases superfamily protein
AT1G74090	-1.17745	5.63835	2.13e-07	6.29e-06	Ensembl_v29	SOT18	Cytosolic sulfotransferase 18
AT1G79460	-1.17612	3.39808	5.05e-05	0.000696531	Ensembl_v29	GA2	Ent-kaur-16-ene synthase%2C chloroplastic
AT2G17770	-1.17516	0.189624	0.015803	0.0666653	Ensembl_v29	BZIP27	basic region/leucine zipper motif 27
AT2G22790	-1.17514	2.03259	0.000667591	0.00570006	Ensembl_v29		unknown protein%3B BEST Arabidopsis thaliana protein match is: unknown protein (TAIR:AT5G67020.1)%3B Has 111 Blast hits to 111 proteins in 33 species: Archae - 0%3B Bacteria - 44%3B Metazoa - 0%3B Fungi - 0%3B Plants - 67%3B Viruses - 0%3B Other Eukaryotes - 0 (sou /.../CBI BLink).
AT5G26960	-1.17487	4.03967	1.63e-06	3.69e-05	Ensembl_v29		F-box/kelch-repeat protein At5g26960
AT2G20480	-1.17447	1.5326	0.0064179	0.0338123	Ensembl_v29		unknown protein%3B Has 19 Blast hits to 19 proteins in 10 species: Archae - 0%3B Bacteria - 0%3B Metazoa - 0%3B Fungi - 0%3B Plants - 19%3B Viruses - 0%3B Other Eukaryotes - 0 (source: NCBI BLink).
AT5G37630	-1.17435	2.82649	0.000288718	0.00292769	Ensembl_v29	EMB2656	ARM repeat superfamily protein
AT2G20723	-1.17418	-1.10712	0.0420023	0.136141	Ensembl_v29		snoRNA
AT5G23060	-1.17393	2.99092	0.000822243	0.00674568	Ensembl_v29	CAS	Calcium sensing receptor%2C chloroplastic
AT4G11310	-1.17384	0.525857	0.00776785	0.0389757	Ensembl_v29		Probable cysteine proteinase At4g11310
AT4G25810	-1.17354	2.49041	0.00108216	0.0084411	Ensembl_v29	XTH23	Probable xyloglucan endotransglucosylase/hydrolase protein 23
AT1G76240	-1.17328	3.77097	0.00108438	0.0084492	Ensembl_v29		Arabidopsis protein of unknown function (DUF241)
AT2G10930	-1.17306	0.830703	0.0156322	0.0661372	Ensembl_v29		unknown protein%3B BEST Arabidopsis thaliana protein match is: unknown protein (TAIR:AT5G48500.1)%3B Has 7 Blast hits to 7 proteins in 1 species: Archae - 0%3B Bacteria - 0%3B Metazoa - 0%3B Fungi - 0%3B Plants - 7%3B Viruses - 0%3B Other Eukaryotes - 0 (source: NC /.../nk).
AT3G16490	-1.17224	2.73278	0.00103946	0.00815867	Ensembl_v29	IQD26	IQ-domain 26
AT3G49840	-1.17185	1.72819	0.00142752	0.0105379	Ensembl_v29		Uncharacterized conserved protein (DUF2215)
AT2G16385	-1.17154	2.96742	6.5e-05	0.000858861	Ensembl_v29		unknown protein%3B FUNCTIONS IN: molecular_function unknown%3B INVOLVED IN: biological_process unknown%3B LOCATED IN: endomembrane system%3B BEST Arabidopsis thaliana protein match is: unknown protein (TAIR:AT4G34600.1)%3B Has 35333 Blast hits to 34131 protei /.../2444 species: Archae - 798%3B Bacteria - 22429%3B Metazoa - 974%3B Fungi - 991%3B Plants - 531%3B Viruses - 0%3B Other Eukaryotes - 96…
AT1G74440	-1.17039	2.47543	0.00150028	0.0109805	Ensembl_v29		Protein of unknown function (DUF962)
AT1G77580	-1.17019	3.16218	0.00130609	0.00981441	Ensembl_v29	FPP1	Filament-like plant protein 1
AT5G58280	-1.16974	-0.194813	0.0108484	0.0503843	Ensembl_v29		Putative B3 domain-containing protein At5g58280
AT3G50060	-1.16972	3.50627	0.000232928	0.00245845	Ensembl_v29	MYB77	myb domain protein 77
AT3G45070	-1.16863	4.87784	0.000681861	0.00580613	Ensembl_v29	SOT5	Cytosolic sulfotransferase 5
AT2G20562	-1.16845	2.9598	0.000235277	0.00247295	Ensembl_v29		unknown protein%3B LOCATED IN: endomembrane system%3B BEST Arabidopsis thaliana protein match is: unknown protein (TAIR:AT2G31090.1)%3B Has 70 Blast hits to 70 proteins in 13 species: Archae - 0%3B Bacteria - 0%3B Metazoa - 0%3B Fungi - 0%3B Plants - 70%3B Viruses /.../ther Eukaryotes - 0 (source: NCBI BLink).
AT4G31800	-1.16793	5.67295	0.000122652	0.00145585	Ensembl_v29	WRKY18	WRKY transcription factor 18
AT5G07200	-1.16744	1.73745	0.0205139	0.0805398	Ensembl_v29	GA20OX3	Gibberellin 20 oxidase 3
AT3G25700	-1.16734	3.31814	0.000291559	0.00294858	Ensembl_v29		Eukaryotic aspartyl protease family protein
AT2G04500	-1.16614	1.37827	0.0063716	0.0336247	Ensembl_v29		Cysteine/Histidine-rich C1 domain family protein
AT3G08490	-1.16602	1.16423	0.00907389	0.043939	Ensembl_v29		BEST Arabidopsis thaliana protein match is: Late embryogenesis abundant protein%2C group 2 (TAIR:AT3G24600.1)%3B Has 161 Blast hits to 158 proteins in 15 species: Archae - 0%3B Bacteria - 0%3B Metazoa - 0%3B Fungi - 0%3B Plants - 161%3B Viruses - 0%3B Other Eukaryo /.../0 (source: NCBI BLink).
AT4G34930	-1.16575	1.95137	0.057037	0.169788	Ensembl_v29		PLC-like phosphodiesterases superfamily protein
AT2G34170	-1.16531	2.5879	0.00227651	0.0150657	Ensembl_v29		Protein of unknown function (DUF688)
AT1G23710	-1.16527	4.72392	0.000327518	0.00323928	Ensembl_v29		Protein of unknown function (DUF1645)
AT3G55690	-1.16379	1.39623	0.0121292	0.0547816	Ensembl_v29		unknown protein%3B BEST Arabidopsis thaliana protein match is: unknown protein (TAIR:AT2G39870.1)%3B Has 76 Blast hits to 69 proteins in 15 species: Archae - 0%3B Bacteria - 0%3B Metazoa - 4%3B Fungi - 3%3B Plants - 69%3B Viruses - 0%3B Other Eukaryotes - 0 (source /.../ BLink).
AT3G54780	-1.16341	2.25914	0.000608579	0.0053018	Ensembl_v29		Zinc finger (C3HC4-type RING finger) family protein
AT5G23860	-1.16313	6.22631	8.56e-05	0.00107509	Ensembl_v29	TUBB8	Tubulin beta-8 chain
AT1G05700	-1.1628	4.43243	0.0146382	0.0629482	Ensembl_v29		Probable LRR receptor-like serine/threonine-protein kinase At1g05700
AT2G21385	-1.16244	2.93361	8.8e-05	0.00109938	Ensembl_v29		unknown protein%3B FUNCTIONS IN: molecular_function unknown%3B INVOLVED IN: biological_process unknown%3B LOCATED IN: chloroplast%2C chloroplast envelope%3B EXPRESSED IN: 22 plant structures%3B EXPRESSED DURING: 13 growth stages%3B Has 49 Blast hits to 49 protein /.../0 species: Archae - 0%3B Bacteria - 0%3B Metazoa - 0%3B Fungi - 0%3B Plants - 44%3B Viruses - 0%3B Other Eukaryotes - 5 (source: N…
AT1G46480	-1.16147	2.54717	0.00262139	0.0168744	Ensembl_v29	WOX4	WUSCHEL-related homeobox 4
AT4G18250	-1.16029	2.11692	0.0100852	0.0476733	Ensembl_v29		receptor serine/threonine kinase%2C putative
AT5G50740	-1.1601	3.89868	0.00127565	0.00964328	Ensembl_v29		Heavy metal transport/detoxification superfamily protein
AT1G59870	-1.15971	9.05685	0.00226456	0.0150024	Ensembl_v29	ABCG36	ABC transporter G family member 36
AT5G39790	-1.15943	0.916293	0.0080452	0.0401112	Ensembl_v29		5'-AMP-activated protein kinase-related
AT5G02420	-1.15937	3.73755	4.39e-05	0.000618266	Ensembl_v29	SMR3	Cyclin-dependent protein kinase inhibitor SMR3
AT2G32990	-1.15883	5.34248	4.78e-07	1.26e-05	Ensembl_v29	AtGH9B8	Endoglucanase 11
AT1G09070	-1.15871	7.62341	0.00181231	0.0126086	Ensembl_v29	SRC2	soybean gene regulated by cold-2
AT2G44290	-1.15772	1.35506	0.00724528	0.0370871	Ensembl_v29	YLS3	Protein YLS3
AT4G25240	-1.15732	4.58983	1.46e-05	0.000243146	Ensembl_v29	SKS1	Monocopper oxidase-like protein SKS1
AT2G22610	-1.15671	3.89875	1.35e-05	0.000226239	Ensembl_v29		Di-glucose binding protein with Kinesin motor domain
AT4G17615	-1.15663	5.0207	0.000577269	0.00507593	Ensembl_v29	CBL1	Calcineurin B-like protein 1
AT1G34040	-1.15634	4.21494	0.00183283	0.0127001	Ensembl_v29	TAR3	Tryptophan aminotransferase-related protein 3
AT3G18710	-1.1559	3.63989	0.000366229	0.00355504	Ensembl_v29	PUB29	U-box domain-containing protein 29
AT5G14200	-1.15546	7.73367	6.59e-05	0.000867418	Ensembl_v29	IMDH3	3-isopropylmalate dehydrogenase 3%2C chloroplastic
AT4G23190	-1.15459	4.14056	0.000774904	0.00646702	Ensembl_v29	CRK11	Cysteine-rich receptor-like protein kinase 11
AT5G45480	-1.15417	4.63684	0.00154618	0.0111991	Ensembl_v29		Protein of unknown function (DUF594)
AT3G62280	-1.15386	2.59665	0.00734547	0.0374541	Ensembl_v29		GDSL esterase/lipase At3g62280
AT1G61820	-1.15364	6.38247	9.05e-05	0.00112682	Ensembl_v29	BGLU46	Beta-glucosidase 46
AT4G38830	-1.15345	2.48897	0.0427936	0.137816	Ensembl_v29	CRK26	Cysteine-rich receptor-like protein kinase 26
AT1G12880	-1.15271	1.9279	0.00201504	0.0137155	Ensembl_v29	NUDT12	Nudix hydrolase 12%2C mitochondrial
AT3G14620	-1.15218	3.16167	0.0073509	0.0374717	Ensembl_v29	CYP72A8	cytochrome P450%2C family 72%2C subfamily A%2C polypeptide 8
AT4G01240	-1.15207	2.16853	0.00228118	0.0150913	Ensembl_v29		S-adenosyl-L-methionine-dependent methyltransferases superfamily protein
AT5G51930	-1.15167	2.47948	0.000796482	0.00659476	Ensembl_v29		Glucose-methanol-choline (GMC) oxidoreductase family protein
AT4G10800	-1.15153	1.71518	0.00698664	0.036083	Ensembl_v29		BEST Arabidopsis thaliana protein match is: BTB/POZ domain-containing protein (TAIR:AT3G05675.1)%3B Has 1807 Blast hits to 1807 proteins in 277 species: Archae - 0%3B Bacteria - 0%3B Metazoa - 736%3B Fungi - 347%3B Plants - 385%3B Viruses - 0%3B Other Eukaryotes /.../(source: NCBI BLink).
AT4G30430	-1.15152	0.326899	0.00865294	0.0424566	Ensembl_v29	TET9	Tetraspanin-9
AT1G70700	-1.15134	3.68768	0.00694957	0.0359604	Ensembl_v29	TIFY7	Protein TIFY 7
AT5G49850	-1.15131	4.86368	0.00179869	0.0125324	Ensembl_v29	JAL46	Jacalin-related lectin 46
AT5G26670	-1.15121	3.50358	4.11e-05	0.000588779	Ensembl_v29	PAE10	Pectin acetylesterase 10
AT4G13370	-1.15057	3.16846	6.6e-05	0.000868263	Ensembl_v29		Plant protein of unknown function (DUF936)
AT1G69910	-1.15024	2.88344	0.000562245	0.00497864	Ensembl_v29		Protein kinase superfamily protein
AT1G33612	-1.14985	1.45905	0.00145557	0.0107073	Ensembl_v29		Leucine-rich repeat (LRR) family protein
AT1G56340	-1.14896	8.64614	8.29e-06	0.000151603	Ensembl_v29	CRT1	Calreticulin-1
AT1G36060	-1.14867	6.29014	1.48e-05	0.000244466	Ensembl_v29	ERF055	Ethylene-responsive transcription factor ERF055
AT3G14395	-1.1481	1.85967	0.00422928	0.0244989	Ensembl_v29		unknown protein%3B Has 4 Blast hits to 4 proteins in 2 species: Archae - 0%3B Bacteria - 0%3B Metazoa - 0%3B Fungi - 0%3B Plants - 4%3B Viruses - 0%3B Other Eukaryotes - 0 (source: NCBI BLink).
AT3G09260	-1.14809	12.723	0.00314595	0.0195634	Ensembl_v29	BGLU23	Beta-glucosidase 23
AT1G66020	-1.14787	1.4227	0.00805644	0.0401276	Ensembl_v29	TPS26	Terpenoid synthase 26
AT1G35430	-1.14764	2.07633	0.00108454	0.0084492	Ensembl_v29		unknown protein%3B FUNCTIONS IN: molecular_function unknown%3B INVOLVED IN: biological_process unknown%3B LOCATED IN: mitochondrion%3B EXPRESSED IN: 22 plant structures%3B EXPRESSED DURING: 13 growth stages%3B BEST Arabidopsis thaliana protein match is: unknown /.../in (TAIR:AT4G09170.1)%3B Has 23 Blast hits to 23 proteins in 5 species: Archae - 0%3B Bacteria - 0%3B Metazoa - 0%3B Fungi - 0%3B Pl…
AT1G71990	-1.14669	3.45362	0.000179515	0.00197655	Ensembl_v29	FUT13	Alpha-(1%2C4)-fucosyltransferase
AT3G20470	-1.14655	4.95105	1.45e-06	3.34e-05	Ensembl_v29	GRP-5	glycine-rich protein 5
AT5G03552	-1.14618	3.5489	0.0040339	0.023599	Ensembl_v29	MIR822A	MIR822a%3B miRNA
AT3G01175	-1.14572	2.55931	0.0291736	0.104272	Ensembl_v29		Protein of unknown function (DUF1666)
AT3G49690	-1.14376	1.75457	0.00327403	0.0201342	Ensembl_v29	RAX3	Transcription factor RAX3
AT4G24380	-1.14257	3.78351	0.00192158	0.0132225	Ensembl_v29		INVOLVED IN: 10-formyltetrahydrofolate biosynthetic process%2C folic acid and derivative biosynthetic process%3B EXPRESSED IN: 24 plant structures%3B EXPRESSED DURING: 15 growth stages%3B CONTAINS InterPro DOMAIN/s: Serine hydrolase (InterPro:IPR005645)%3B BE /.../bidopsis thaliana protein match is: alpha/beta-Hydrolases superfamily protein (TAIR:AT5G65400.1)%3B Has 30201 Blast hits to 17322 prot…
AT3G42180	-1.14254	2.63911	0.0066349	0.0346939	Ensembl_v29		Probable glycosyltransferase At3g42180
AT2G29340	-1.14202	4.03339	0.00118459	0.0090934	Ensembl_v29		Tropinone reductase homolog At2g29340
AT2G19310	-1.14198	2.91802	0.000315209	0.00314226	Ensembl_v29	HSP18.5	18.5 kDa class IV heat shock protein
AT3G16300	-1.1415	1.09194	0.0166123	0.0691057	Ensembl_v29		CASP-like protein 3A1
AT5G03160	-1.14058	5.66274	2.97e-07	8.25e-06	Ensembl_v29	P58IPK	DnaJ protein P58IPK homolog
AT2G30040	-1.1401	3.8516	0.0017774	0.0124023	Ensembl_v29	MAPKKK14	mitogen-activated protein kinase kinase kinase 14
AT5G25140	-1.1398	2.82471	0.00517016	0.0285547	Ensembl_v29	CYP71B13	Cytochrome P450 71B13
AT5G59450	-1.13958	4.70932	2.08e-05	0.000328973	Ensembl_v29	SCL11	Scarecrow-like protein 11
AT3G10815	-1.1389	3.4033	0.000805603	0.00664384	Ensembl_v29		RING/U-box superfamily protein
AT3G09950	-1.13844	1.54469	0.0272958	0.0993296	Ensembl_v29		unknown protein%3B BEST Arabidopsis thaliana protein match is: unknown protein (TAIR:AT5G41761.1)%3B Has 128 Blast hits to 128 proteins in 12 species: Archae - 0%3B Bacteria - 0%3B Metazoa - 0%3B Fungi - 0%3B Plants - 128%3B Viruses - 0%3B Other Eukaryotes - 0 (sou /.../CBI BLink).
AT4G09160	-1.13799	4.58056	9.99e-06	0.000176828	Ensembl_v29	PATL5	Patellin-5
AT1G61810	-1.13678	3.97875	0.00149642	0.0109607	Ensembl_v29	BGLU45	Beta-glucosidase 45
AT2G38870	-1.13678	6.64736	0.000367453	0.00356325	Ensembl_v29		Serine protease inhibitor%2C potato inhibitor I-type family protein
AT4G31000	-1.13555	4.19608	4.26e-06	8.57e-05	Ensembl_v29	CBP60F	Calmodulin-binding protein 60 F
AT1G22400	-1.13527	2.29956	0.00154827	0.0112057	Ensembl_v29	UGT85A1	UDP-glycosyltransferase 85A1
AT1G73500	-1.13471	4.30835	1.76e-05	0.000284899	Ensembl_v29	MKK9	Mitogen-activated protein kinase kinase 9
AT4G18670	-1.13395	5.07487	9.07e-07	2.22e-05	Ensembl_v29	LRX5	Leucine-rich repeat extensin-like protein 5
AT4G32295	-1.13393	2.00256	0.00282682	0.0179547	Ensembl_v29		unknown protein%3B BEST Arabidopsis thaliana protein match is: unknown protein (TAIR:AT3G24150.1)%3B Has 39 Blast hits to 39 proteins in 10 species: Archae - 0%3B Bacteria - 0%3B Metazoa - 0%3B Fungi - 0%3B Plants - 39%3B Viruses - 0%3B Other Eukaryotes - 0 (source /.../ BLink).
AT1G80690	-1.13391	4.20053	0.00037554	0.00362119	Ensembl_v29		PPPDE putative thiol peptidase family protein
AT2G30750	-1.1335	3.37843	0.00495195	0.0275626	Ensembl_v29	CYP71A12	cytochrome P450%2C family 71%2C subfamily A%2C polypeptide 12
AT4G29270	-1.13335	6.69131	3.88e-05	0.000562197	Ensembl_v29		HAD superfamily%2C subfamily IIIB acid phosphatase
AT3G05858	-1.13239	-0.514795	0.0114158	0.0523043	Ensembl_v29		unknown protein%3B FUNCTIONS IN: molecular_function unknown%3B INVOLVED IN: biological_process unknown%3B LOCATED IN: cellular_component unknown%3B BEST Arabidopsis thaliana protein match is: unknown protein (TAIR:AT5G26620.1)%3B Has 30201 Blast hits to 17322 /.../ins in 780 species: Archae - 12%3B Bacteria - 1396%3B Metazoa - 17338%3B Fungi - 3422%3B Plants - 5037%3B Viruses - 0%3B Other Eukaryo…
AT1G07610	-1.13153	8.61693	0.0022893	0.0151291	Ensembl_v29	MT1C	Metallothionein-like protein 1C
AT2G01880	-1.13149	4.93908	0.00215805	0.0144286	Ensembl_v29	PAP7	Purple acid phosphatase 7
AT3G50870	-1.13125	1.25257	0.0126791	0.0566816	Ensembl_v29	GATA18	GATA transcription factor 18
AT3G13470	-1.13112	5.88131	3.05e-06	6.39e-05	Ensembl_v29	CPN60B2	Chaperonin 60 subunit beta 2%2C chloroplastic
AT2G25110	-1.1311	6.62754	8.99e-06	0.000162023	Ensembl_v29	SDF2	Stromal cell-derived factor 2-like protein
AT4G33560	-1.12944	0.998498	0.0109502	0.0507326	Ensembl_v29		Wound-responsive family protein
AT5G17160	-1.12892	5.08601	5.44e-06	0.000105732	Ensembl_v29		unknown protein%3B BEST Arabidopsis thaliana protein match is: unknown protein (TAIR:AT3G03130.1)%3B Has 14330 Blast hits to 10381 proteins in 896 species: Archae - 94%3B Bacteria - 2881%3B Metazoa - 4019%3B Fungi - 1576%3B Plants - 515%3B Viruses - 110%3B Other Eu /.../es - 5135 (source: NCBI BLink).
AT5G23400	-1.12865	3.10479	0.000542949	0.00483273	Ensembl_v29		Leucine-rich repeat (LRR) family protein
AT5G63580	-1.12821	0.526912	0.0077951	0.0390604	Ensembl_v29	FLS2	Putative inactive flavonol synthase 2
AT3G17640	-1.12764	0.676484	0.0108308	0.0503526	Ensembl_v29		Leucine-rich repeat (LRR) family protein
AT3G11840	-1.12657	3.38751	0.00152147	0.0110797	Ensembl_v29	PUB24	plant U-box 24
AT3G26330	-1.12651	5.39738	6.74e-05	0.000881323	Ensembl_v29	CYP71B37	Cytochrome P450 71B37
AT3G15357	-1.12609	4.22271	0.00126338	0.00958129	Ensembl_v29		unknown protein%3B INVOLVED IN: biological_process unknown%3B LOCATED IN: chloroplast%3B EXPRESSED IN: shoot apex%2C hypocotyl%2C root%2C leaf%3B Has 6931 Blast hits to 2036 proteins in 230 species: Archae - 7%3B Bacteria - 933%3B Metazoa - 1824%3B Fungi - 836%3B Plants /.../ Viruses - 218%3B Other Eukaryotes - 2631 (source: NCBI BLink).
AT5G51170	-1.12601	2.78112	0.000321585	0.00319064	Ensembl_v29		unknown protein%3B CONTAINS InterPro DOMAIN/s: Uncharacterised protein family UPF0406 (InterPro:IPR019146)%3B Has 30201 Blast hits to 17322 proteins in 780 species: Archae - 12%3B Bacteria - 1396%3B Metazoa - 17338%3B Fungi - 3422%3B Plants - 5037%3B Viruses - 0%3B /.../ Eukaryotes - 2996 (source: NCBI BLink).
AT1G43790	-1.1259	2.42941	0.0998613	0.248517	Ensembl_v29	TED6	tracheary element differentiation-related 6
AT2G23348	-1.12587	-0.890963	0.0335847	0.115676	Ensembl_v29		unknown protein%3B FUNCTIONS IN: molecular_function unknown%3B INVOLVED IN: biological_process unknown%3B LOCATED IN: endomembrane system%3B Has 3 Blast hits to 3 proteins in 2 species: Archae - 0%3B Bacteria - 0%3B Metazoa - 0%3B Fungi - 0%3B Plants - 3%3B Viruses - /.../her Eukaryotes - 0 (source: NCBI BLink).
AT4G35420	-1.12576	2.80363	0.000690071	0.0058628	Ensembl_v29	TKPR1	Tetraketide alpha-pyrone reductase 1
AT1G07550	-1.12563	3.44853	0.022011	0.0849672	Ensembl_v29		Probable LRR receptor-like serine/threonine-protein kinase At1g07550
AT4G21590	-1.12516	2.15481	0.0025601	0.0165533	Ensembl_v29	ENDO3	Endonuclease 3
AT5G18670	-1.12456	7.00951	0.00482737	0.0269935	Ensembl_v29	BAM9	Inactive beta-amylase 9
AT1G58170	-1.12376	2.46665	0.00544243	0.0297607	Ensembl_v29	DIR19	Dirigent protein 19
AT5G27930	-1.12345	3.80794	0.00160979	0.0115314	Ensembl_v29	PPC6-7	Probable protein phosphatase 2C 73
AT4G14695	-1.12327	2.18368	0.00923873	0.0445315	Ensembl_v29	MPC2	Mitochondrial pyruvate carrier 2
AT5G27200	-1.12305	3.61579	0.000570103	0.00502698	Ensembl_v29	ACP5	Acyl carrier protein 5%2C chloroplastic
AT1G72800	-1.12287	1.69897	0.00154342	0.0111918	Ensembl_v29		RNA-binding (RRM/RBD/RNP motifs) family protein
AT5G17810	-1.12277	1.97527	0.0015531	0.011225	Ensembl_v29	WOX12	WUSCHEL-related homeobox 12
AT1G13250	-1.12271	3.45054	8.33e-05	0.001051	Ensembl_v29	GATL3	Probable galacturonosyltransferase-like 3
AT5G08330	-1.12204	3.97088	0.000146885	0.00168311	Ensembl_v29	TCP21	Transcription factor TCP21
AT3G46280	-1.12058	5.85969	6.73e-05	0.000881323	Ensembl_v29		protein kinase-related
AT5G16570	-1.12046	2.9595	0.00156043	0.0112591	Ensembl_v29	GLN1-4	Glutamine synthetase cytosolic isozyme 1-4
AT5G24318	-1.1204	1.69083	0.00155002	0.0112137	Ensembl_v29		O-Glycosyl hydrolases family 17 protein
AT1G05010	-1.12027	6.29342	0.000220325	0.00234777	Ensembl_v29	ACO4	1-aminocyclopropane-1-carboxylate oxidase 4
AT5G43380	-1.11897	3.40259	6.57e-05	0.000865755	Ensembl_v29	TOPP7	Serine/threonine-protein phosphatase PP1 isozyme 7
AT3G49750	-1.11863	3.14021	0.000777262	0.00648096	Ensembl_v29	AtRLP44	receptor like protein 44
AT3G46550	-1.11861	3.8782	2.1e-05	0.000331871	Ensembl_v29	FLA4	Fasciclin-like arabinogalactan protein 4
AT3G50640	-1.11754	3.87632	0.000123471	0.00146189	Ensembl_v29		unknown protein%3B BEST Arabidopsis thaliana protein match is: unknown protein (TAIR:AT5G66800.1)%3B Has 67 Blast hits to 67 proteins in 10 species: Archae - 0%3B Bacteria - 0%3B Metazoa - 0%3B Fungi - 0%3B Plants - 67%3B Viruses - 0%3B Other Eukaryotes - 0 (source /.../ BLink).
AT1G50110	-1.11736	3.20889	0.000523374	0.00469486	Ensembl_v29	BCAT6	Branched-chain-amino-acid aminotransferase 6
AT1G26900	-1.11682	2.60029	0.000466625	0.00430891	Ensembl_v29	PCMP-E54	Pentatricopeptide repeat-containing protein At1g26900%2C mitochondrial
AT4G21270	-1.11677	3.57592	0.000118059	0.00140931	Ensembl_v29	ATK1	Kinesin-1
AT3G62200	-1.11645	3.09298	0.000648696	0.00557746	Ensembl_v29		Putative endonuclease or glycosyl hydrolase
AT3G62570	-1.11607	2.80144	0.00275894	0.0175977	Ensembl_v29		Tetratricopeptide repeat (TPR)-like superfamily protein
AT4G25434	-1.116	2.80739	0.000437177	0.004084	Ensembl_v29	NUDT10	Nudix hydrolase 10
AT5G67070	-1.11599	4.1755	0.000125151	0.00148085	Ensembl_v29	RALFL34	Protein RALF-like 34
AT1G68740	-1.11565	5.8449	0.000490637	0.00447264	Ensembl_v29	PHO1-H1	Phosphate transporter PHO1 homolog 1
AT1G78370	-1.11557	6.52716	0.00069838	0.00592007	Ensembl_v29	GSTU20	Glutathione S-transferase U20
AT1G04980	-1.11536	5.8954	1.79e-06	4.01e-05	Ensembl_v29	PDIL2-2	Protein disulfide-isomerase like 2-2
AT1G70140	-1.11524	4.1518	0.0014065	0.0104236	Ensembl_v29	FH8	Formin-like protein 8
AT5G01360	-1.11501	2.7128	0.00442823	0.025294	Ensembl_v29	TBL3	Protein trichome birefringence-like 3
AT4G12545	-1.1138	6.07602	0.0433073	0.138844	Ensembl_v29	AIR1B	Putative lipid-binding protein AIR1B
AT3G06020	-1.11226	2.07361	0.00168385	0.0119037	Ensembl_v29	FAF4	Protein FANTASTIC FOUR 4
AT4G33800	-1.11199	1.2522	0.016421	0.0685364	Ensembl_v29		unknown protein%3B Has 30201 Blast hits to 17322 proteins in 780 species: Archae - 12%3B Bacteria - 1396%3B Metazoa - 17338%3B Fungi - 3422%3B Plants - 5037%3B Viruses - 0%3B Other Eukaryotes - 2996 (source: NCBI BLink).
AT2G28140	-1.11194	1.81432	0.00308263	0.0192522	Ensembl_v29		Protein of unknown function (DUF1635)
AT5G20790	-1.11155	6.28536	0.0112762	0.0518226	Ensembl_v29		unknown protein%3B FUNCTIONS IN: molecular_function unknown%3B INVOLVED IN: biological_process unknown%3B LOCATED IN: endomembrane system%3B EXPRESSED IN: 11 plant structures%3B EXPRESSED DURING: LP.04 four leaves visible%2C 4 anthesis%2C petal differentiation an /.../nsion stage%3B BEST Arabidopsis thaliana protein match is: unknown protein (TAIR:AT3G43110.1)%3B Has 30201 Blast hits to 17322 pro…
AT1G77510	-1.11127	7.17643	2.44e-06	5.27e-05	Ensembl_v29	PDIL1-2	Protein disulfide isomerase-like 1-2
AT4G25300	-1.1091	1.86746	0.00330328	0.0202612	Ensembl_v29		2-oxoglutarate (2OG) and Fe(II)-dependent oxygenase superfamily protein
AT5G67620	-1.10908	3.28238	8.72e-05	0.00109158	Ensembl_v29		unknown protein%3B FUNCTIONS IN: molecular_function unknown%3B INVOLVED IN: N-terminal protein myristoylation%3B LOCATED IN: microtubule%3B BEST Arabidopsis thaliana protein match is: unknown protein (TAIR:AT5G62900.1)%3B Has 1807 Blast hits to 1807 proteins /.../ species: Archae - 0%3B Bacteria - 0%3B Metazoa - 736%3B Fungi - 347%3B Plants - 385%3B Viruses - 0%3B Other Eukaryotes - 339 (source: …
AT4G10940	-1.10883	2.62413	0.00774921	0.0389443	Ensembl_v29		RING/U-box protein
AT5G48900	-1.10836	3.80204	0.000115334	0.00138379	Ensembl_v29		Probable pectate lyase 20
AT1G16400	-1.10834	6.04818	9.81e-05	0.0012108	Ensembl_v29	CYP79F2	Hexahomomethionine N-hydroxylase
AT4G04700	-1.10807	3.23689	0.000417869	0.00392697	Ensembl_v29	CPK27	Calcium-dependent protein kinase 27
AT1G14210	-1.10801	5.96983	5.75e-07	1.49e-05	Ensembl_v29		Ribonuclease T2 family protein
AT2G44735	-1.10737	0.990478	0.00598902	0.0321088	Ensembl_v29		BEST Arabidopsis thaliana protein match is: F-box family protein (TAIR:AT3G18720.1)%3B Has 82 Blast hits to 82 proteins in 10 species: Archae - 0%3B Bacteria - 0%3B Metazoa - 0%3B Fungi - 0%3B Plants - 82%3B Viruses - 0%3B Other Eukaryotes - 0 (source: NCBI BLink).
AT4G28400	-1.10715	5.37031	6.89e-06	0.000129399	Ensembl_v29		Probable protein phosphatase 2C 58
AT2G28700	-1.10689	1.82764	0.0426924	0.137645	Ensembl_v29	AGL46	AGAMOUS-like 46
AT5G24780	-1.10634	5.09915	4.24e-05	0.000601103	Ensembl_v29	VSP1	Vegetative storage protein 1
AT1G68620	-1.10473	4.26758	0.000732465	0.00617018	Ensembl_v29	CXE6	Probable carboxylesterase 6
AT3G54770	-1.10436	5.27671	5.17e-05	0.000708606	Ensembl_v29	ARP1	Probable RNA-binding protein ARP1
AT1G29770	-1.10272	1.53946	0.00200537	0.0136645	Ensembl_v29		Haloacid dehalogenase-like hydrolase (HAD) superfamily protein
AT1G65570	-1.1027	0.776465	0.134027	0.302704	Ensembl_v29		Pectin lyase-like superfamily protein
AT1G26970	-1.10255	1.85245	0.00704854	0.036333	Ensembl_v29		Protein kinase superfamily protein
AT2G30550	-1.10219	4.78236	0.00101178	0.00796794	Ensembl_v29		Phospholipase A1-Igamma2%2C chloroplastic
AT1G12970	-1.10199	2.2837	0.00224728	0.0149089	Ensembl_v29	PIRL3	Plant intracellular Ras-group-related LRR protein 3
AT1G76360	-1.10166	4.00141	0.00537824	0.0294966	Ensembl_v29		Protein kinase superfamily protein
AT5G17700	-1.10152	1.82141	0.0433392	0.138923	Ensembl_v29		MATE efflux family protein
AT2G01420	-1.10134	4.34706	0.000262075	0.00269226	Ensembl_v29	PIN4	Auxin efflux carrier component 4
AT5G09470	-1.10088	1.13733	0.0198506	0.0786558	Ensembl_v29	PUMP6	Mitochondrial uncoupling protein 6
AT3G50240	-1.09986	2.91633	0.00200266	0.013651	Ensembl_v29	KICP-02	ATP binding microtubule motor family protein
AT3G24495	-1.09932	3.41229	0.000100358	0.00123332	Ensembl_v29	MSH7	DNA mismatch repair protein MSH7
AT5G52250	-1.09924	2.81616	0.00225486	0.0149487	Ensembl_v29	RUP1	WD repeat-containing protein RUP1
AT5G37950	-1.09916	0.801817	0.0181093	0.0734537	Ensembl_v29		UDP-Glycosyltransferase superfamily protein
AT1G05135	-1.09874	2.3588	0.0011451	0.00885762	Ensembl_v29		pseudogene of unknown protein
AT4G00165	-1.09856	1.67033	0.0295737	0.105402	Ensembl_v29		Putative lipid-binding protein At4g00165
AT2G47440	-1.09791	4.46859	5.71e-05	0.000776164	Ensembl_v29		Tetratricopeptide repeat (TPR)-like superfamily protein
AT5G66690	-1.09789	7.0899	0.00213381	0.0143172	Ensembl_v29	UGT72E2	UDP-glycosyltransferase 72E2
AT1G57570	-1.09775	2.33961	0.0335187	0.115554	Ensembl_v29	JAL14	Jacalin-related lectin 14
AT1G63540	-1.09732	1.10071	0.00623314	0.0330698	Ensembl_v29		hydroxyproline-rich glycoprotein family protein
AT5G64520	-1.09645	1.76838	0.0147528	0.0632724	Ensembl_v29	XRCC2	DNA repair protein XRCC2 homolog
AT1G27460	-1.09614	3.69801	0.000303338	0.00304809	Ensembl_v29	NPGR1	no pollen germination related 1
AT4G20240	-1.09592	5.03533	1.39e-06	3.23e-05	Ensembl_v29	CYP71A27	cytochrome P450%2C family 71%2C subfamily A%2C polypeptide 27
AT4G30490	-1.09506	5.06186	0.00134004	0.0100216	Ensembl_v29		AFG1-like ATPase family protein
AT1G65010	-1.09486	6.08121	9.1e-07	2.22e-05	Ensembl_v29		Putative WEB family protein At1g65010%2C chloroplastic
AT4G11820	-1.09461	6.69229	4.66e-06	9.27e-05	Ensembl_v29	HMGS	Hydroxymethylglutaryl-CoA synthase
AT2G31920	-1.09444	1.18007	0.0331291	0.114504	Ensembl_v29		Plant protein of unknown function (DUF936)
AT1G64405	-1.09418	2.93276	0.00298902	0.0187875	Ensembl_v29		unknown protein%3B Has 13 Blast hits to 13 proteins in 7 species: Archae - 0%3B Bacteria - 0%3B Metazoa - 0%3B Fungi - 0%3B Plants - 13%3B Viruses - 0%3B Other Eukaryotes - 0 (source: NCBI BLink).
AT3G10120	-1.09337	2.74387	0.000691871	0.00587017	Ensembl_v29		unknown protein%3B BEST Arabidopsis thaliana protein match is: unknown protein (TAIR:AT5G03890.1)%3B Has 57 Blast hits to 57 proteins in 10 species: Archae - 0%3B Bacteria - 0%3B Metazoa - 0%3B Fungi - 0%3B Plants - 57%3B Viruses - 0%3B Other Eukaryotes - 0 (source /.../ BLink).
AT2G28630	-1.09301	1.44943	0.00498024	0.027676	Ensembl_v29	KCS12	3-ketoacyl-CoA synthase 12
AT1G14345	-1.09274	0.800931	0.0251166	0.0937883	Ensembl_v29		NAD(P)-linked oxidoreductase superfamily protein
AT1G03820	-1.09262	4.68875	1.43e-05	0.000238376	Ensembl_v29		unknown protein%3B FUNCTIONS IN: molecular_function unknown%3B INVOLVED IN: biological_process unknown%3B LOCATED IN: endomembrane system%3B EXPRESSED IN: 21 plant structures%3B EXPRESSED DURING: 13 growth stages%3B Has 1345 Blast hits to 1122 proteins in 102 s /.../: Archae - 2%3B Bacteria - 28%3B Metazoa - 28%3B Fungi - 30%3B Plants - 109%3B Viruses - 0%3B Other Eukaryotes - 1148 (source: NCBI …
AT5G37210	-1.09257	1.06416	0.0223602	0.0858968	Ensembl_v29		Cysteine/Histidine-rich C1 domain family protein
AT4G32300	-1.09243	4.04684	2.61e-05	0.000399968	Ensembl_v29	SD25	G-type lectin S-receptor-like serine/threonine-protein kinase SD2-5
AT1G63240	-1.0921	2.91873	0.000500851	0.00454136	Ensembl_v29		unknown protein%3B Has 460 Blast hits to 413 proteins in 106 species: Archae - 5%3B Bacteria - 12%3B Metazoa - 152%3B Fungi - 46%3B Plants - 43%3B Viruses - 2%3B Other Eukaryotes - 200 (source: NCBI BLink).
AT2G38940	-1.09065	7.78351	0.00927179	0.044611	Ensembl_v29	PHT1-4	Inorganic phosphate transporter 1-4
AT1G18670	-1.09027	4.61321	5.58e-05	0.000760256	Ensembl_v29	IBS1	Protein kinase superfamily protein
AT2G22770	-1.08994	5.88458	0.00427202	0.0246479	Ensembl_v29	NAI1	Transcription factor NAI1
AT2G46150	-1.08952	2.29121	0.00154776	0.0112057	Ensembl_v29		Late embryogenesis abundant (LEA) hydroxyproline-rich glycoprotein family
AT5G47420	-1.08944	4.65784	3.48e-06	7.18e-05	Ensembl_v29		Tryptophan RNA-binding attenuator protein-like
AT4G30670	-1.0891	5.89169	0.00149701	0.0109608	Ensembl_v29		Putative membrane lipoprotein
AT4G21730	-1.08905	1.23761	0.004382	0.025106	Ensembl_v29		pseudogene of N-ethylmaleimide sensitive factor (NSF)
AT4G10420	-1.08872	0.944487	0.00630755	0.0333521	Ensembl_v29		FBD / Leucine Rich Repeat domains containing protein
AT5G35738	-1.088	0.429912	0.00988149	0.0469694	Ensembl_v29		pseudogene%2C similar to transcription factor NtWRKY4%2C blastp match of 60%25 identity and 4.4e-08 P-value to GP
AT5G38150	-1.08727	3.85955	1.02e-05	0.000179489	Ensembl_v29	PMI15	Protein PLASTID MOVEMENT IMPAIRED 15
AT2G41905	-1.08693	-0.754272	0.0621312	0.180286	Ensembl_v29		BEST Arabidopsis thaliana protein match is: arabinogalactan protein 23 (TAIR:AT3G57690.1)%3B Has 35333 Blast hits to 34131 proteins in 2444 species: Archae - 798%3B Bacteria - 22429%3B Metazoa - 974%3B Fungi - 991%3B Plants - 531%3B Viruses - 0%3B Other Eukaryote /.../10 (source: NCBI BLink).
AT1G80520	-1.08675	2.03404	0.00161642	0.0115701	Ensembl_v29		Sterile alpha motif (SAM) domain-containing protein
AT2G26170	-1.085	4.10894	1.04e-05	0.000183938	Ensembl_v29	CYP711A1	Cytochrome P450 711A1
AT4G12880	-1.0838	6.83245	6.75e-06	0.000127215	Ensembl_v29	ENODL19	early nodulin-like protein 19
AT5G63800	-1.08325	5.67873	1.85e-06	4.15e-05	Ensembl_v29	BGAL6	Beta-galactosidase 6
AT2G31790	-1.08271	5.34878	0.00181457	0.0126165	Ensembl_v29	UGT74C1	UDP-glycosyltransferase 74C1
AT5G45380	-1.08184	4.93789	0.00967253	0.0461974	Ensembl_v29	DUR3	Urea-proton symporter DUR3
AT3G01900	-1.08171	2.13577	0.00608622	0.032473	Ensembl_v29	CYP94B2	cytochrome P450%2C family 94%2C subfamily B%2C polypeptide 2
AT2G26070	-1.08158	2.81003	0.000483305	0.00442077	Ensembl_v29	RTE1	Protein REVERSION-TO-ETHYLENE SENSITIVITY1
AT4G15740	-1.08136	3.1566	0.00978681	0.0466369	Ensembl_v29		Calcium-dependent lipid-binding (CaLB domain) family protein
AT3G48540	-1.08079	0.433722	0.0126959	0.0567164	Ensembl_v29		Cytidine/deoxycytidylate deaminase family protein
AT2G45040	-1.08075	0.865358	0.0137686	0.0600715	Ensembl_v29		Matrixin family protein
AT3G04220	-1.08034	2.7486	0.00617815	0.0328427	Ensembl_v29		Disease resistance protein (TIR-NBS-LRR class) family
AT5G61412	-1.08015	-1.13166	0.0425102	0.137245	Ensembl_v29		unknown protein%3B FUNCTIONS IN: molecular_function unknown%3B INVOLVED IN: biological_process unknown%3B LOCATED IN: cellular_component unknown%3B BEST Arabidopsis thaliana protein match is: unknown protein (TAIR:AT4G33145.1)%3B Has 30201 Blast hits to 17322 /.../ins in 780 species: Archae - 12%3B Bacteria - 1396%3B Metazoa - 17338%3B Fungi - 3422%3B Plants - 5037%3B Viruses - 0%3B Other Eukaryo…
AT3G49120	-1.07973	8.62523	0.0201169	0.0794606	Ensembl_v29	PER34	Peroxidase 34
AT1G17140	-1.07958	3.70509	0.000167626	0.00188414	Ensembl_v29	ICR1	Interactor of constitutive active ROPs 1
AT5G18570	-1.07889	2.69043	0.0011672	0.00897454	Ensembl_v29	OBGL	GTP-binding protein OBGC%2C chloroplastic
AT1G13420	-1.07882	4.04003	0.000399573	0.00380815	Ensembl_v29	SOT8	Cytosolic sulfotransferase 8
AT2G36430	-1.07865	1.88209	0.00824921	0.040869	Ensembl_v29		Plant protein of unknown function (DUF247)
AT1G27730	-1.0785	5.24079	0.0108106	0.0502957	Ensembl_v29	ZAT10	Zinc finger protein ZAT10
AT3G20015	-1.07839	5.58937	6.05e-05	0.000813383	Ensembl_v29	ASPG2	Protein ASPARTIC PROTEASE IN GUARD CELL 2
AT1G48800	-1.07808	3.24439	0.000390176	0.0037318	Ensembl_v29	TPS28	Terpenoid synthase 28
AT4G18205	-1.07792	2.25302	0.0086471	0.042439	Ensembl_v29	PUP21	Probable purine permease 21
AT2G25590	-1.07777	3.85621	1.47e-05	0.000243488	Ensembl_v29		Plant Tudor-like protein
AT3G29430	-1.07753	4.3804	0.000417145	0.00392212	Ensembl_v29		Geranylgeranyl pyrophosphate synthase 11%2C chloroplastic
AT1G71880	-1.07732	6.81975	6.87e-05	0.000894256	Ensembl_v29	SUC1	Sucrose transport protein SUC1
AT1G64760	-1.07666	3.17302	0.000456697	0.00422865	Ensembl_v29		Glucan endo-1%2C3-beta-glucosidase 8
AT3G14362	-1.07594	1.55263	0.0177928	0.072558	Ensembl_v29	DVL19	ROTUNDIFOLIA like 10
AT3G16900	-1.07582	1.67236	0.0078534	0.0393004	Ensembl_v29		Protein LURP-one-related 13
AT5G62550	-1.07581	3.73331	6.97e-05	0.000906591	Ensembl_v29		unknown protein%3B FUNCTIONS IN: molecular_function unknown%3B INVOLVED IN: biological_process unknown%3B LOCATED IN: plasma membrane%3B EXPRESSED IN: 17 plant structures%3B EXPRESSED DURING: 9 growth stages%3B Has 14949 Blast hits to 9947 proteins in 971 speci /.../chae - 43%3B Bacteria - 3248%3B Metazoa - 4424%3B Fungi - 1542%3B Plants - 562%3B Viruses - 55%3B Other Eukaryotes - 5075 (source: N…
AT1G52720	-1.07579	5.30595	0.000218384	0.00233103	Ensembl_v29		unknown protein%3B BEST Arabidopsis thaliana protein match is: unknown protein (TAIR:AT3G15630.1)%3B Has 61 Blast hits to 61 proteins in 13 species: Archae - 0%3B Bacteria - 0%3B Metazoa - 0%3B Fungi - 0%3B Plants - 61%3B Viruses - 0%3B Other Eukaryotes - 0 (source /.../ BLink).
AT4G14390	-1.0754	2.41288	0.00266168	0.0170893	Ensembl_v29		Ankyrin repeat family protein
AT3G19590	-1.0749	3.64624	0.000373572	0.00360775	Ensembl_v29	BUB3.1	Mitotic checkpoint protein BUB3.1
AT2G22330	-1.07438	6.47968	4.94e-06	9.75e-05	Ensembl_v29	CYP79B3	Tryptophan N-monooxygenase 2
AT4G07950	-1.07367	4.00907	0.000161342	0.00182548	Ensembl_v29		DNA-directed RNA polymerase%2C subunit M%2C archaeal
AT3G04380	-1.07356	1.62085	0.00352017	0.0213279	Ensembl_v29	SUVR4	Histone-lysine N-methyltransferase SUVR4
AT2G43120	-1.07348	4.00537	0.00208068	0.0140256	Ensembl_v29		Pirin-like protein At2g43120
AT3G54420	-1.07333	4.84554	0.0029234	0.0184409	Ensembl_v29	ATEP3	homolog of carrot EP3-3 chitinase
AT3G25790	-1.07317	5.18012	3.9e-05	0.000564409	Ensembl_v29		myb-like transcription factor family protein
AT5G24100	-1.07288	3.7789	0.000128395	0.00150788	Ensembl_v29		Inactive leucine-rich repeat receptor-like serine/threonine-protein kinase At5g24100
AT1G29270	-1.07151	1.81835	0.00940664	0.0451792	Ensembl_v29		unknown protein%3B BEST Arabidopsis thaliana protein match is: unknown protein (TAIR:AT2G40435.1)%3B Has 98 Blast hits to 98 proteins in 15 species: Archae - 0%3B Bacteria - 0%3B Metazoa - 0%3B Fungi - 0%3B Plants - 98%3B Viruses - 0%3B Other Eukaryotes - 0 (source /.../ BLink).
AT2G26530	-1.07129	4.83333	0.000852783	0.00694788	Ensembl_v29	AR781	Protein of unknown function (DUF1645)
AT5G05900	-1.07102	1.58153	0.0100153	0.0474263	Ensembl_v29	UGT76C3	UDP-glycosyltransferase 76C3
AT1G16070	-1.07067	1.61256	0.00501297	0.0278333	Ensembl_v29	TULP8	Tubby-like protein 8
AT1G64370	-1.07044	6.44618	1.3e-05	0.000219434	Ensembl_v29		unknown protein%3B Has 773 Blast hits to 375 proteins in 118 species: Archae - 0%3B Bacteria - 97%3B Metazoa - 421%3B Fungi - 108%3B Plants - 31%3B Viruses - 0%3B Other Eukaryotes - 116 (source: NCBI BLink).
AT5G55730	-1.07003	4.93071	8.97e-05	0.00111831	Ensembl_v29	FLA1	Fasciclin-like arabinogalactan protein 1
AT5G10310	-1.06931	-0.265344	0.0231682	0.088403	Ensembl_v29	EPFL1	EPIDERMAL PATTERNING FACTOR-like protein 1
AT1G66250	-1.069	3.37043	0.000950969	0.00758724	Ensembl_v29		Glucan endo-1%2C3-beta-glucosidase 2
AT1G44350	-1.06797	3.87357	0.00570522	0.0308504	Ensembl_v29	ILL6	IAA-amino acid hydrolase ILR1-like 6
AT3G09922	-1.06784	8.54072	0.018011	0.0731336	Ensembl_v29	IPS1	induced by phosphate starvation1
AT2G19250	-1.06751	2.88349	0.00447772	0.0255072	Ensembl_v29		pseudogene%2C similar to Magnesium-chelatase subunit chlD%2C chloroplast precursor (Mg- protoporphyrin IX chelatase) (Mg-chelatase subunit D). (Common tobacco)%2C similar to SP
AT3G57970	-1.0672	0.904987	0.00713568	0.036712	Ensembl_v29		Emsy N Terminus (ENT)/ plant Tudor-like domains-containing protein
AT1G77360	-1.06709	1.16741	0.00528702	0.0290386	Ensembl_v29		Pentatricopeptide repeat-containing protein At1g77360%2C mitochondrial
AT1G23080	-1.06705	5.53486	1.92e-06	4.29e-05	Ensembl_v29	PIN7	Auxin efflux carrier component 7
AT4G17970	-1.06694	2.75798	0.00414026	0.0240719	Ensembl_v29	ALMT12	Aluminum-activated malate transporter 12
AT2G38310	-1.06601	6.57066	2.56e-05	0.000393034	Ensembl_v29	PYL4	Abscisic acid receptor PYL4
AT1G30530	-1.06586	1.55169	0.0186847	0.075318	Ensembl_v29	UGT78D1	UDP-glycosyltransferase 78D1
AT3G05690	-1.0657	4.96616	7.43e-05	0.000952273	Ensembl_v29	NFYA2	Nuclear transcription factor Y subunit A-2
AT5G44785	-1.06551	3.68888	3.01e-05	0.000452133	Ensembl_v29	OSB3	Protein OSB3%2C chloroplastic/mitochondrial
AT2G26180	-1.065	2.60554	0.00153622	0.0111527	Ensembl_v29	IQD6	IQ-domain 6
AT3G14540	-1.06348	2.90066	0.00495254	0.0275626	Ensembl_v29	TPS19	Terpenoid synthase 19
AT4G19985	-1.06321	1.77516	0.00671835	0.0350428	Ensembl_v29		Acyl-CoA N-acyltransferases (NAT) superfamily protein
AT5G25640	-1.06314	2.7485	0.000466736	0.00430891	Ensembl_v29		Rhomboid-related intramembrane serine protease family protein
AT1G13750	-1.06302	4.65343	0.0038939	0.0230517	Ensembl_v29	PAP1	Probable inactive purple acid phosphatase 1
AT4G35180	-1.06179	1.13788	0.0040703	0.0237604	Ensembl_v29	LHT7	Lysine histidine transporter-like 7
AT1G25460	-1.06146	1.19991	0.019934	0.0789035	Ensembl_v29		NAD(P)-binding Rossmann-fold superfamily protein
AT1G13110	-1.0604	6.45961	0.00302669	0.0189782	Ensembl_v29	CYP71B7	Cytochrome P450 71B7
AT5G42020	-1.06036	9.72936	4.68e-05	0.000654244	Ensembl_v29	MED37F	Mediator of RNA polymerase II transcription subunit 37f
AT3G53600	-1.05965	0.313231	0.0510795	0.156619	Ensembl_v29		C2H2-type zinc finger family protein
AT5G45970	-1.05954	2.11388	0.0248894	0.0932139	Ensembl_v29	ARAC2	Rac-like GTP-binding protein ARAC2
AT2G14900	-1.05895	5.1902	0.000104469	0.00127698	Ensembl_v29	GASA7	Gibberellin-regulated protein 7
AT4G18501	-1.05778	-0.364009	0.0200557	0.0792713	Ensembl_v29		unknown protein%3B Has 35333 Blast hits to 34131 proteins in 2444 species: Archae - 798%3B Bacteria - 22429%3B Metazoa - 974%3B Fungi - 991%3B Plants - 531%3B Viruses - 0%3B Other Eukaryotes - 9610 (source: NCBI BLink).
AT1G64580	-1.05778	2.30121	0.00204654	0.0138649	Ensembl_v29		Pentatricopeptide repeat-containing protein At1g64580
AT5G66005	-1.05736	2.22445	0.00554804	0.0301822	Ensembl_v29		Expressed protein
AT5G15290	-1.05707	2.15498	0.0110571	0.0510895	Ensembl_v29	CASP5	Casparian strip membrane protein 5
AT4G28490	-1.05674	2.25068	0.0112351	0.0517473	Ensembl_v29	RLK5	Receptor-like protein kinase 5
AT4G34570	-1.05637	3.85087	0.000172696	0.00192621	Ensembl_v29	THY-2	Bifunctional dihydrofolate reductase-thymidylate synthase 2
AT5G43890	-1.0557	1.37051	0.00576009	0.0310581	Ensembl_v29	YUC5	Probable indole-3-pyruvate monooxygenase YUCCA5
AT5G60020	-1.05513	2.63923	0.0409527	0.133727	Ensembl_v29	LAC17	Laccase-17
AT1G61930	-1.05512	3.00869	0.00378559	0.0225427	Ensembl_v29		Protein of unknown function%2C DUF584
AT1G61050	-1.05497	3.19163	0.00569912	0.0308262	Ensembl_v29		alpha 1%2C4-glycosyltransferase family protein
AT5G18150	-1.05479	4.48642	6e-05	0.000807718	Ensembl_v29		Methyltransferase-related protein
AT5G28660	-1.05411	-0.775353	0.0466712	0.146938	Ensembl_v29		NHL domain-containing protein
AT1G53560	-1.0534	4.39839	0.000191364	0.0020839	Ensembl_v29		Ribosomal protein L18ae family
AT2G24150	-1.05338	4.84967	5.07e-05	0.000697531	Ensembl_v29	HHP3	Heptahelical transmembrane protein 3
AT3G44320	-1.05331	6.14504	8.65e-06	0.000156896	Ensembl_v29	NIT3	Nitrilase 3
AT1G62520	-1.05302	1.51653	0.0153326	0.0652061	Ensembl_v29		unknown protein%3B BEST Arabidopsis thaliana protein match is: unknown protein (TAIR:AT4G12450.1)%3B Has 388 Blast hits to 388 proteins in 26 species: Archae - 0%3B Bacteria - 1%3B Metazoa - 0%3B Fungi - 8%3B Plants - 376%3B Viruses - 0%3B Other Eukaryotes - 3 (sou /.../CBI BLink).
AT4G11080	-1.05249	3.95131	0.00064095	0.00552512	Ensembl_v29	HMGB13	High mobility group B protein 13
AT4G22300	-1.0524	4.43101	7.98e-06	0.000147375	Ensembl_v29	SOBER1	carboxylesterases
AT4G00380	-1.05208	1.69096	0.00774742	0.0389443	Ensembl_v29	FDM2	Factor of DNA methylation 2
AT1G61190	-1.0517	2.59163	0.00245501	0.0159724	Ensembl_v29		Probable disease resistance protein At1g61190
AT1G02350	-1.05169	0.0367607	0.0305671	0.107903	Ensembl_v29		protoporphyrinogen oxidase-related
AT3G58990	-1.05167	6.37409	0.00010116	0.00124056	Ensembl_v29	IPMI1	3-isopropylmalate dehydratase small subunit 2
AT1G51680	-1.05115	7.63749	0.00651264	0.0342254	Ensembl_v29	4CL1	4-coumarate--CoA ligase 1
AT5G38030	-1.05063	6.05714	0.00601573	0.0321971	Ensembl_v29		MATE efflux family protein
AT4G35160	-1.05059	5.31858	0.00164135	0.0117042	Ensembl_v29		O-methyltransferase family protein
AT3G52520	-1.05036	1.02621	0.0109804	0.0508154	Ensembl_v29		unknown protein%3B BEST Arabidopsis thaliana protein match is: unknown protein (TAIR:AT5G06280.3)%3B Has 24 Blast hits to 24 proteins in 7 species: Archae - 0%3B Bacteria - 0%3B Metazoa - 0%3B Fungi - 0%3B Plants - 24%3B Viruses - 0%3B Other Eukaryotes - 0 (source: /.../BLink).
AT5G45340	-1.05033	3.74107	0.0171014	0.070536	Ensembl_v29	CYP707A3	Abscisic acid 8'-hydroxylase 3
AT2G32390	-1.05003	3.56435	0.00101775	0.0080049	Ensembl_v29	GLR3.5	glutamate receptor 3.5
AT3G27640	-1.04937	2.4906	0.00360041	0.0217169	Ensembl_v29		Transducin/WD40 repeat-like superfamily protein
AT1G17360	-1.04831	4.53013	1.4e-05	0.000234904	Ensembl_v29		BEST Arabidopsis thaliana protein match is: COP1-interacting protein-related (TAIR:AT1G72410.1)%3B Has 9949 Blast hits to 7480 proteins in 576 species: Archae - 12%3B Bacteria - 1007%3B Metazoa - 3636%3B Fungi - 982%3B Plants - 444%3B Viruses - 50%3B Other Eukary /.../ 3818 (source: NCBI BLink).
AT4G02050	-1.04736	6.27078	0.00168793	0.0119281	Ensembl_v29	STP7	Sugar transport protein 7
AT3G44790	-1.04708	0.583573	0.0155576	0.06591	Ensembl_v29		MATH domain and coiled-coil domain-containing protein At3g44790
AT1G54450	-1.04599	3.065	0.000666602	0.00569677	Ensembl_v29	B''DELTA	Probable serine/threonine protein phosphatase 2A regulatory subunit B''delta
AT1G11270	-1.04552	1.62217	0.00519019	0.0286318	Ensembl_v29		F-box protein At1g11270
AT5G05880	-1.04507	3.39531	0.000144553	0.00166043	Ensembl_v29	UGT76C4	UDP-glycosyltransferase 76C4
AT1G54030	-1.0439	7.11502	0.000489135	0.00446327	Ensembl_v29	MVP1	Inactive GDSL esterase/lipase-like protein 25
AT1G37130	-1.0439	8.32274	0.00366342	0.0220331	Ensembl_v29	NIA2	Nitrate reductase [NADH] 2
AT1G72070	-1.04386	1.93703	0.0131966	0.0582358	Ensembl_v29		Chaperone DnaJ-domain superfamily protein
AT1G28400	-1.04378	7.46185	1.37e-05	0.00023025	Ensembl_v29		unknown protein%3B FUNCTIONS IN: molecular_function unknown%3B INVOLVED IN: biological_process unknown%3B LOCATED IN: endomembrane system%3B EXPRESSED IN: 22 plant structures%3B EXPRESSED DURING: 13 growth stages%3B BEST Arabidopsis thaliana protein match is: u /.../ protein (TAIR:AT2G33850.1)%3B Has 45374 Blast hits to 18870 proteins in 668 species: Archae - 72%3B Bacteria - 1460%3B Metazoa - 11…
AT2G21260	-1.04365	0.338746	0.00834902	0.0412443	Ensembl_v29		NAD(P)-linked oxidoreductase superfamily protein
AT4G11130	-1.04328	2.92852	0.000887553	0.00717537	Ensembl_v29	RDR2	RNA-dependent RNA polymerase 2
AT5G10278	-1.04294	2.16256	0.00248756	0.0161507	Ensembl_v29		other RNA
AT5G08370	-1.04236	3.21208	0.00170374	0.0119891	Ensembl_v29	AGAL2	Alpha-galactosidase 2
AT5G28540	-1.04202	8.82112	2.92e-05	0.000440251	Ensembl_v29	MED37A	Mediator of RNA polymerase II transcription subunit 37a
AT4G05190	-1.0414	4.60916	8.2e-06	0.000150504	Ensembl_v29	ATK5	Kinesin-5
AT1G16730	-1.04135	-0.0440559	0.0567996	0.169283	Ensembl_v29	UP6	unknown protein 6
AT5G05600	-1.04132	5.30839	0.0117841	0.0536214	Ensembl_v29		2-oxoglutarate (2OG) and Fe(II)-dependent oxygenase superfamily protein
AT3G30350	-1.04126	2.12319	0.0589828	0.173906	Ensembl_v29	RGF4	Root meristem growth factor 4
AT1G34315	-1.04099	3.91388	0.000110397	0.00133818	Ensembl_v29		unknown protein%3B FUNCTIONS IN: molecular_function unknown%3B INVOLVED IN: biological_process unknown%3B LOCATED IN: endomembrane system%3B BEST Arabidopsis thaliana protein match is: unknown protein (TAIR:AT3G31400.1)%3B Has 4 Blast hits to 4 proteins in 1 /.../s: Archae - 0%3B Bacteria - 0%3B Metazoa - 0%3B Fungi - 0%3B Plants - 4%3B Viruses - 0%3B Other Eukaryotes - 0 (source: NCBI BLink).
AT3G04605	-1.04098	3.96998	0.000311717	0.00311403	Ensembl_v29		transposable element gene
AT2G19200	-1.04088	2.54527	0.00246312	0.0160141	Ensembl_v29		unknown protein
AT1G13260	-1.03964	6.84445	0.00256884	0.0165984	Ensembl_v29	RAV1	AP2/ERF and B3 domain-containing transcription factor RAV1
AT5G13550	-1.0389	6.03365	0.000340864	0.00334671	Ensembl_v29	SULTR4%3B1	Sulfate transporter 4.1%2C chloroplastic
AT4G37480	-1.0388	2.74285	0.00144994	0.0106742	Ensembl_v29		Chaperone DnaJ-domain superfamily protein
AT4G18300	-1.0387	2.7068	0.00086556	0.00702769	Ensembl_v29		Trimeric LpxA-like enzyme
AT1G64065	-1.03854	2.16475	0.00680658	0.0353661	Ensembl_v29		Late embryogenesis abundant (LEA) hydroxyproline-rich glycoprotein family
AT5G11210	-1.03713	2.97322	0.0187081	0.0753638	Ensembl_v29	ATGLR2.5	glutamate receptor 2.5
AT3G52360	-1.03706	5.14787	5.63e-05	0.00076644	Ensembl_v29		unknown protein%3B FUNCTIONS IN: molecular_function unknown%3B INVOLVED IN: response to karrikin%3B LOCATED IN: endomembrane system%3B EXPRESSED IN: 23 plant structures%3B EXPRESSED DURING: 14 growth stages%3B BEST Arabidopsis thaliana protein match is: unknown /.../in (TAIR:AT2G35850.1)%3B Has 34 Blast hits to 34 proteins in 10 species: Archae - 0%3B Bacteria - 0%3B Metazoa - 0%3B Fungi - 0%3B P…
AT3G09480	-1.03695	1.45796	0.00584629	0.0314465	Ensembl_v29		Histone H2B.5
AT4G36900	-1.03669	3.99874	0.000721528	0.0060895	Ensembl_v29	RAP2-10	Ethylene-responsive transcription factor RAP2-10
AT5G23870	-1.03622	2.62709	0.00135268	0.0100961	Ensembl_v29	PAE9	Pectin acetylesterase 9
AT4G37450	-1.03617	4.76702	0.00245179	0.015957	Ensembl_v29	AGP18	Lysine-rich arabinogalactan protein 18
AT5G07800	-1.03528	1.84349	0.00774801	0.0389443	Ensembl_v29		Flavin-containing monooxygenase FMO GS-OX-like 9
AT5G08240	-1.03527	5.93178	0.00274035	0.0175206	Ensembl_v29		unknown protein%3B BEST Arabidopsis thaliana protein match is: unknown protein (TAIR:AT5G23160.1)%3B Has 69 Blast hits to 69 proteins in 10 species: Archae - 0%3B Bacteria - 1%3B Metazoa - 0%3B Fungi - 0%3B Plants - 68%3B Viruses - 0%3B Other Eukaryotes - 0 (source /.../ BLink).
AT1G10560	-1.03515	2.06562	0.00610814	0.03256	Ensembl_v29	PUB18	U-box domain-containing protein 18
AT3G24000	-1.03503	2.62712	0.00444848	0.0253866	Ensembl_v29	PCMP-H87	Tetratricopeptide repeat (TPR)-like superfamily protein
AT1G69080	-1.03499	4.64233	0.00015482	0.00175908	Ensembl_v29		Adenine nucleotide alpha hydrolases-like superfamily protein
AT2G02990	-1.03476	3.98864	0.0068511	0.0355387	Ensembl_v29	RNS1	Ribonuclease 1
AT2G19590	-1.03414	3.18625	0.000332715	0.00328208	Ensembl_v29	ACO1	1-aminocyclopropane-1-carboxylate oxidase 1
AT5G59320	-1.03409	4.22345	0.000101991	0.00124994	Ensembl_v29	LTP3	Non-specific lipid-transfer protein 3
AT5G62340	-1.03395	4.38949	0.00634983	0.0335568	Ensembl_v29		Plant invertase/pectin methylesterase inhibitor superfamily protein
AT2G35140	-1.03377	2.23024	0.00241596	0.0157673	Ensembl_v29		DCD (Development and Cell Death) domain protein
AT5G63595	-1.0336	4.67141	0.000467411	0.00431021	Ensembl_v29	FLS4	Probable flavonol synthase 4
AT1G35560	-1.03176	1.40972	0.00992342	0.0471213	Ensembl_v29	TCP23	Transcription factor TCP23
AT2G17650	-1.03173	1.25817	0.00539933	0.0295779	Ensembl_v29	AAE2	Probable acyl-activating enzyme 2
AT4G37900	-1.03156	4.18298	0.0222156	0.0855642	Ensembl_v29	GRDP2	Glycine-rich domain-containing protein 2
AT1G79580	-1.03146	2.77269	0.00560651	0.03043	Ensembl_v29	SMB	Protein SOMBRERO
AT4G16140	-1.03131	2.73979	0.00215232	0.0144105	Ensembl_v29		proline-rich family protein
AT2G20950	-1.03123	5.24478	0.000111885	0.00135273	Ensembl_v29		Arabidopsis phospholipase-like protein (PEARLI 4) family
AT4G02410	-1.03108	3.15458	0.0752201	0.205226	Ensembl_v29	LECRK43	L-type lectin-domain containing receptor kinase IV.3
AT2G23630	-1.03101	3.63418	0.000493969	0.00449434	Ensembl_v29	sks16	SKU5 similar 16
AT5G11510	-1.03096	3.81406	0.000112288	0.00135587	Ensembl_v29	MYB3R-4	myb domain protein 3r-4
AT4G03010	-1.03067	0.921278	0.0170735	0.0705281	Ensembl_v29		RNI-like superfamily protein
AT4G02130	-1.03056	3.49331	0.000347617	0.00340238	Ensembl_v29	GATL6	Probable galacturonosyltransferase-like 6
AT1G73875	-1.03048	3.46816	0.000150271	0.00171462	Ensembl_v29	CCR4-5	Carbon catabolite repressor protein 4 homolog 5
AT4G01540	-1.02991	4.74982	0.000216968	0.00231986	Ensembl_v29	NAC68	NAC domain-containing protein 68
AT4G37730	-1.02985	3.46093	0.000463879	0.00428673	Ensembl_v29	AtbZIP7	basic leucine-zipper 7
AT1G70520	-1.02916	4.41273	0.000564536	0.00499189	Ensembl_v29	CRK2	Cysteine-rich receptor-like protein kinase 2
AT1G20850	-1.02882	4.80084	0.000817818	0.00671522	Ensembl_v29	XCP2	Xylem cysteine proteinase 2
AT4G03140	-1.02793	1.66088	0.00593271	0.0318522	Ensembl_v29		NAD(P)-binding Rossmann-fold superfamily protein
AT3G47960	-1.02745	4.62295	9.46e-05	0.00117405	Ensembl_v29	NPF2.10	Protein NRT1/ PTR FAMILY 2.10
AT2G15390	-1.02716	4.85507	0.00316387	0.019623	Ensembl_v29	FUT4	Probable fucosyltransferase 4
AT4G36740	-1.02705	1.33846	0.0136204	0.0595902	Ensembl_v29	ATHB-40	Homeobox-leucine zipper protein ATHB-40
AT5G01970	-1.02644	4.67346	1.57e-05	0.000259481	Ensembl_v29		unknown protein%3B BEST Arabidopsis thaliana protein match is: unknown protein (TAIR:AT1G30050.1)%3B Has 240 Blast hits to 236 proteins in 72 species: Archae - 0%3B Bacteria - 15%3B Metazoa - 51%3B Fungi - 19%3B Plants - 119%3B Viruses - 0%3B Other Eukaryotes - 36 /.../e: NCBI BLink).
AT3G04110	-1.02612	3.25026	0.0574086	0.170636	Ensembl_v29	GLR1.1	Glutamate receptor 1.1
AT4G13070	-1.02553	1.94373	0.0055927	0.0303988	Ensembl_v29		RNA-binding CRS1 / YhbY (CRM) domain protein
AT5G54530	-1.02472	0.117202	0.0547806	0.165262	Ensembl_v29		Protein of unknown function%2C DUF538
AT1G17300	-1.02398	3.15874	0.000508003	0.00458442	Ensembl_v29		unknown protein%3B BEST Arabidopsis thaliana protein match is: unknown protein (TAIR:AT1G17285.1)%3B Has 27 Blast hits to 27 proteins in 4 species: Archae - 0%3B Bacteria - 0%3B Metazoa - 0%3B Fungi - 0%3B Plants - 27%3B Viruses - 0%3B Other Eukaryotes - 0 (source: /.../BLink).
AT5G60280	-1.02305	3.13169	0.00244357	0.0159254	Ensembl_v29	LECRK18	L-type lectin-domain containing receptor kinase I.8
AT5G35926	-1.02278	0.773909	0.012829	0.0571621	Ensembl_v29		Protein with RNI-like/FBD-like domains
AT4G31020	-1.02271	1.57821	0.00999896	0.0473895	Ensembl_v29		alpha/beta-Hydrolases superfamily protein
AT3G04070	-1.02243	5.03525	0.0208941	0.081591	Ensembl_v29	anac047	NAC domain containing protein 47
AT2G24390	-1.02241	3.16575	0.000633087	0.00546733	Ensembl_v29		AIG2-like (avirulence induced gene) family protein
AT5G10336	-1.02219	-1.82876	0.232223	0.432609	Ensembl_v29		unknown protein%3B Has 30201 Blast hits to 17322 proteins in 780 species: Archae - 12%3B Bacteria - 1396%3B Metazoa - 17338%3B Fungi - 3422%3B Plants - 5037%3B Viruses - 0%3B Other Eukaryotes - 2996 (source: NCBI BLink).
AT3G16920	-1.02166	4.00098	0.00142954	0.0105487	Ensembl_v29	CTL2	chitinase-like protein 2
AT1G08280	-1.02161	3.66594	0.000120307	0.00143161	Ensembl_v29		Glycosyltransferase family 29 (sialyltransferase) family protein
AT1G26250	-1.0216	6.71642	0.0064941	0.0341375	Ensembl_v29		Proline-rich extensin-like family protein
AT1G43010	-1.02159	0.0205034	0.046204	0.145777	Ensembl_v29		Putative pentatricopeptide repeat-containing protein At1g43010
AT4G17770	-1.02033	4.66687	4.32e-05	0.000611035	Ensembl_v29	TPS5	Alpha%2Calpha-trehalose-phosphate synthase [UDP-forming] 5
AT4G18940	-1.02026	2.96859	0.0481302	0.150221	Ensembl_v29		RNA ligase/cyclic nucleotide phosphodiesterase family protein
AT5G46900	-1.01952	4.65507	0.000566536	0.00500021	Ensembl_v29		Bifunctional inhibitor/lipid-transfer protein/seed storage 2S albumin superfamily protein
AT5G11920	-1.01911	4.24967	0.000501991	0.00454757	Ensembl_v29	CWINV6	Beta-fructofuranosidase%2C insoluble isoenzyme CWINV6
AT2G29670	-1.01897	3.40844	0.000414893	0.00390484	Ensembl_v29		Tetratricopeptide repeat (TPR)-like superfamily protein
AT1G14540	-1.01855	4.99568	0.00289391	0.0182915	Ensembl_v29	PER4	Peroxidase 4
AT3G07460	-1.01854	5.19976	8.06e-06	0.000148423	Ensembl_v29		Protein of unknown function%2C DUF538
AT1G06520	-1.01846	1.2668	0.0541872	0.163891	Ensembl_v29	GPAT1	Glycerol-3-phosphate acyltransferase 1
AT1G80555	-1.01818	2.43884	0.00317631	0.0196808	Ensembl_v29		Isocitrate/isopropylmalate dehydrogenase family protein
AT2G01210	-1.01803	3.10714	0.0032042	0.0198081	Ensembl_v29		Leucine-rich repeat protein kinase family protein
AT1G15900	-1.01744	1.17896	0.0236296	0.0898002	Ensembl_v29		unknown protein%3B Has 19 Blast hits to 19 proteins in 10 species: Archae - 0%3B Bacteria - 2%3B Metazoa - 0%3B Fungi - 0%3B Plants - 15%3B Viruses - 0%3B Other Eukaryotes - 2 (source: NCBI BLink).
AT2G15760	-1.01708	2.95813	0.0155126	0.0657639	Ensembl_v29		Protein of unknown function (DUF1645)
AT2G43700	-1.01651	2.44361	0.0145193	0.0625509	Ensembl_v29	LECRK54	L-type lectin-domain containing receptor kinase V.4
AT4G24890	-1.0158	3.26437	0.0118839	0.0539841	Ensembl_v29	PAP24	Probable inactive purple acid phosphatase 24
AT1G23200	-1.01552	3.17053	0.0190368	0.076216	Ensembl_v29	PME6	Probable pectinesterase/pectinesterase inhibitor 6
AT4G33985	-1.01538	2.95789	0.00169598	0.0119536	Ensembl_v29		Protein of unknown function (DUF1685)
AT3G17700	-1.01511	2.73701	0.00281478	0.0179054	Ensembl_v29	CNGC20	Probable cyclic nucleotide-gated ion channel 20%2C chloroplastic
AT3G28760	-1.0151	2.52144	0.00636925	0.0336247	Ensembl_v29		FUNCTIONS IN: molecular_function unknown%3B INVOLVED IN: biological_process unknown%3B LOCATED IN: chloroplast%3B EXPRESSED IN: 20 plant structures%3B EXPRESSED DURING: 13 growth stages%3B CONTAINS InterPro DOMAIN/s: 3-dehydroquinate synthase%2C prokaryotic-typ /.../erPro:IPR002812)%3B Has 390 Blast hits to 390 proteins in 131 species: Archae - 144%3B Bacteria - 105%3B Metazoa - 0%3B Fungi - 0%3B…
AT3G08840	-1.01508	4.64292	1.21e-05	0.000208299	Ensembl_v29		D-alanine--D-alanine ligase family
AT1G11670	-1.01464	7.13777	0.00115136	0.00888387	Ensembl_v29		MATE efflux family protein
AT1G28170	-1.01422	0.272765	0.0340323	0.116824	Ensembl_v29	SOT7	Cytosolic sulfotransferase 7
AT1G31170	-1.01409	3.26764	0.00116594	0.00897215	Ensembl_v29	SRX	Sulfiredoxin%2C chloroplastic/mitochondrial
AT3G23730	-1.01407	4.03559	0.0738527	0.202815	Ensembl_v29	XTH16	Probable xyloglucan endotransglucosylase/hydrolase protein 16
AT4G39570	-1.01407	2.94494	0.00144136	0.0106193	Ensembl_v29		F-box/kelch-repeat protein At4g39570
AT5G65350	-1.01392	-0.147661	0.0364764	0.122963	Ensembl_v29	HTR11	Histone H3-like 5
AT4G27590	-1.01377	1.6447	0.0124763	0.0559701	Ensembl_v29		Heavy metal transport/detoxification superfamily protein
AT4G03940	-1.01355	0.400872	0.0177041	0.0722921	Ensembl_v29		unknown protein%3B Has 8 Blast hits to 8 proteins in 3 species: Archae - 0%3B Bacteria - 0%3B Metazoa - 0%3B Fungi - 0%3B Plants - 6%3B Viruses - 0%3B Other Eukaryotes - 2 (source: NCBI BLink).
AT4G13770	-1.01307	6.97269	0.000364638	0.00354507	Ensembl_v29	CYP83A1	Cytochrome P450 83A1
AT4G29210	-1.013	5.63527	1.42e-05	0.000236452	Ensembl_v29	GGT3	Gamma-glutamyltranspeptidase 3
AT1G74080	-1.01292	2.1351	0.0156175	0.0661044	Ensembl_v29	MYB122	Transcription factor MYB122
AT2G07170	-1.01265	3.47505	0.00142326	0.010523	Ensembl_v29		ARM repeat superfamily protein
AT1G27350	-1.01177	5.89907	9.71e-06	0.000172742	Ensembl_v29		Ribosome associated membrane protein RAMP4
AT2G40330	-1.01172	6.10064	0.000106312	0.00129532	Ensembl_v29	PYL6	Abscisic acid receptor PYL6
AT1G17830	-1.01169	3.6229	0.0103874	0.0488084	Ensembl_v29		Protein of unknown function (DUF789)
AT5G15050	-1.01145	3.50055	0.000281859	0.00286894	Ensembl_v29		Core-2/I-branching beta-1%2C6-N-acetylglucosaminyltransferase family protein
AT5G65320	-1.01091	1.28071	0.0272807	0.0992939	Ensembl_v29	BHLH99	Transcription factor bHLH99
AT3G28100	-1.01066	2.14816	0.0054317	0.0297207	Ensembl_v29		WAT1-related protein At3g28100
AT3G06437	-1.01061	0.93155	0.0124208	0.055765	Ensembl_v29		pseudogene%2C hypothetical protein
AT3G46385	-1.01061	3.80913	0.000126551	0.0014918	Ensembl_v29		pseudogene of unknown protein
AT2G17220	-1.01051	4.71908	0.001227	0.00935364	Ensembl_v29		Protein kinase superfamily protein
AT1G03457	-1.01051	4.30588	0.000177267	0.00195781	Ensembl_v29	BRN2	RNA-binding protein BRN2
AT4G16260	-1.00958	8.93634	0.00127697	0.0096494	Ensembl_v29		Glycosyl hydrolase superfamily protein
AT1G11940	-1.00934	3.03773	0.00154399	0.0111918	Ensembl_v29		Core-2/I-branching beta-1%2C6-N-acetylglucosaminyltransferase family protein
AT2G32340	-1.00912	1.76153	0.00697417	0.0360598	Ensembl_v29		TraB family protein
AT1G60390	-1.00865	4.14553	0.000341497	0.00334901	Ensembl_v29	PG1	Probable polygalacturonase non-catalytic subunit At1g60390
AT1G02570	-1.00849	0.462721	0.0533026	0.161656	Ensembl_v29		unknown protein%3B BEST Arabidopsis thaliana protein match is: unknown protein (TAIR:AT1G02575.1)%3B Has 108 Blast hits to 55 proteins in 6 species: Archae - 0%3B Bacteria - 0%3B Metazoa - 0%3B Fungi - 0%3B Plants - 108%3B Viruses - 0%3B Other Eukaryotes - 0 (sourc /.../I BLink).
AT5G06230	-1.00823	1.97477	0.0741196	0.203223	Ensembl_v29	TBL9	Protein trichome birefringence-like 9
AT2G34510	-1.00798	2.38985	0.00319262	0.0197495	Ensembl_v29		Protein of unknown function%2C DUF642
AT2G37090	-1.00771	2.37257	0.0117609	0.0535286	Ensembl_v29	IRX9	Probable beta-1%2C4-xylosyltransferase IRX9
AT5G50400	-1.00751	4.86825	1.14e-05	0.00019795	Ensembl_v29	PAP27	Probable inactive purple acid phosphatase 27
AT3G07410	-1.00749	4.16503	0.000219562	0.00234096	Ensembl_v29	RABA5B	Ras-related protein RABA5b
AT1G77460	-1.00742	3.95647	8.12e-05	0.00102574	Ensembl_v29		Armadillo/beta-catenin-like repeat %3B C2 calcium/lipid-binding domain (CaLB) protein
AT5G24280	-1.00654	2.81202	0.000863464	0.00702277	Ensembl_v29	GMI1	gamma-irradiation and mitomycin c induced 1
AT3G26840	-1.00554	3.96029	0.000350427	0.00342456	Ensembl_v29		Acyltransferase-like protein At3g26840%2C chloroplastic
AT5G59680	-1.0048	4.51716	0.0101292	0.0478574	Ensembl_v29		Probable LRR receptor-like serine/threonine-protein kinase At5g59680
AT1G14185	-1.00408	3.00697	0.0133416	0.05867	Ensembl_v29		Glucose-methanol-choline (GMC) oxidoreductase family protein
AT3G27865	-1.00379	-0.513292	0.0493041	0.152672	Ensembl_v29		snoRNA
AT3G62720	-1.00317	4.69959	3.88e-05	0.000562197	Ensembl_v29	XXT1	Xyloglucan 6-xylosyltransferase 1
AT5G25220	-1.00289	4.50353	0.000460448	0.0042592	Ensembl_v29	KNAT3	Homeobox protein knotted-1-like 3
AT5G62480	-1.00255	5.12163	0.00499224	0.0277345	Ensembl_v29	GSTU9	Glutathione S-transferase U9
AT5G04330	-1.00171	2.35477	0.00256177	0.0165585	Ensembl_v29	CYP84A4	Cytochrome P450 84A4
AT1G49500	-1.00077	4.70318	0.000307152	0.00307904	Ensembl_v29		unknown protein%3B FUNCTIONS IN: molecular_function unknown%3B INVOLVED IN: biological_process unknown%3B LOCATED IN: endomembrane system%3B EXPRESSED IN: 19 plant structures%3B EXPRESSED DURING: 10 growth stages%3B BEST Arabidopsis thaliana protein match is: u /.../ protein (TAIR:AT3G19030.1)%3B Has 24 Blast hits to 24 proteins in 2 species: Archae - 0%3B Bacteria - 0%3B Metazoa - 0%3B Fungi - 0…
AT4G28410	-1.0005	4.21049	0.000414806	0.00390484	Ensembl_v29		Tyrosine transaminase family protein
AT1G35513	-1.00021	0.506128	0.0179483	0.0730104	Ensembl_v29		pseudogene of isochorismate synthase-related / isochorismate mutase-related
AT3G46590	1.00007	6.09367	3.17e-05	0.000472088	Ensembl_v29	TRP2	Telomere repeat-binding protein 2
AT4G01120	1.00049	6.02538	2.19e-05	0.000344653	Ensembl_v29	GBF2	G-box-binding factor 2
AT1G01480	1.00079	2.87195	0.0112428	0.051751	Ensembl_v29	ACS2	1-aminocyclopropane-1-carboxylate synthase 2
AT5G11450	1.00194	3.32945	0.0030256	0.0189777	Ensembl_v29	PPD5	PsbP domain-containing protein 5%2C chloroplastic
AT2G47400	1.0022	5.80721	4.12e-05	0.000588805	Ensembl_v29	CP12-1	Calvin cycle protein CP12-1%2C chloroplastic
AT2G03760	1.00232	5.63373	0.00119956	0.00918961	Ensembl_v29	SOT12	Cytosolic sulfotransferase 12
AT5G62150	1.00306	3.82632	0.00189957	0.013095	Ensembl_v29		peptidoglycan-binding LysM domain-containing protein
AT1G44575	1.00318	3.59988	0.0296022	0.105464	Ensembl_v29	PSBS	Photosystem II 22 kDa protein%2C chloroplastic
AT2G37520	1.00416	5.75231	1.22e-05	0.000209307	Ensembl_v29		Acyl-CoA N-acyltransferase with RING/FYVE/PHD-type zinc finger domain
AT5G54280	1.00435	5.99907	6.36e-06	0.000121028	Ensembl_v29	VIII-2	Myosin-2
AT2G37450	1.0051	2.89418	0.00715748	0.0367723	Ensembl_v29		WAT1-related protein At2g37450
AT1G21060	1.00558	2.03409	0.0034421	0.0209415	Ensembl_v29		Protein of unknown function%2C DUF547
AT5G17760	1.00568	6.29558	3.2e-05	0.000475578	Ensembl_v29		P-loop containing nucleoside triphosphate hydrolases superfamily protein
AT2G28560	1.00643	0.926886	0.0240482	0.0908235	Ensembl_v29	RAD51B	DNA repair protein RAD51 homolog 2
AT1G17060	1.00646	4.99892	0.00346495	0.0210407	Ensembl_v29	CYP72C1	cytochrome p450 72c1
AT1G63440	1.00665	6.05235	1.1e-05	0.00019243	Ensembl_v29	HMA5	Probable copper-transporting ATPase HMA5
AT5G48220	1.00673	3.39507	0.000332542	0.00328208	Ensembl_v29		Aldolase-type TIM barrel family protein
AT1G75180	1.00763	5.40933	1.53e-05	0.000252827	Ensembl_v29		Erythronate-4-phosphate dehydrogenase family protein
AT1G18430	1.00767	-0.60204	0.0294515	0.105066	Ensembl_v29		pre-tRNA
AT1G56180	1.0083	4.58551	3.45e-05	0.000509061	Ensembl_v29		unknown protein%3B INVOLVED IN: biological_process unknown%3B LOCATED IN: chloroplast%3B EXPRESSED IN: 23 plant structures%3B EXPRESSED DURING: 15 growth stages%3B BEST Arabidopsis thaliana protein match is: unknown protein (TAIR:AT5G27290.1)%3B Has 436 Blast h /.../ 436 proteins in 83 species: Archae - 0%3B Bacteria - 153%3B Metazoa - 0%3B Fungi - 0%3B Plants - 160%3B Viruses - 0%3B Other Eukary…
AT3G12300	1.00853	4.13097	4.22e-05	0.000599625	Ensembl_v29		unknown protein%3B FUNCTIONS IN: molecular_function unknown%3B INVOLVED IN: biological_process unknown%3B LOCATED IN: endomembrane system%3B EXPRESSED IN: 23 plant structures%3B EXPRESSED DURING: 15 growth stages%3B CONTAINS InterPro DOMAIN/s: Protein of unknow /.../tion DUF667 (InterPro:IPR007714)%3B Has 373 Blast hits to 371 proteins in 116 species: Archae - 0%3B Bacteria - 0%3B Metazoa - 213%3…
AT5G54230	1.00917	4.09541	0.00251065	0.0162783	Ensembl_v29	MYB49	myb domain protein 49
AT5G14680	1.00921	5.71527	1.21e-05	0.000207357	Ensembl_v29		Adenine nucleotide alpha hydrolases-like superfamily protein
AT3G44490	1.01041	1.3621	0.00598032	0.0320713	Ensembl_v29	HDA17	Histone deacetylase 17
AT3G48115	1.01063	4.50624	3.15e-05	0.000470134	Ensembl_v29		other RNA
AT1G04810	1.01113	7.26676	3.5e-05	0.000515133	Ensembl_v29	RPN2B	26S proteasome non-ATPase regulatory subunit 1 homolog B
AT1G47395	1.01117	1.59049	0.0504539	0.15539	Ensembl_v29		unknown protein%3B FUNCTIONS IN: molecular_function unknown%3B INVOLVED IN: biological_process unknown%3B LOCATED IN: endomembrane system%3B BEST Arabidopsis thaliana protein match is: unknown protein (TAIR:AT1G47400.1)%3B Has 9 Blast hits to 9 proteins in 2 /.../s: Archae - 0%3B Bacteria - 0%3B Metazoa - 0%3B Fungi - 0%3B Plants - 9%3B Viruses - 0%3B Other Eukaryotes - 0 (source: NCBI BLink).
AT1G12710	1.01123	4.66909	0.000133711	0.0015577	Ensembl_v29	P2A12	F-box protein PP2-A12
AT2G30070	1.01128	4.73323	0.000101152	0.00124056	Ensembl_v29	POT1	Potassium transporter 1
AT2G41460	1.01137	4.33941	6.97e-05	0.000906498	Ensembl_v29	ARP	DNA-(apurinic or apyrimidinic site) lyase%2C chloroplastic
AT5G14880	1.01139	6.91605	0.000177017	0.00195704	Ensembl_v29	POT8	Potassium transporter 8
AT2G33590	1.01166	5.85729	4.52e-06	9e-05	Ensembl_v29		NAD(P)-binding Rossmann-fold superfamily protein
AT5G01580	1.0125	1.31368	0.0368316	0.123873	Ensembl_v29	OSH1	gamma interferon responsive lysosomal thiol (GILT) reductase family protein
AT1G14860	1.01356	6.15085	0.000780617	0.00649359	Ensembl_v29	NUDT18	Nudix hydrolase 18%2C mitochondrial
AT1G69250	1.01399	6.18816	1.7e-05	0.000277626	Ensembl_v29		Nuclear transport factor 2 (NTF2) family protein with RNA binding (RRM-RBD-RNP motifs) domain
AT2G20210	1.01465	2.98883	0.00118937	0.00911896	Ensembl_v29		RNI-like superfamily protein
AT2G38180	1.01576	5.16766	1.07e-05	0.000188039	Ensembl_v29		GDSL esterase/lipase At2g38180
AT5G50720	1.01581	3.29016	0.00234515	0.0153957	Ensembl_v29	HVA22E	HVA22-like protein e
AT5G15750	1.016	5.42186	0.000127587	0.0015012	Ensembl_v29		Alpha-L RNA-binding motif/Ribosomal protein S4 family protein
AT1G48450	1.01644	5.31395	3.66e-06	7.49e-05	Ensembl_v29		Protein of unknown function (DUF760)
AT5G45105	1.01672	0.976122	0.328466	0.538281	Ensembl_v29	ZIP8	zinc transporter 8 precursor
AT2G41705	1.01718	5.42081	4.9e-05	0.000678995	Ensembl_v29		camphor resistance CrcB family protein
AT4G05170	1.01725	2.8631	0.00235156	0.0154217	Ensembl_v29	BHLH114	basic helix-loop-helix (bHLH) DNA-binding superfamily protein
AT5G42146	1.01974	3.20993	0.00162793	0.0116304	Ensembl_v29		unknown protein%3B Has 98 Blast hits to 98 proteins in 12 species: Archae - 0%3B Bacteria - 0%3B Metazoa - 0%3B Fungi - 0%3B Plants - 98%3B Viruses - 0%3B Other Eukaryotes - 0 (source: NCBI BLink).
AT4G33610	1.01984	5.95778	0.000254617	0.00262997	Ensembl_v29		glycine-rich protein
AT5G22290	1.02086	4.17452	2.74e-05	0.000416557	Ensembl_v29	NAC089	NAC domain-containing protein 89
AT3G28740	1.02232	7.77683	0.000321164	0.00318815	Ensembl_v29	CYP81D11	Cytochrome P450 81D11
AT1G30410	1.02366	5.9417	0.000157956	0.00179254	Ensembl_v29	ATMRP13	multidrug resistance-associated protein 13
AT5G38450	1.02374	1.71118	0.00588819	0.0316582	Ensembl_v29	CYP735A1	Cytokinin hydroxylase
AT3G51380	1.02408	0.87159	0.0574707	0.170755	Ensembl_v29	IQD20	IQ-domain 20
AT3G07490	1.02432	0.594923	0.0608613	0.177832	Ensembl_v29	CML3	Calmodulin-like protein 3
AT5G18290	1.02568	1.54053	0.00784915	0.0392895	Ensembl_v29	SIP1-2	Probable aquaporin SIP1-2
AT4G28030	1.02577	4.00552	0.000114765	0.00138001	Ensembl_v29		Acyl-CoA N-acyltransferases (NAT) superfamily protein
AT1G28920	1.02622	-1.24561	0.0903889	0.233084	Ensembl_v29		pre-tRNA
AT1G75410	1.02691	5.35969	0.00507599	0.0281335	Ensembl_v29	BLH3	BEL1-like homeodomain protein 3
AT1G54100	1.02757	8.84062	1.69e-05	0.000275957	Ensembl_v29	ALDH7B4	Aldehyde dehydrogenase family 7 member B4
AT3G12915	1.02835	2.66781	0.00146138	0.0107417	Ensembl_v29		Ribosomal protein S5/Elongation factor G/III/V family protein
AT3G44550	1.02921	6.17213	0.0083021	0.041034	Ensembl_v29	FAR5	Probable fatty acyl-CoA reductase 5
AT2G28470	1.02975	6.41061	0.00894919	0.0435252	Ensembl_v29	BGAL8	Beta-galactosidase 8
AT5G58650	1.02982	3.66271	0.000611545	0.0053188	Ensembl_v29	PSY1	Protein PSY1
AT1G34760	1.03109	2.96295	0.0248419	0.0931311	Ensembl_v29	GRF11	14-3-3-like protein GF14 omicron
AT2G47810	1.03112	0.74485	0.0126415	0.0565591	Ensembl_v29	NFYB5	Nuclear transcription factor Y subunit B-5
AT1G75350	1.03115	4.1309	7.46e-05	0.000955717	Ensembl_v29	RPL31	50S ribosomal protein L31%2C chloroplastic
AT3G11930	1.03177	7.53677	1.95e-05	0.000312843	Ensembl_v29		Adenine nucleotide alpha hydrolases-like superfamily protein
AT3G01730	1.03192	1.32141	0.0132788	0.0584483	Ensembl_v29		unknown protein%3B Has 8 Blast hits to 8 proteins in 2 species: Archae - 0%3B Bacteria - 0%3B Metazoa - 0%3B Fungi - 0%3B Plants - 8%3B Viruses - 0%3B Other Eukaryotes - 0 (source: NCBI BLink).
AT5G22480	1.03248	5.18292	1.26e-05	0.000214645	Ensembl_v29		ZPR1 zinc-finger domain protein
AT5G67385	1.03265	1.51201	0.047253	0.148194	Ensembl_v29		BTB/POZ domain-containing protein At5g67385
AT3G02770	1.03278	5.33096	6.31e-06	0.000120489	Ensembl_v29		Putative 4-hydroxy-4-methyl-2-oxoglutarate aldolase 1
AT2G31082	1.03295	-0.132989	0.0492191	0.152534	Ensembl_v29	CLE7	CLAVATA3/ESR (CLE)-related protein 7
AT1G53440	1.03328	4.84699	6.7e-05	0.000878737	Ensembl_v29		Probable LRR receptor-like serine/threonine-protein kinase At1g53440
AT1G11655	1.03409	0.8128	0.0411316	0.134149	Ensembl_v29		unknown protein%3B BEST Arabidopsis thaliana protein match is: unknown protein (TAIR:AT4G21902.1)%3B Has 22 Blast hits to 22 proteins in 6 species: Archae - 0%3B Bacteria - 0%3B Metazoa - 0%3B Fungi - 0%3B Plants - 22%3B Viruses - 0%3B Other Eukaryotes - 0 (source: /.../BLink).
AT4G34135	1.03519	7.61975	0.000117061	0.00140095	Ensembl_v29	UGT73B2	UDP-glucosyl transferase 73B2
AT5G15190	1.03527	4.08428	0.000726053	0.00612163	Ensembl_v29		unknown protein%3B FUNCTIONS IN: molecular_function unknown%3B INVOLVED IN: biological_process unknown%3B LOCATED IN: chloroplast%3B EXPRESSED IN: 17 plant structures%3B EXPRESSED DURING: LP.04 four leaves visible%2C 4 anthesis%2C petal differentiation and expans /.../age%2C E expanded cotyledon stage%2C D bilateral stage%3B Has 7 Blast hits to 7 proteins in 3 species: Archae - 0%3B Bacteria - 0%…
AT2G28305	1.03631	3.04223	0.000829317	0.00678895	Ensembl_v29	LOG1	Cytokinin riboside 5'-monophosphate phosphoribohydrolase LOG1
AT1G30380	1.03691	4.53882	0.000211662	0.00226956	Ensembl_v29	PSAK	Photosystem I reaction center subunit psaK%2C chloroplastic
AT2G22980	1.03708	1.57807	0.039663	0.130898	Ensembl_v29	SCPL13	Serine carboxypeptidase-like 13
AT3G10986	1.0372	-0.039508	0.0162988	0.0681772	Ensembl_v29		Protein LURP-one-related 9
AT3G08885	1.03732	0.567443	0.013418	0.0589099	Ensembl_v29		pseudogene%2C ferritin%2C similar to ferritin GB:S71265 (Arabidopsis thaliana)%3B blastp match of 48%25 identity and 2.0e-29 P-value to SP
AT1G28230	1.03747	0.733082	0.0616532	0.179312	Ensembl_v29	PUP1	Purine permease 1
AT2G24140	1.03749	0.935579	0.0257088	0.0954517	Ensembl_v29		Protein of unknown function%2C DUF593
AT3G01750	1.03789	2.77213	0.0015332	0.0111436	Ensembl_v29		Ankyrin repeat family protein
AT1G74320	1.03927	4.46611	3.21e-05	0.000476181	Ensembl_v29	F1O17.1	Probable choline kinase 2
AT3G06125	1.03984	1.58423	0.0126538	0.0565957	Ensembl_v29		other RNA
AT5G01450	1.04053	5.01368	1.26e-05	0.000214738	Ensembl_v29		RING/U-box superfamily protein
AT5G54270	1.04312	3.18267	0.0191516	0.0765294	Ensembl_v29	LHCB3	light-harvesting chlorophyll B-binding protein 3
AT1G67700	1.04382	4.08183	0.000163954	0.00185059	Ensembl_v29	HHL1	Protein HHL1%2C chloroplastic
AT5G42990	1.04402	5.69723	1.69e-06	3.81e-05	Ensembl_v29	UBC18	Probable ubiquitin-conjugating enzyme E2 18
AT5G41663	1.04477	1.06057	0.00629476	0.0333183	Ensembl_v29	MIR319B	MIR319/MIR319B%3B miRNA
AT1G19880	1.04484	6.96118	9.8e-06	0.000174104	Ensembl_v29		Regulator of chromosome condensation (RCC1) family protein
AT2G45695	1.04642	4.14798	0.000126246	0.00149007	Ensembl_v29	URM1-1	Ubiquitin-related modifier 1 homolog 1
AT5G42690	1.04652	5.04967	2.77e-06	5.88e-05	Ensembl_v29		Protein of unknown function%2C DUF547
AT3G52660	1.04797	5.70813	1.69e-06	3.8e-05	Ensembl_v29		RNA-binding (RRM/RBD/RNP motifs) family protein
AT5G42510	1.0485	2.78271	0.0187731	0.0755127	Ensembl_v29	DIR1	Dirigent protein 1
AT3G13080	1.0489	6.47097	0.000494893	0.0044984	Ensembl_v29	ABCC3	ABC transporter C family member 3
AT4G26560	1.04935	-0.218328	0.0735267	0.202184	Ensembl_v29	CBL7	Calcineurin B-like protein 7
AT1G49160	1.04949	5.50321	0.000531307	0.00475153	Ensembl_v29	WNK7	Probable serine/threonine-protein kinase WNK7
AT2G37680	1.04954	4.54173	6.87e-06	0.000129119	Ensembl_v29		CONTAINS InterPro DOMAIN/s: Vacuolar import/degradation protein Vid24 (InterPro:IPR018618)%3B Has 318 Blast hits to 317 proteins in 131 species: Archae - 0%3B Bacteria - 0%3B Metazoa - 80%3B Fungi - 184%3B Plants - 51%3B Viruses - 0%3B Other Eukaryotes - 3 (sourc /.../I BLink).
AT5G14140	1.05125	3.78461	8.65e-05	0.0010858	Ensembl_v29		zinc ion binding%3Bnucleic acid binding%3Bzinc ion binding
AT4G02920	1.05224	5.63724	3.23e-05	0.000478129	Ensembl_v29		unknown protein%3B BEST Arabidopsis thaliana protein match is: unknown protein (TAIR:AT1G03340.1)%3B Has 41 Blast hits to 41 proteins in 12 species: Archae - 0%3B Bacteria - 0%3B Metazoa - 0%3B Fungi - 0%3B Plants - 41%3B Viruses - 0%3B Other Eukaryotes - 0 (source /.../ BLink).
AT1G66580	1.05243	9.14881	2.31e-05	0.00036107	Ensembl_v29	RPL10C	60S ribosomal protein L10-3
AT2G43890	1.05306	1.72229	0.0318451	0.111084	Ensembl_v29		Pectin lyase-like superfamily protein
AT4G02555	1.05333	-2.34172	0.194366	0.387151	Ensembl_v29		snoRNA
AT5G48180	1.0563	8.81954	0.00550779	0.0300065	Ensembl_v29	NSP5	Nitrile-specifier protein 5
AT3G26520	1.05675	10.788	0.000536227	0.00478872	Ensembl_v29	TIP1-2	Aquaporin TIP1-2
AT3G18670	1.05776	1.33507	0.0115556	0.0528182	Ensembl_v29		Ankyrin repeat family protein
AT2G47890	1.05777	6.40309	0.000647863	0.00557706	Ensembl_v29	COL13	Zinc finger protein CONSTANS-LIKE 13
AT3G26650	1.05985	4.27913	0.00703826	0.03629	Ensembl_v29	GAPA1	Glyceraldehyde-3-phosphate dehydrogenase GAPA1%2C chloroplastic
AT3G13450	1.06088	5.50173	4.03e-05	0.000580137	Ensembl_v29	DIN4	2-oxoisovalerate dehydrogenase subunit beta 2%2C mitochondrial
AT1G53035	1.06184	2.77763	0.000865037	0.00702769	Ensembl_v29		unknown protein%3B FUNCTIONS IN: molecular_function unknown%3B INVOLVED IN: biological_process unknown%3B LOCATED IN: endomembrane system%3B EXPRESSED IN: 23 plant structures%3B EXPRESSED DURING: 13 growth stages%3B BEST Arabidopsis thaliana protein match is: u /.../ protein (TAIR:AT3G15358.1)%3B Has 49 Blast hits to 49 proteins in 9 species: Archae - 0%3B Bacteria - 0%3B Metazoa - 0%3B Fungi - 0…
AT2G41050	1.06205	3.28932	0.000161633	0.00182768	Ensembl_v29		PQ-loop repeat family protein / transmembrane family protein
AT5G44250	1.0621	4.99369	8.08e-06	0.00014866	Ensembl_v29		Protein of unknown function DUF829%2C transmembrane 53
AT3G07530	1.0628	3.20175	0.000149346	0.00170716	Ensembl_v29		CONTAINS InterPro DOMAIN/s: Beta-Casp domain (InterPro:IPR022712)%3B BEST Arabidopsis thaliana protein match is: cleavage and polyadenylation specificity factor 73 kDa subunit-II (TAIR:AT2G01730.1)%3B Has 624 Blast hits to 615 proteins in 160 species: A /.../- 54%3B Bacteria - 6%3B Metazoa - 333%3B Fungi - 44%3B Plants - 93%3B Viruses - 0%3B Other Eukaryotes - 94 (source: NCBI BLink).
AT3G61470	1.06297	4.68278	0.00441856	0.0252625	Ensembl_v29	LHCA2	photosystem I light harvesting complex gene 2
AT2G19530	1.06342	2.79313	0.000876223	0.00709898	Ensembl_v29		unknown protein%3B BEST Arabidopsis thaliana protein match is: unknown protein (TAIR:AT1G55160.2)%3B Has 461 Blast hits to 346 proteins in 80 species: Archae - 0%3B Bacteria - 16%3B Metazoa - 89%3B Fungi - 28%3B Plants - 57%3B Viruses - 0%3B Other Eukaryotes - 271 /.../e: NCBI BLink).
AT5G48250	1.06344	4.80048	6.1e-05	0.000818049	Ensembl_v29	COL10	Zinc finger protein CONSTANS-LIKE 10
AT1G23950	1.06403	0.965653	0.018993	0.0761213	Ensembl_v29		UPF0725 protein At1g23950
AT4G38860	1.0641	0.962718	0.00920224	0.0444314	Ensembl_v29		SAUR-like auxin-responsive protein family
AT5G06090	1.06452	3.93447	0.018978	0.0760934	Ensembl_v29	GPAT7	Glycerol-3-phosphate acyltransferase 7
AT3G56680	1.06513	5.80647	4.06e-06	8.26e-05	Ensembl_v29		Single-stranded nucleic acid binding R3H protein
AT3G13040	1.06566	5.71844	1.12e-06	2.68e-05	Ensembl_v29		myb-like HTH transcriptional regulator family protein
AT5G44582	1.06581	1.26139	0.0430817	0.138309	Ensembl_v29		unknown protein%3B FUNCTIONS IN: molecular_function unknown%3B INVOLVED IN: biological_process unknown%3B LOCATED IN: endomembrane system%3B BEST Arabidopsis thaliana protein match is: unknown protein (TAIR:AT5G44580.1)%3B Has 24 Blast hits to 24 proteins in /.../ies: Archae - 0%3B Bacteria - 0%3B Metazoa - 0%3B Fungi - 0%3B Plants - 24%3B Viruses - 0%3B Other Eukaryotes - 0 (source: NCBI BLink).
AT3G25719	1.06593	4.55495	4.2e-05	0.000596947	Ensembl_v29		unknown protein%3B Has 30201 Blast hits to 17322 proteins in 780 species: Archae - 12%3B Bacteria - 1396%3B Metazoa - 17338%3B Fungi - 3422%3B Plants - 5037%3B Viruses - 0%3B Other Eukaryotes - 2996 (source: NCBI BLink).
AT3G43230	1.06634	6.74977	3.17e-05	0.000472088	Ensembl_v29		RING/FYVE/PHD-type zinc finger family protein
AT1G12600	1.06763	1.83869	0.00774502	0.0389443	Ensembl_v29	UTR4	UDP-galactose/UDP-glucose transporter 4
AT1G61860	1.06834	2.03831	0.00680083	0.0353557	Ensembl_v29		Protein kinase superfamily protein
AT3G11580	1.06864	3.66741	0.000604743	0.00527814	Ensembl_v29	ARF32	B3 domain-containing protein At3g11580
AT5G54980	1.069	3.4793	0.00048387	0.00442165	Ensembl_v29		CASP-like protein 2D1
AT1G10682	1.07028	8.11773	1.08e-05	0.000189309	Ensembl_v29		other RNA
AT5G41910	1.0703	2.21734	0.00123036	0.00936854	Ensembl_v29	MED10A	Mediator of RNA polymerase II transcription subunit 10a
AT5G35320	1.07051	4.43883	6.51e-06	0.000123223	Ensembl_v29		unknown protein%3B Has 1807 Blast hits to 1807 proteins in 277 species: Archae - 0%3B Bacteria - 0%3B Metazoa - 736%3B Fungi - 347%3B Plants - 385%3B Viruses - 0%3B Other Eukaryotes - 339 (source: NCBI BLink).
AT2G23420	1.07077	5.75241	9.06e-07	2.22e-05	Ensembl_v29	NAPRT2	Nicotinate phosphoribosyltransferase 2
AT5G62740	1.07081	6.31604	4.1e-06	8.32e-05	Ensembl_v29	HIR1	Hypersensitive-induced response protein 1
AT5G47920	1.07146	2.61197	0.00572517	0.0309231	Ensembl_v29		unknown protein%3B BEST Arabidopsis thaliana protein match is: unknown protein (TAIR:AT5G13880.1)%3B Has 1807 Blast hits to 1807 proteins in 277 species: Archae - 0%3B Bacteria - 0%3B Metazoa - 736%3B Fungi - 347%3B Plants - 385%3B Viruses - 0%3B Other Eukaryotes - /.../source: NCBI BLink).
AT1G06980	1.07163	0.940346	0.0185052	0.0747542	Ensembl_v29		unknown protein%3B FUNCTIONS IN: molecular_function unknown%3B INVOLVED IN: biological_process unknown%3B LOCATED IN: endomembrane system%3B EXPRESSED IN: sepal%2C male gametophyte%2C carpel%3B EXPRESSED DURING: 4 anthesis%3B BEST Arabidopsis thaliana protein match /.../nknown protein (TAIR:AT2G30230.1)%3B Has 159 Blast hits to 159 proteins in 13 species: Archae - 0%3B Bacteria - 0%3B Metazoa - 0…
AT4G05180	1.07179	4.26611	0.0020555	0.0139106	Ensembl_v29	PSBQ2	Oxygen-evolving enhancer protein 3-2%2C chloroplastic
AT3G48700	1.07278	3.581	7.31e-05	0.000939929	Ensembl_v29	CXE13	Probable carboxylesterase 13
AT2G43820	1.07411	6.96102	0.00440702	0.0252187	Ensembl_v29	UGT74F2	UDP-glycosyltransferase 74F2
AT5G11600	1.07427	4.69576	3.3e-06	6.83e-05	Ensembl_v29		unknown protein%3B FUNCTIONS IN: molecular_function unknown%3B INVOLVED IN: biological_process unknown%3B LOCATED IN: chloroplast%3B EXPRESSED IN: 20 plant structures%3B EXPRESSED DURING: 11 growth stages%3B BEST Arabidopsis thaliana protein match is: unknown p /.../ (TAIR:AT1G19990.1)%3B Has 1807 Blast hits to 1807 proteins in 277 species: Archae - 0%3B Bacteria - 0%3B Metazoa - 736%3B Fungi - 3…
AT5G19540	1.07461	5.17992	1.24e-06	2.93e-05	Ensembl_v29		unknown protein%3B FUNCTIONS IN: molecular_function unknown%3B INVOLVED IN: biological_process unknown%3B LOCATED IN: chloroplast%3B EXPRESSED IN: 22 plant structures%3B EXPRESSED DURING: 13 growth stages%3B Has 1807 Blast hits to 1807 proteins in 277 species: /.../ - 0%3B Bacteria - 0%3B Metazoa - 736%3B Fungi - 347%3B Plants - 385%3B Viruses - 0%3B Other Eukaryotes - 339 (source: NCBI BLink).
AT2G14170	1.07524	7.45936	1.67e-05	0.000273602	Ensembl_v29	ALDH6B2	Methylmalonate-semialdehyde dehydrogenase [acylating]%2C mitochondrial
AT4G01995	1.07617	2.59411	0.00266655	0.0171009	Ensembl_v29		unknown protein%3B BEST Arabidopsis thaliana protein match is: unknown protein (TAIR:AT1G64680.1)%3B Has 30201 Blast hits to 17322 proteins in 780 species: Archae - 12%3B Bacteria - 1396%3B Metazoa - 17338%3B Fungi - 3422%3B Plants - 5037%3B Viruses - 0%3B Other Eu /.../es - 2996 (source: NCBI BLink).
AT1G17285	1.07644	3.36746	0.00457721	0.0259096	Ensembl_v29		unknown protein%3B FUNCTIONS IN: molecular_function unknown%3B INVOLVED IN: biological_process unknown%3B LOCATED IN: endomembrane system%3B BEST Arabidopsis thaliana protein match is: unknown protein (TAIR:AT1G17300.1)%3B Has 35333 Blast hits to 34131 protei /.../2444 species: Archae - 798%3B Bacteria - 22429%3B Metazoa - 974%3B Fungi - 991%3B Plants - 531%3B Viruses - 0%3B Other Eukaryotes - 96…
AT2G01850	1.07661	6.82201	2.49e-05	0.000384596	Ensembl_v29	XTH27	Probable xyloglucan endotransglucosylase/hydrolase protein 27
AT2G18890	1.07676	3.51168	0.00101485	0.00798807	Ensembl_v29		Protein kinase superfamily protein
AT3G11020	1.07714	2.33047	0.00492847	0.0274773	Ensembl_v29	DREB2B	Dehydration-responsive element-binding protein 2B
AT2G18740	1.07791	5.96841	5.05e-05	0.000696749	Ensembl_v29		Small nuclear ribonucleoprotein family protein
AT1G68030	1.07845	1.40661	0.00418457	0.0242846	Ensembl_v29		RING/FYVE/PHD zinc finger superfamily protein
AT3G26060	1.07865	3.259	0.000283963	0.00288724	Ensembl_v29	PRXQ	Peroxiredoxin Q%2C chloroplastic
AT2G41680	1.07887	5.34837	1.64e-06	3.71e-05	Ensembl_v29	NTRC	NADPH-dependent thioredoxin reductase 3
AT4G40070	1.07931	4.60558	0.00455941	0.0258398	Ensembl_v29	ATL32	RING-H2 finger protein ATL32
AT1G55510	1.08025	4.76089	5.85e-05	0.000791571	Ensembl_v29	BCDH BETA1	2-oxoisovalerate dehydrogenase subunit beta 1%2C mitochondrial
AT1G30280	1.08188	1.19765	0.00998396	0.0473491	Ensembl_v29		Chaperone DnaJ-domain superfamily protein
AT3G04810	1.08206	6.14545	4.34e-06	8.69e-05	Ensembl_v29	NEK2	Serine/threonine-protein kinase Nek2
AT5G15265	1.08415	4.4318	9.76e-05	0.00120646	Ensembl_v29		unknown protein%3B FUNCTIONS IN: molecular_function unknown%3B INVOLVED IN: biological_process unknown%3B LOCATED IN: endomembrane system%3B Has 5 Blast hits to 5 proteins in 3 species: Archae - 0%3B Bacteria - 0%3B Metazoa - 0%3B Fungi - 0%3B Plants - 5%3B Viruses - /.../her Eukaryotes - 0 (source: NCBI BLink).
AT3G27880	1.08438	5.65669	0.000805289	0.00664384	Ensembl_v29		Protein of unknown function (DUF1645)
AT3G13330	1.08463	7.90739	0.00066737	0.00570006	Ensembl_v29	PA200	proteasome activating protein 200
AT4G31140	1.0851	4.80369	3.51e-06	7.22e-05	Ensembl_v29		Glucan endo-1%2C3-beta-glucosidase 5
AT1G53050	1.0852	6.41113	1.72e-05	0.000279541	Ensembl_v29		Protein kinase superfamily protein
AT2G32210	1.08533	3.92497	4.15e-05	0.000591766	Ensembl_v29		unknown protein%3B BEST Arabidopsis thaliana protein match is: unknown protein (TAIR:AT2G32190.1)%3B Has 214 Blast hits to 214 proteins in 21 species: Archae - 0%3B Bacteria - 0%3B Metazoa - 1%3B Fungi - 10%3B Plants - 203%3B Viruses - 0%3B Other Eukaryotes - 0 (so /.../NCBI BLink).
AT4G10890	1.08625	4.33148	2.16e-05	0.000339908	Ensembl_v29		unknown protein%3B CONTAINS InterPro DOMAIN/s: Protein of unknown function DUF2439 (InterPro:IPR018838)%3B BEST Arabidopsis thaliana protein match is: unknown protein (TAIR:AT1G43722.1)%3B Has 30201 Blast hits to 17322 proteins in 780 species: Archae - 12 /.../eria - 1396%3B Metazoa - 17338%3B Fungi - 3422%3B Plants - 5037%3B Viruses - 0%3B Other Eukaryotes - 2996 (source: NCBI BLink).
AT2G47275	1.08646	0.331517	0.0390903	0.129439	Ensembl_v29	MIR403	MIR403%3B miRNA
AT1G35670	1.0865	6.47264	0.000233291	0.00245983	Ensembl_v29	CPK11	Calcium-dependent protein kinase 11
AT4G26580	1.08685	1.10643	0.0164101	0.0685063	Ensembl_v29		RING/U-box superfamily protein
AT1G22490	1.08702	1.05816	0.0365195	0.123021	Ensembl_v29	BHLH94	Transcription factor bHLH94
AT1G78380	1.08741	11.1112	2.64e-05	0.000403548	Ensembl_v29	GSTU19	Glutathione S-transferase U19
AT1G28830	1.08858	-2.57008	0.151503	0.329695	Ensembl_v29		pre-tRNA
AT5G10460	1.08868	4.87209	1.95e-06	4.34e-05	Ensembl_v29		Haloacid dehalogenase-like hydrolase (HAD) superfamily protein
AT5G65207	1.08934	6.76874	0.00298931	0.0187875	Ensembl_v29		unknown protein%3B BEST Arabidopsis thaliana protein match is: unknown protein (TAIR:AT5G10040.1)%3B Has 30201 Blast hits to 17322 proteins in 780 species: Archae - 12%3B Bacteria - 1396%3B Metazoa - 17338%3B Fungi - 3422%3B Plants - 5037%3B Viruses - 0%3B Other Eu /.../es - 2996 (source: NCBI BLink).
AT2G12550	1.08963	4.85921	5.45e-06	0.000105748	Ensembl_v29		ubiquitin-associated (UBA)/TS-N domain-containing protein
AT2G04135	1.09032	5.80874	0.0782924	0.211074	Ensembl_v29		transposable element gene
AT1G02440	1.09092	0.568986	0.0140513	0.060948	Ensembl_v29	ATARFD1A	ADP-ribosylation factor D1A
AT5G41570	1.09095	3.25435	0.00129056	0.00972092	Ensembl_v29	WRKY24	Probable WRKY transcription factor 24
AT4G13030	1.09284	4.03605	4.15e-05	0.000591811	Ensembl_v29		P-loop containing nucleoside triphosphate hydrolases superfamily protein
AT4G21323	1.09294	1.51484	0.00673658	0.0351081	Ensembl_v29		Subtilase family protein
AT4G19395	1.09361	0.0102844	0.0235646	0.0895893	Ensembl_v29	MIR168A	MIR168/MIR168A%3B miRNA
AT5G24735	1.09387	5.5257	1.54e-06	3.52e-05	Ensembl_v29		other RNA
AT3G13175	1.09471	2.66676	0.00371176	0.0222317	Ensembl_v29		unknown protein%3B FUNCTIONS IN: molecular_function unknown%3B INVOLVED IN: biological_process unknown%3B LOCATED IN: endomembrane system%3B EXPRESSED IN: 18 plant structures%3B EXPRESSED DURING: 12 growth stages%3B BEST Arabidopsis thaliana protein match is: u /.../ protein (TAIR:AT4G16400.1)%3B Has 29 Blast hits to 29 proteins in 8 species: Archae - 0%3B Bacteria - 0%3B Metazoa - 0%3B Fungi - 0…
AT5G61410	1.0961	5.94704	2.51e-06	5.41e-05	Ensembl_v29	RPE	D-ribulose-5-phosphate-3-epimerase
AT4G09750	1.09734	5.1585	4.38e-06	8.76e-05	Ensembl_v29		NAD(P)-binding Rossmann-fold superfamily protein
AT2G34670	1.09748	3.62039	0.000235207	0.00247295	Ensembl_v29		Protein of unknown function (DUF630 and DUF632)
AT1G02870	1.09765	5.23283	0.000129429	0.00151813	Ensembl_v29		FUNCTIONS IN: molecular_function unknown%3B INVOLVED IN: biological_process unknown%3B EXPRESSED IN: 23 plant structures%3B EXPRESSED DURING: 13 growth stages%3B CONTAINS InterPro DOMAIN/s: Ribosome biogenesis protein Nop16 (InterPro:IPR019002)%3B Has 104 Bla /.../s to 104 proteins in 57 species: Archae - 0%3B Bacteria - 0%3B Metazoa - 0%3B Fungi - 63%3B Plants - 35%3B Viruses - 0%3B Other Eukary…
AT2G44790	1.09859	10.101	3.87e-05	0.000561834	Ensembl_v29	UCC2	Uclacyanin-2
AT5G59260	1.09874	1.83849	0.012155	0.0548458	Ensembl_v29	LECRK21	Probable L-type lectin-domain containing receptor kinase II.1
AT1G80770	1.09882	4.41883	3.88e-06	7.89e-05	Ensembl_v29	PDE318	P-loop containing nucleoside triphosphate hydrolases superfamily protein
AT4G34030	1.09901	7.35451	0.00012279	0.00145657	Ensembl_v29	MCCB	Methylcrotonoyl-CoA carboxylase beta chain%2C mitochondrial
AT5G07322	1.0992	6.91078	5.04e-06	9.93e-05	Ensembl_v29		other RNA
AT4G14540	1.09928	0.702996	0.0109113	0.0506145	Ensembl_v29	NFYB3	Nuclear transcription factor Y subunit B-3
AT1G77110	1.09928	1.28807	0.00852169	0.0419435	Ensembl_v29	PIN6	Probable auxin efflux carrier component 6
AT5G15910	1.10141	5.63705	7.17e-07	1.81e-05	Ensembl_v29		NAD(P)-binding Rossmann-fold superfamily protein
AT3G10405	1.10227	1.57665	0.00401252	0.0235032	Ensembl_v29		unknown protein%3B FUNCTIONS IN: molecular_function unknown%3B INVOLVED IN: pollen development%3B LOCATED IN: chloroplast%3B Has 44 Blast hits to 44 proteins in 20 species: Archae - 0%3B Bacteria - 4%3B Metazoa - 0%3B Fungi - 0%3B Plants - 39%3B Viruses - 0%3B Other Eu /.../es - 1 (source: NCBI BLink).
AT1G64710	1.10232	1.92157	0.211797	0.409042	Ensembl_v29		GroES-like zinc-binding dehydrogenase family protein
AT5G03310	1.10397	-0.774788	0.0592165	0.174377	Ensembl_v29		SAUR-like auxin-responsive protein family
AT1G19750	1.10468	0.867346	0.00951556	0.0455631	Ensembl_v29		Transducin/WD40 repeat-like superfamily protein
AT4G18510	1.10616	4.45214	0.00391088	0.0230984	Ensembl_v29	CLE2	CLAVATA3/ESR (CLE)-related protein 2
AT5G28830	1.10639	4.99082	9.83e-07	2.38e-05	Ensembl_v29		calcium-binding EF hand family protein
AT1G25520	1.10664	5.80636	5.93e-07	1.53e-05	Ensembl_v29		GDT1-like protein 4
AT1G16916	1.10782	4.31246	5.12e-05	0.000704163	Ensembl_v29		unknown protein%3B FUNCTIONS IN: molecular_function unknown%3B INVOLVED IN: biological_process unknown%3B LOCATED IN: cellular_component unknown%3B Has 30201 Blast hits to 17322 proteins in 780 species: Archae - 12%3B Bacteria - 1396%3B Metazoa - 17338%3B Fungi - /.../ Plants - 5037%3B Viruses - 0%3B Other Eukaryotes - 2996 (source: NCBI BLink).
AT3G09760	1.10828	4.58681	1.96e-06	4.34e-05	Ensembl_v29		RING/U-box superfamily protein
AT3G04030	1.10834	2.99342	0.000230775	0.00244668	Ensembl_v29		Homeodomain-like superfamily protein
AT2G31085	1.10927	3.02251	0.0172854	0.0711522	Ensembl_v29	CLE6	CLAVATA3/ESR (CLE)-related protein 6
AT1G48350	1.10964	4.23212	0.000407932	0.00386309	Ensembl_v29	RPL18	50S ribosomal protein L18%2C chloroplastic
AT4G12120	1.10971	5.03954	1.25e-05	0.000212726	Ensembl_v29	SEC1B	Protein transport Sec1b
AT2G37925	1.11011	1.47631	0.00341538	0.0208067	Ensembl_v29	COPT4	Copper transporter 4
AT4G01935	1.11035	0.414736	0.0146874	0.0631025	Ensembl_v29		unknown protein%3B FUNCTIONS IN: molecular_function unknown%3B INVOLVED IN: biological_process unknown%3B LOCATED IN: chloroplast%3B Has 37 Blast hits to 37 proteins in 17 species: Archae - 0%3B Bacteria - 0%3B Metazoa - 0%3B Fungi - 0%3B Plants - 30%3B Viruses - 0%3B /.../Eukaryotes - 7 (source: NCBI BLink).
AT4G27700	1.11036	3.5371	4.12e-05	0.000588805	Ensembl_v29		Rhodanese-like domain-containing protein 14%2C chloroplastic
AT5G19875	1.11104	3.38995	7.79e-05	0.00099086	Ensembl_v29		unknown protein%3B FUNCTIONS IN: molecular_function unknown%3B INVOLVED IN: response to oxidative stress%3B LOCATED IN: endomembrane system%3B EXPRESSED IN: 21 plant structures%3B EXPRESSED DURING: 13 growth stages%3B BEST Arabidopsis thaliana protein match is: /.../wn protein (TAIR:AT2G31940.1)%3B Has 30201 Blast hits to 17322 proteins in 780 species: Archae - 12%3B Bacteria - 1396%3B Metazoa - …
AT1G70860	1.11143	3.28444	0.000533176	0.00476599	Ensembl_v29		Polyketide cyclase/dehydrase and lipid transport superfamily protein
AT4G33666	1.11345	4.28583	0.00248088	0.0161184	Ensembl_v29		unknown protein%3B FUNCTIONS IN: molecular_function unknown%3B INVOLVED IN: biological_process unknown%3B LOCATED IN: chloroplast%3B EXPRESSED IN: 19 plant structures%3B EXPRESSED DURING: 11 growth stages%3B Has 30201 Blast hits to 17322 proteins in 780 species /.../ae - 12%3B Bacteria - 1396%3B Metazoa - 17338%3B Fungi - 3422%3B Plants - 5037%3B Viruses - 0%3B Other Eukaryotes - 2996 (source: NC…
AT3G22550	1.11479	4.5971	0.000542754	0.00483273	Ensembl_v29		Protein of unknown function (DUF581)
AT2G14960	1.11578	2.32876	0.00174434	0.0121942	Ensembl_v29	GH3.1	Probable indole-3-acetic acid-amido synthetase GH3.1
AT5G64990	1.117	1.38626	0.0023336	0.0153466	Ensembl_v29	RABH1A	Ras-related protein RABH1a
AT2G35370	1.11965	2.26808	0.0380084	0.126679	Ensembl_v29	GDH1	Glycine cleavage system H protein 1%2C mitochondrial
AT2G12646	1.12063	4.56468	0.00781215	0.0391355	Ensembl_v29		PLATZ transcription factor family protein
AT5G28640	1.12164	6.1806	0.000405419	0.00384638	Ensembl_v29	GIF1	GRF1-interacting factor 1
AT4G39235	1.12189	2.90026	0.000212206	0.0022741	Ensembl_v29		unknown protein%3B BEST Arabidopsis thaliana protein match is: unknown protein (TAIR:AT3G05570.1)%3B Has 30201 Blast hits to 17322 proteins in 780 species: Archae - 12%3B Bacteria - 1396%3B Metazoa - 17338%3B Fungi - 3422%3B Plants - 5037%3B Viruses - 0%3B Other Eu /.../es - 2996 (source: NCBI BLink).
AT1G20630	1.12421	3.45922	0.000139052	0.00160604	Ensembl_v29	CAT1	Catalase-1
AT1G77860	1.12458	0.762778	0.00810439	0.0402891	Ensembl_v29	KOM	Rhomboid-related intramembrane serine protease family protein
AT2G30570	1.12532	4.43526	0.000453169	0.00420217	Ensembl_v29	PSBW	Photosystem II reaction center W protein%2C chloroplastic
AT5G04140	1.12577	2.44416	0.108618	0.26322	Ensembl_v29	GLU1	Ferredoxin-dependent glutamate synthase 1%2C chloroplastic/mitochondrial
AT1G50420	1.12591	4.71284	1.5e-06	3.44e-05	Ensembl_v29	SCL3	Scarecrow-like protein 3
AT2G37060	1.12634	4.97542	6.82e-07	1.72e-05	Ensembl_v29	NFYB8	Nuclear transcription factor Y subunit B-8
AT1G70630	1.12641	3.03571	0.000143726	0.00165597	Ensembl_v29		Nucleotide-diphospho-sugar transferase family protein
AT3G23430	1.12811	9.03962	4.45e-06	8.88e-05	Ensembl_v29	PHO1	Phosphate transporter PHO1
AT3G53460	1.1284	7.02806	7.58e-06	0.000140517	Ensembl_v29	CP29A	29 kDa ribonucleoprotein%2C chloroplastic
AT3G08010	1.12895	2.67659	0.000403109	0.00383218	Ensembl_v29	ATAB2	RNA binding
AT1G18270	1.13082	8.37703	0.000698855	0.00592143	Ensembl_v29		ketose-bisphosphate aldolase class-II family protein
AT3G62500	1.13145	0.565694	0.00905807	0.0438985	Ensembl_v29		BEST Arabidopsis thaliana protein match is: SET domain protein 14 (TAIR:AT3G61740.1)%3B Has 66 Blast hits to 66 proteins in 11 species: Archae - 0%3B Bacteria - 0%3B Metazoa - 0%3B Fungi - 0%3B Plants - 66%3B Viruses - 0%3B Other Eukaryotes - 0 (source: NCBI BLink).
AT3G48990	1.1316	9.07463	0.000190842	0.00208168	Ensembl_v29	AAE3	Oxalate--CoA ligase
AT4G33020	1.1321	0.83337	0.0295732	0.105402	Ensembl_v29	ZIP9	Zinc transporter 9
AT5G51010	1.13253	2.49391	0.000408731	0.0038642	Ensembl_v29		Rubredoxin-like superfamily protein
AT5G13750	1.13283	7.78331	0.000618253	0.00536626	Ensembl_v29	ZIFL1	Protein ZINC INDUCED FACILITATOR-LIKE 1
AT5G36925	1.13316	3.66816	6.82e-05	0.000889354	Ensembl_v29		unknown protein%3B BEST Arabidopsis thaliana protein match is: unknown protein (TAIR:AT5G36920.1)%3B Has 9 Blast hits to 9 proteins in 2 species: Archae - 0%3B Bacteria - 0%3B Metazoa - 0%3B Fungi - 0%3B Plants - 9%3B Viruses - 0%3B Other Eukaryotes - 0 (source: NC /.../nk).
AT1G60950	1.13426	5.94043	7.53e-07	1.89e-05	Ensembl_v29	FD2	Ferredoxin-2%2C chloroplastic
AT4G39800	1.13537	7.16194	6.98e-06	0.000130743	Ensembl_v29	IPS1	Inositol-3-phosphate synthase isozyme 1
AT1G12440	1.13579	6.19666	6.04e-07	1.55e-05	Ensembl_v29	SAP1	Zinc finger A20 and AN1 domain-containing stress-associated protein 1
AT3G09390	1.13632	8.32231	0.000197243	0.00213559	Ensembl_v29	MT2A	Metallothionein-like protein 2A
AT1G72490	1.13635	4.1226	7.99e-05	0.00101241	Ensembl_v29		unknown protein%3B BEST Arabidopsis thaliana protein match is: unknown protein (TAIR:AT1G17400.1)%3B Has 75 Blast hits to 75 proteins in 21 species: Archae - 0%3B Bacteria - 0%3B Metazoa - 3%3B Fungi - 4%3B Plants - 58%3B Viruses - 0%3B Other Eukaryotes - 10 (sourc /.../I BLink).
AT4G39380	1.13886	3.7563	3.15e-05	0.000470134	Ensembl_v29		BEST Arabidopsis thaliana protein match is: TSL-kinase interacting protein 1 (TAIR:AT2G36960.3)%3B Has 80 Blast hits to 74 proteins in 15 species: Archae - 0%3B Bacteria - 0%3B Metazoa - 0%3B Fungi - 0%3B Plants - 78%3B Viruses - 0%3B Other Eukaryotes - 2 (source /.../ BLink).
AT5G26300	1.13893	2.20098	0.0221143	0.085261	Ensembl_v29		TRAF-like family protein
AT5G50200	1.13972	6.4325	0.00289169	0.0182848	Ensembl_v29	NRT3.1	High-affinity nitrate transporter 3.1
AT3G24110	1.13977	2.63519	0.0003013	0.00302922	Ensembl_v29	CML22	Probable calcium-binding protein CML22
AT5G07475	1.14073	5.68512	3.33e-05	0.000491967	Ensembl_v29		Cupredoxin superfamily protein
AT5G22120	1.14077	5.3243	3.31e-07	9.08e-06	Ensembl_v29		unknown protein%3B FUNCTIONS IN: molecular_function unknown%3B INVOLVED IN: biological_process unknown%3B LOCATED IN: cellular_component unknown%3B EXPRESSED IN: cultured cell%3B Has 30201 Blast hits to 17322 proteins in 780 species: Archae - 12%3B Bacteria - 1 /.../etazoa - 17338%3B Fungi - 3422%3B Plants - 5037%3B Viruses - 0%3B Other Eukaryotes - 2996 (source: NCBI BLink).
AT2G30400	1.14078	2.09153	0.00321571	0.0198467	Ensembl_v29	OFP2	Transcription repressor OFP2
AT5G16810	1.14153	2.7299	0.000449315	0.00417054	Ensembl_v29		Protein kinase superfamily protein
AT1G47655	1.14241	0.819645	0.0235265	0.0894623	Ensembl_v29	DOF1.6	Dof zinc finger protein DOF1.6
AT1G28810	1.14336	-2.29584	0.110656	0.266799	Ensembl_v29		pre-tRNA
AT4G30850	1.14468	6.08267	1.71e-05	0.000278595	Ensembl_v29	HHP2	Heptahelical transmembrane protein 2
AT3G51340	1.14528	2.26195	0.00196782	0.0134719	Ensembl_v29		Eukaryotic aspartyl protease family protein
AT3G53990	1.14732	8.2031	1.93e-06	4.29e-05	Ensembl_v29		Adenine nucleotide alpha hydrolases-like superfamily protein
AT5G18170	1.14764	6.98973	2.35e-05	0.00036548	Ensembl_v29	GDH1	Glutamate dehydrogenase 1
AT3G21390	1.14805	4.11463	4.15e-06	8.39e-05	Ensembl_v29		Mitochondrial substrate carrier family protein
AT1G69230	1.14815	2.78752	0.00418453	0.0242846	Ensembl_v29	SP1L2	Protein SPIRAL1-like 2
AT1G69310	1.14903	5.49937	0.000268888	0.00275027	Ensembl_v29	WRKY57	Probable WRKY transcription factor 57
AT3G05800	1.14917	3.08855	0.000173163	0.00192914	Ensembl_v29	BHLH150	Transcription factor bHLH150
AT3G01920	1.14929	3.05101	6.77e-05	0.000884787	Ensembl_v29		DHBP synthase RibB-like alpha/beta domain
AT4G25500	1.14932	7.34191	2.18e-06	4.77e-05	Ensembl_v29	RS40	Serine/arginine-rich splicing factor RS40
AT1G07480	1.15102	5.38838	2.71e-07	7.68e-06	Ensembl_v29		Transcription factor IIA%2C alpha/beta subunit
AT1G01600	1.15163	4.27782	0.00215305	0.0144105	Ensembl_v29	CYP86A4	Cytochrome P450 86A4
AT5G53450	1.15289	6.34903	0.000538851	0.00480987	Ensembl_v29	PAP14	Probable plastid-lipid-associated protein 14%2C chloroplastic
AT1G68080	1.15299	3.72676	5.15e-06	0.000100826	Ensembl_v29		2-oxoglutarate (2OG) and Fe(II)-dependent oxygenase superfamily protein
AT2G29650	1.15307	2.9279	0.000512914	0.00461633	Ensembl_v29	ANTR1	Sodium-dependent phosphate transport protein 1%2C chloroplastic
AT2G42190	1.15421	4.4045	1.46e-05	0.000243146	Ensembl_v29		unknown protein%3B BEST Arabidopsis thaliana protein match is: unknown protein (TAIR:AT3G57930.2)%3B Has 1381 Blast hits to 1230 proteins in 175 species: Archae - 3%3B Bacteria - 25%3B Metazoa - 672%3B Fungi - 135%3B Plants - 127%3B Viruses - 30%3B Other Eukaryotes /.../ (source: NCBI BLink).
AT5G20520	1.15466	6.61516	8.2e-07	2.04e-05	Ensembl_v29	WAV2	alpha/beta-Hydrolases superfamily protein
AT5G04220	1.15485	4.91845	7.11e-05	0.000918457	Ensembl_v29	SYT3	Synaptotagmin-3
AT5G10625	1.15569	6.0382	8.23e-06	0.000150908	Ensembl_v29	FLP2	Flowering-promoting factor 1-like protein 2
AT1G23010	1.15669	2.96157	0.000624537	0.00541084	Ensembl_v29	LPR1	Multicopper oxidase LPR1
AT3G47070	1.15701	2.23658	0.00258072	0.0166528	Ensembl_v29		LOCATED IN: thylakoid%2C chloroplast thylakoid membrane%2C chloroplast%2C chloroplast envelope%3B EXPRESSED IN: 22 plant structures%3B EXPRESSED DURING: 13 growth stages%3B CONTAINS InterPro DOMAIN/s: Thylakoid soluble phosphoprotein TSP9 (InterPro:IPR021584)%3B /.../ Blast hits to 37 proteins in 10 species: Archae - 0%3B Bacteria - 0%3B Metazoa - 0%3B Fungi - 0%3B Plants - 37%3B Viruses - 0%3B O…
AT4G15130	1.15744	4.20431	4.4e-05	0.000619425	Ensembl_v29	CCT2	Choline-phosphate cytidylyltransferase 2
AT1G58180	1.158	6.23997	6.09e-05	0.000816987	Ensembl_v29	BCA6	Beta carbonic anhydrase 6%2C mitochondrial
AT3G55600	1.15844	4.06087	2.65e-06	5.68e-05	Ensembl_v29		Membrane fusion protein Use1
AT5G54145	1.15993	5.30225	1.8e-05	0.000290853	Ensembl_v29		unknown protein%3B FUNCTIONS IN: molecular_function unknown%3B INVOLVED IN: biological_process unknown%3B LOCATED IN: endomembrane system%3B BEST Arabidopsis thaliana protein match is: unknown protein (TAIR:AT4G27657.1)%3B Has 30201 Blast hits to 17322 protei /.../780 species: Archae - 12%3B Bacteria - 1396%3B Metazoa - 17338%3B Fungi - 3422%3B Plants - 5037%3B Viruses - 0%3B Other Eukaryotes - 2…
AT5G24800	1.16104	6.18841	3.19e-06	6.63e-05	Ensembl_v29	BZIP9	Basic leucine zipper 9
AT3G23700	1.16147	2.97663	0.00182787	0.012688	Ensembl_v29		Nucleic acid-binding proteins superfamily
AT1G15170	1.1638	4.58938	3.87e-06	7.89e-05	Ensembl_v29		MATE efflux family protein
AT2G40610	1.16393	2.98883	0.000188278	0.00205981	Ensembl_v29	EXPA8	Expansin-A8
AT2G28160	1.16579	5.84169	0.0174283	0.0715375	Ensembl_v29	FIT	Transcription factor FER-LIKE IRON DEFICIENCY-INDUCED TRANSCRIPTION FACTOR
AT5G03180	1.16678	4.03569	0.000138911	0.00160539	Ensembl_v29		RING/U-box superfamily protein
AT4G17840	1.16737	5.03115	3.58e-05	0.000525283	Ensembl_v29		FUNCTIONS IN: molecular_function unknown%3B INVOLVED IN: biological_process unknown%3B LOCATED IN: chloroplast%2C membrane%3B EXPRESSED IN: 23 plant structures%3B EXPRESSED DURING: 13 growth stages%3B CONTAINS InterPro DOMAIN/s: Abortive infection protein (Inte /.../PR003675)%3B BEST Arabidopsis thaliana protein match is: unknown protein (TAIR:AT2G35260.1)%3B Has 30201 Blast hits to 17322 protein…
AT1G15550	1.1674	4.35228	3.02e-05	0.000452673	Ensembl_v29	GA3OX1	Gibberellin 3-beta-dioxygenase 1
AT1G74770	1.16849	6.33422	0.00788266	0.0394363	Ensembl_v29		zinc ion binding
AT2G35585	1.16922	4.19677	1.31e-05	0.000221349	Ensembl_v29		unknown protein%3B BEST Arabidopsis thaliana protein match is: unknown protein (TAIR:AT1G31940.1)%3B Has 67 Blast hits to 67 proteins in 17 species: Archae - 0%3B Bacteria - 0%3B Metazoa - 0%3B Fungi - 0%3B Plants - 67%3B Viruses - 0%3B Other Eukaryotes - 0 (source /.../ BLink).
AT1G19450	1.16944	7.85152	0.00224487	0.0148981	Ensembl_v29		Sugar transporter ERD6-like 4
AT1G56060	1.17014	1.03714	0.00214249	0.0143521	Ensembl_v29		unknown protein%3B BEST Arabidopsis thaliana protein match is: unknown protein (TAIR:AT2G32210.1)%3B Has 180 Blast hits to 180 proteins in 22 species: Archae - 0%3B Bacteria - 0%3B Metazoa - 0%3B Fungi - 10%3B Plants - 170%3B Viruses - 0%3B Other Eukaryotes - 0 (so /.../NCBI BLink).
AT5G64700	1.17206	3.57276	1.13e-05	0.000197222	Ensembl_v29		WAT1-related protein At5g64700
AT4G22080	1.17212	3.49616	0.00856673	0.0421432	Ensembl_v29	RHS14	Probable pectate lyase 16
AT4G31115	1.17266	3.88247	7.62e-06	0.00014113	Ensembl_v29		Protein of unknown function (DUF1997)
AT4G29190	1.17269	4.50254	0.000105094	0.00128296	Ensembl_v29		Zinc finger CCCH domain-containing protein 49
AT3G59480	1.17296	2.8275	0.00689213	0.0357122	Ensembl_v29		Probable fructokinase-4
AT3G53420	1.17459	9.68431	3.81e-06	7.77e-05	Ensembl_v29	PIP2-1	Aquaporin PIP2-1
AT1G60190	1.17588	2.85048	0.00278439	0.0177361	Ensembl_v29	PUB19	U-box domain-containing protein 19
AT2G41810	1.17609	2.89934	0.0319773	0.111463	Ensembl_v29		Protein of unknown function%2C DUF642
AT2G47160	1.1767	6.91527	1.71e-06	3.84e-05	Ensembl_v29	BOR1	Boron transporter 1
AT2G29180	1.17917	1.12286	0.0105454	0.0493296	Ensembl_v29		unknown protein%3B FUNCTIONS IN: molecular_function unknown%3B INVOLVED IN: biological_process unknown%3B LOCATED IN: chloroplast thylakoid membrane%3B EXPRESSED IN: 23 plant structures%3B EXPRESSED DURING: 13 growth stages%3B Has 34 Blast hits to 33 proteins i /.../pecies: Archae - 0%3B Bacteria - 0%3B Metazoa - 0%3B Fungi - 0%3B Plants - 33%3B Viruses - 0%3B Other Eukaryotes - 1 (source: NCBI B…
AT2G36320	1.17982	8.64369	3.43e-05	0.000505896	Ensembl_v29	SAP4	Zinc finger A20 and AN1 domain-containing stress-associated protein 4
AT1G80380	1.17998	8.47331	0.002158	0.0144286	Ensembl_v29	GLYK	D-glycerate 3-kinase%2C chloroplastic
AT1G78460	1.1807	3.68782	0.000267488	0.00274006	Ensembl_v29		SOUL heme-binding family protein
AT3G48390	1.18077	4.0918	0.00437094	0.0250672	Ensembl_v29		MA3 domain-containing protein
AT4G39404	1.18222	0.037048	0.0113974	0.0522398	Ensembl_v29		other RNA
AT3G15340	1.18299	3.43316	8.35e-05	0.00105314	Ensembl_v29	PPI2	Proton pump-interactor 2
AT4G08555	1.18318	5.0032	4.12e-05	0.000588805	Ensembl_v29		unknown protein%3B FUNCTIONS IN: molecular_function unknown%3B INVOLVED IN: biological_process unknown%3B LOCATED IN: cellular_component unknown%3B EXPRESSED IN: cultured cell%3B Has 4 Blast hits to 4 proteins in 2 species: Archae - 0%3B Bacteria - 0%3B Metazoa - /.../ngi - 0%3B Plants - 4%3B Viruses - 0%3B Other Eukaryotes - 0 (source: NCBI BLink).
AT1G02610	1.18505	3.35899	0.0136704	0.0597399	Ensembl_v29		RING/FYVE/PHD zinc finger superfamily protein
AT1G79270	1.18594	7.08394	0.00203325	0.0137996	Ensembl_v29	ECT8	evolutionarily conserved C-terminal region 8
AT1G05650	1.1864	4.71934	0.00110363	0.00858018	Ensembl_v29		Pectin lyase-like superfamily protein
AT2G17820	1.18969	6.33669	2.73e-07	7.72e-06	Ensembl_v29	AHK1	Histidine kinase 1
AT4G35860	1.19094	6.40696	1.42e-06	3.3e-05	Ensembl_v29	RABB1B	Ras-related protein RABB1b
AT4G24480	1.19124	5.81722	3.78e-05	0.000551219	Ensembl_v29		Protein kinase superfamily protein
AT3G25720	1.19141	2.08661	0.0012278	0.00935364	Ensembl_v29		RNA-directed DNA polymerase (reverse transcriptase)-related family protein
AT2G15880	1.19142	4.75027	0.00249524	0.0161894	Ensembl_v29	PEX3	Pollen-specific leucine-rich repeat extensin-like protein 3
AT5G41650	1.19164	-0.089482	0.0140878	0.0610405	Ensembl_v29		Lactoylglutathione lyase / glyoxalase I family protein
AT1G78420	1.19228	6.23319	4.21e-06	8.49e-05	Ensembl_v29		RING/U-box superfamily protein
AT3G21080	1.19528	3.1838	8.04e-05	0.00101691	Ensembl_v29		ABC transporter-related
AT1G03090	1.19542	6.9128	0.00020026	0.00216205	Ensembl_v29	MCCA	Methylcrotonoyl-CoA carboxylase subunit alpha%2C mitochondrial
AT1G45474	1.19547	2.69191	0.000206657	0.00222475	Ensembl_v29	LHCA5	photosystem I light harvesting complex gene 5
AT5G56080	1.19556	3.70868	0.0185033	0.0747542	Ensembl_v29	NAS2	Nicotianamine synthase 2
AT5G46845	1.19619	2.33034	0.00132402	0.00991568	Ensembl_v29	MIR160C	MIR160/MIR160C (MICRORNA160)%3B miRNA
AT5G60850	1.19767	4.75309	5.4e-07	1.41e-05	Ensembl_v29	DOF5.4	Dof zinc finger protein DOF5.4
AT1G42550	1.19784	3.96866	0.000558067	0.00494861	Ensembl_v29	PMI1	plastid movement impaired1
AT4G34830	1.1993	2.61738	0.00104194	0.00817473	Ensembl_v29	MRL1	Pentatricopeptide repeat-containing protein MRL1%2C chloroplastic
AT2G39400	1.20034	2.88143	0.00382991	0.0227658	Ensembl_v29		alpha/beta-Hydrolases superfamily protein
AT5G04360	1.20065	3.46152	2.1e-05	0.000332466	Ensembl_v29	PU1	Pullulanase 1%2C chloroplastic
AT3G47800	1.20264	4.52826	0.00213806	0.0143399	Ensembl_v29		Galactose mutarotase-like superfamily protein
[truncated: 674 more rows]
