# Supplementary material for: Transcriptome analysis provides new insights into plants responses under phosphate starvation in association with chilling stress
Source: BMC Plant Biol. 2022 Jan 11;22:26. doi: 10.1186/s12870-021-03381-z (PMC8751124; doi:10.1186/s12870-021-03381-z)
Supplement: Supplementary file 10 — Additional file 10: Table S9. Differentially expressed transcription factors in -P 4°Ccompared to -P 23°C plants. [file 12870_2021_3381_MOESM10_ESM.xlsx]

## Sheet: Sheet1
Table S9. Differentially expressed transcription factors in -P 4°C compared to -P 23°C plants.
Gene ID	Gene Description	-P 4°C vs -P 23°C
at4g25480	Symbols: DREB1A, CBF3, ATCBF3 | DREB1A (DEHYDRATION RESPONSE ELEMENT B1A); DNA binding / transcription activator/ transcription factor | chr4:13018214-13019121 REVERSE	7.81665
at4g27310	zinc finger (B-box type) family protein | chr4:13675638-13676910 FORWARD	4.80714
at5g54470	zinc finger (B-box type) family protein | chr5:22114304-22115472 REVERSE	4.21064
at3g21890	zinc finger (B-box type) family protein | chr3:7709113-7709733 REVERSE	4.17484
at5g52260	Symbols: AtMYB19 | AtMYB19 (myb domain protein 19); DNA binding / transcription factor | chr5:21220165-21221288 FORWARD	3.94716
at5g07310	AP2 domain-containing transcription factor, putative | chr5:2305684-2306660 FORWARD	3.67403
at4g36060	basic helix-loop-helix (bHLH) family protein | chr4:17055393-17056704 FORWARD	3.15643
at5g57660	Symbols: ATCOL5, COL5 | zinc finger (B-box type) family protein | chr5:23355464-23356989 FORWARD	3.10488
at5g11590	Symbols: TINY2 | TINY2 (TINY2); DNA binding / transcription factor | chr5:3727534-3728726 REVERSE	3.06838
at5g46350	Symbols: WRKY8, ATWRKY8 | WRKY8; transcription factor | chr5:18801218-18804043 REVERSE	2.77191
at1g71030	Symbols: ATMYBL2, MYBL2 | MYBL2 (ARABIDOPSIS MYB-LIKE 2); DNA binding / transcription factor | chr1:26795123-26796364 REVERSE	2.74069
at2g46830	Symbols: CCA1 | CCA1 (CIRCADIAN CLOCK ASSOCIATED 1); DNA binding / transcription activator/ transcription factor/ transcription repressor | chr2:19245672-19248909 FORWARD	2.67227
at1g18330	Symbols: EPR1 | EPR1 (EARLY-PHYTOCHROME-RESPONSIVE1); DNA binding / transcription factor | chr1:6305971-6308010 REVERSE	2.65626
at1g06040	Symbols: STO | STO (SALT TOLERANCE); DNA binding / protein binding / transcription factor/ zinc ion binding | chr1:1828413-1829890 REVERSE	2.56804
at2g40350	DNA binding / transcription factor | chr2:16851595-16852068 REVERSE	2.55601
at5g17300	myb family transcription factor | chr5:5690227-5692902 REVERSE	2.44771
at4g04450	Symbols: WRKY42, AtWRKY42 | WRKY42; transcription factor | chr4:2218379-2221114 FORWARD	2.26338
at2g31380	Symbols: STH | STH; protein domain specific binding / transcription factor/ zinc ion binding | chr2:13381910-13383470 FORWARD	2.17159
at1g76590	zinc-binding family protein | chr1:28740691-28742207 FORWARD	1.97942
at2g36270	Symbols: ABI5, GIA1 | ABI5 (ABA INSENSITIVE 5); DNA binding / transcription activator/ transcription factor | chr2:15204764-15207528 REVERSE	1.88617
at1g79700	ovule development protein, putative | chr1:29990336-29993724 REVERSE	1.85521
at4g25470	Symbols: CBF2, DREB1C, FTQ4, ATCBF2 | CBF2 (C-REPEAT/DRE BINDING FACTOR 2); DNA binding / transcription activator/ transcription factor | chr4:13015277-13016220 REVERSE	1.81431
at4g38960	zinc finger (B-box type) family protein | chr4:18161353-18163303 FORWARD	1.78757
at3g17609	Symbols: HYH | HYH (HY5-HOMOLOG); DNA binding / transcription factor | chr3:6023866-6024698 FORWARD	1.78158
at3g60670	zinc-binding protein, putative | chr3:22424512-22426288 REVERSE	1.73509
at3g14230	Symbols: RAP2.2 | RAP2.2; DNA binding / transcription factor | chr3:4737146-4739136 REVERSE	1.73413
at3g14880	FUNCTIONS IN: molecular_function unknown; INVOLVED IN: biological_process unknown; BEST Arabidopsis thaliana protein match is: DOG1 (DELAY OF GERMINATION 1) (TAIR:AT5G45830.1); Has 356 Blast hits to 355 proteins in 28 species: Archae - 0; Bacteria - 0; Metazoa - 2; Fungi - 0; Plants - 354; Viruses - 0; Other Eukaryotes - 0 (source: NCBI BLink). | chr3:5006565-5007689 FORWARD	1.70635
at1g01060	Symbols: LHY, LHY1 | LHY (LATE ELONGATED HYPOCOTYL); DNA binding / transcription factor | chr1:33666-37840 REVERSE	1.69426
at5g67190	AP2 domain-containing transcription factor, putative | chr5:26809135-26809689 REVERSE	1.65552
at5g64750	Symbols: ABR1 | ABR1 (ABA REPRESSOR1); DNA binding / transcription factor | chr5:25891506-25893888 FORWARD	1.6085
at3g56970	Symbols: BHLH038, ORG2 | BHLH038; DNA binding / transcription factor | chr3:21084110-21085150 REVERSE	1.59145
at5g10510	Symbols: AIL6 | AIL6 (AINTEGUMENTA-LIKE 6); DNA binding / transcription factor | chr5:3315529-3320008 FORWARD	1.58553
at3g63140	Symbols: CSP41A | CSP41A (CHLOROPLAST STEM-LOOP BINDING PROTEIN OF 41 KDA); mRNA binding / poly(U) binding | chr3:23326867-23328709 REVERSE	1.57596
at2g40340	AP2 domain-containing transcription factor, putative (DRE2B) | chr2:16848438-16850487 REVERSE	1.56465
at4g25380	zinc finger (AN1-like) family protein | chr4:12975936-12976328 REVERSE	1.55579
at5g02840	Symbols: LCL1 | LCL1 (LHY/CCA1-like 1); DNA binding / transcription factor | chr5:648704-651972 FORWARD	1.46118
at5g17430	Symbols: BBM | BBM (BABY BOOM); DNA binding / transcription factor | chr5:5742542-5745568 REVERSE	1.3811
at2g21320	zinc finger (B-box type) family protein | chr2:9126263-9127843 FORWARD	1.38022
at3g56400	Symbols: WRKY70, ATWRKY70 | WRKY70; transcription factor/ transcription repressor | chr3:20908928-20910481 REVERSE	1.36755
at2g40970	myb family transcription factor | chr2:17097550-17098695 REVERSE	1.30641
at5g44190	Symbols: GLK2, ATGLK2, GPRI2 | GLK2 (GOLDEN2-LIKE 2); DNA binding / transcription factor/ transcription regulator | chr5:17798369-17800824 FORWARD	1.28788
at1g46768	Symbols: RAP2.1 | RAP2.1 (related to AP2 1); DNA binding / transcription factor | chr1:17265701-17266536 REVERSE	1.26704
at1g78600	Symbols: LZF1, STH3 | LZF1 (LIGHT-REGULATED ZINC FINGER PROTEIN 1); transcription factor/ zinc ion binding | chr1:29567187-29568859 FORWARD	1.25399
at4g35900	Symbols: FD, FD-1, atbzip14 | FD; DNA binding / protein binding / transcription activator/ transcription factor | chr4:17004595-17006287 FORWARD	1.24583
at1g17040	Symbols: SHA, ATSHA, STATLA | SHA (SH2 DOMAIN PROTEIN A); protein binding / signal transducer/ transcription factor | chr1:5824848-5828233 FORWARD	1.23653
at1g74840	myb family transcription factor | chr1:28115897-28117405 REVERSE	1.21804
at4g00200	DNA binding | chr4:82445-84694 REVERSE	1.20861
at2g36320	zinc finger (AN1-like) family protein | chr2:15228788-15230496 FORWARD	1.17982
at2g28160	Symbols: FIT1, ATBHLH029, FRU, BHLH029, ATBHLH29 | FRU (FER-LIKE REGULATOR OF IRON UPTAKE); DNA binding / transcription factor | chr2:12004708-12006122 FORWARD	1.16579
at5g24800	Symbols: ATBZIP9, BZO2H2, BZIP9 | BZIP9 (BASIC LEUCINE ZIPPER 9); DNA binding / protein heterodimerization/ transcription factor | chr5:8515200-8516669 FORWARD	1.16104
at2g42190	unknown protein | chr2:17582869-17584194 FORWARD	1.15421
at3g05800	transcription factor | chr3:1727306-1728296 FORWARD	1.14917
at1g69310	Symbols: WRKY57, ATWRKY57 | WRKY57; transcription factor | chr1:26054308-26058035 REVERSE	1.14903
at1g12440	zinc finger (AN1-like) family protein | chr1:4241592-4243008 REVERSE	1.1358
at3g53460	Symbols: CP29 | CP29; RNA binding / poly(U) binding | chr3:19819210-19821505 REVERSE	1.1284
at2g37060	Symbols: NF-YB8 | NF-YB8 (NUCLEAR FACTOR Y, SUBUNIT B8); transcription factor | chr2:15576063-15577877 FORWARD	1.12634
at1g77860	Symbols: KOM | KOM (KOMPEITO) | chr1:29282643-29284458 REVERSE	1.12458
at3g04030	myb family transcription factor | chr3:1042882-1044697 REVERSE	1.10834
at3g04030	myb family transcription factor | chr3:1042882-1044697 REVERSE	1.10834
at4g14540	Symbols: NF-YB3 | NF-YB3 (NUCLEAR FACTOR Y, SUBUNIT B3); transcription factor | chr4:8344616-8345218 FORWARD	1.09928
at5g41570	Symbols: WRKY24, ATWRKY24 | WRKY24; transcription factor | chr5:16624214-16625977 FORWARD	1.09095
at1g22490	basic helix-loop-helix (bHLH) family protein | chr1:7938251-7940592 REVERSE	1.08702
at1g68030	PHD finger protein-related | chr1:25500378-25501544 REVERSE	1.07845
at3g11020	Symbols: DREB2B, DREB2 | DREB2B (DRE/CRT-BINDING PROTEIN 2B); DNA binding / transcription activator/ transcription factor | chr3:3455355-3457214 FORWARD	1.07714
at3g43230	zinc finger (FYVE type) family protein | chr3:15207367-15209825 FORWARD	1.06634
at3g13040	myb family transcription factor | chr3:4172142-4175227 REVERSE	1.06566
at5g48250	zinc finger (B-box type) family protein | chr5:19561319-19563722 REVERSE	1.06344
at2g47890	zinc finger (B-box type) family protein | chr2:19607996-19609645 FORWARD	1.05777
at2g47810	Symbols: NF-YB5 | NF-YB5 (NUCLEAR FACTOR Y, SUBUNIT B5); transcription factor | chr2:19582750-19583618 REVERSE	1.03112
at5g54230	Symbols: MYB49, AtMYB49 | MYB49 (myb domain protein 49); transcription factor | chr5:22016250-22017933 REVERSE	1.00917
at2g37520	PHD finger family protein | chr2:15744769-15749788 REVERSE	1.00416
at4g01120	Symbols: GBF2, ATBZIP54 | GBF2 (G-BOX BINDING FACTOR 2); DNA binding / sequence-specific DNA binding / transcription factor | chr4:481597-484483 REVERSE	1.00049
at5g65320	basic helix-loop-helix (bHLH) family protein | chr5:26107169-26108726 REVERSE	-1.01091
at1g74080	Symbols: ATMYB122, MYB122 | MYB122 (MYB DOMAIN PROTEIN 122); DNA binding / transcription factor | chr1:27855699-27857534 FORWARD	-1.01292
at4g37730	Symbols: AtbZIP7 | AtbZIP7 (Arabidopsis thaliana basic leucine-zipper 7); DNA binding / transcription factor | chr4:17723666-17724915 FORWARD	-1.02985
at5g11510	Symbols: MYB3R-4, AtMYB3R4 | MYB3R-4 (myb domain protein 3R-4); DNA binding / transcription coactivator/ transcription factor | chr5:3679808-3684877 FORWARD	-1.03096
at4g36900	Symbols: RAP2.10 | RAP2.10 (related to AP2 10); DNA binding / transcription factor | chr4:17388814-17389837 FORWARD	-1.03669
at1g13260	Symbols: RAV1 | RAV1; DNA binding / transcription factor/ transcription repressor | chr1:4542168-4543742 FORWARD	-1.03964
at4g00380	XH/XS domain-containing protein / XS zinc finger domain-containing protein | chr4:167959-170974 FORWARD	-1.05208
at3g05690	Symbols: UNE8, ATHAP2B, HAP2B, NF-YA2 | NF-YA2 (NUCLEAR FACTOR Y, SUBUNIT A2); transcription factor | chr3:1676546-1678932 REVERSE	-1.0657
at3g25790	myb family transcription factor | chr3:9413127-9415003 FORWARD	-1.07317
at5g35738	pseudogene, similar to transcription factor NtWRKY4, blastp match of 60% identity and 4.4e-08 P-value to GP|6174838|dbj|BAA86031.1||AB026890 transcription factor NtWRKY4 {Nicotiana tabacum} | chr5:13909371-13909688 FORWARD	-1.088
at2g22770	Symbols: NAI1 | NAI1; DNA binding / transcription factor | chr2:9684725-9686595 FORWARD	-1.08994
at3g10815	zinc finger (C3HC4-type RING finger) family protein | chr3:3384807-3386327 REVERSE	-1.1389
at3g49690	Symbols: RAX3, MYB84, ATMYB84 | MYB84 (MYB DOMAIN PROTEIN 84); DNA binding / transcription factor | chr3:18427735-18429201 FORWARD	-1.14376
at1g36060	AP2 domain-containing transcription factor, putative | chr1:13454496-13456331 REVERSE	-1.14867
at3g25700	chloroplast nucleoid DNA-binding protein-related | chr3:9358719-9360463 FORWARD	-1.16734
at4g31800	Symbols: WRKY18, ATWRKY18 | WRKY18; transcription factor | chr4:15383201-15385029 FORWARD	-1.16793
at3g50060	Symbols: MYB77 | MYB77; DNA binding / transcription factor | chr3:18557970-18559106 REVERSE	-1.16972
at1g67370	Symbols: ASY1, ATASY1 | ASY1 (ASYNAPTIC 1); DNA binding | chr1:25239117-25243837 REVERSE	-1.20316
at2g31180	Symbols: ATMYB14, MYB14AT, MYB14 | MYB14 (MYB DOMAIN PROTEIN 14); DNA binding / transcription factor | chr2:13286721-13288176 REVERSE	-1.20821
at1g07000	Symbols: ATEXO70B2 | ATEXO70B2 (exocyst subunit EXO70 family protein B2); protein binding | chr1:2150194-2152325 REVERSE	-1.22504
at3g16770	Symbols: RAP2.3, ATEBP, ERF72 | ATEBP (ETHYLENE-RESPONSIVE ELEMENT BINDING PROTEIN); DNA binding / protein binding / transcription activator/ transcription factor | chr3:5705662-5707023 FORWARD	-1.23902
at2g22850	Symbols: AtbZIP6 | AtbZIP6 (Arabidopsis thaliana basic leucine-zipper 6); DNA binding / transcription factor | chr2:9732475-9733342 REVERSE	-1.25933
at5g66610	Symbols: DAR7 | DAR7 (DA1-RELATED PROTEIN 7); zinc ion binding | chr5:26584780-26587869 FORWARD	-1.28574
at5g56840	DNA-binding family protein | chr5:22980693-22982342 FORWARD	-1.29235
at4g00850	Symbols: GIF3 | GIF3 (GRF1-INTERACTING FACTOR 3); protein binding / transcription coactivator | chr4:357551-359194 FORWARD	-1.30039
at4g17695	Symbols: KAN3 | KAN3 (KANADI 3); DNA binding / transcription factor | chr4:9848032-9850704 REVERSE	-1.32301
at3g59080	aspartyl protease family protein | chr3:21836579-21838620 FORWARD	-1.3843
at5g06510	Symbols: NF-YA10 | NF-YA10 (NUCLEAR FACTOR Y, SUBUNIT A10); transcription factor | chr5:1984991-1987044 FORWARD	-1.39604
at2g42380	Symbols: ATBZIP34, BZIP34 | bZIP transcription factor family protein | chr2:17646900-17648945 REVERSE	-1.40742
at1g68880	Symbols: AtbZIP | AtbZIP (Arabidopsis thaliana basic leucine-zipper 8); DNA binding / transcription factor | chr1:25894499-25894915 REVERSE	-1.44809
at1g30500	Symbols: NF-YA7 | NF-YA7 (NUCLEAR FACTOR Y, SUBUNIT A7); specific transcriptional repressor/ transcription factor | chr1:10804450-10806319 REVERSE	-1.44947
at4g38070	bHLH family protein | chr4:17876535-17882569 FORWARD	-1.45804
at1g80840	Symbols: WRKY40, ATWRKY40 | WRKY40; transcription factor | chr1:30383691-30385499 FORWARD	-1.4667
at2g42060	CHP-rich zinc finger protein, putative | chr2:17548095-17549069 FORWARD	-1.53238
at3g51960	bZIP family transcription factor | chr3:19282601-19284146 REVERSE	-1.55538
at1g09750	chloroplast nucleoid DNA-binding protein-related | chr1:3157501-3159148 FORWARD	-1.56415
at4g00670	DNA binding | chr4:278316-279186 REVERSE	-1.62561
at4g29930	basic helix-loop-helix (bHLH) family protein | chr4:14644009-14645505 FORWARD	-1.68195
at5g15130	Symbols: WRKY72, ATWRKY72 | WRKY72; transcription factor | chr5:4904347-4907094 FORWARD	-1.68902
at5g14340	Symbols: AtMYB40 | AtMYB40 (myb domain protein 40); DNA binding / transcription factor | chr5:4623367-4624847 FORWARD	-1.80565
at5g65640	Symbols: bHLH093 | bHLH093 (beta HLH protein 93); DNA binding / transcription factor | chr5:26237055-26239084 FORWARD	-1.8325
at2g33620	DNA-binding family protein / AT-hook protein 1 (AHP1) | chr2:14234220-14236883 FORWARD	-1.85203
at2g41240	Symbols: BHLH100 | BHLH100 (BASIC HELIX-LOOP-HELIX PROTEIN 100); DNA binding / transcription factor | chr2:17198331-17199320 REVERSE	-1.89577
at1g22810	AP2 domain-containing transcription factor, putative | chr1:8074231-8075037 REVERSE	-1.9337
at1g21910	AP2 domain-containing transcription factor family protein | chr1:7696536-7697699 FORWARD	-1.96878
at3g23250	Symbols: MYB15, ATY19, ATMYB15 | MYB15 (MYB DOMAIN PROTEIN 15); DNA binding / transcription factor | chr3:8309209-8310826 FORWARD	-2.07882
at1g18570	Symbols: MYB51, AtMYB51, BW51A, BW51B, HIG1 | MYB51 (MYB DOMAIN PROTEIN 51); DNA binding / transcription factor | chr1:6389411-6391267 FORWARD	-2.21868
at2g04038	Symbols: AtbZIP48 | AtbZIP48 (Arabidopsis thaliana basic leucine-zipper 48); DNA binding / transcription factor | chr2:1331919-1332419 FORWARD	-2.22898
at5g52020	AP2 domain-containing protein | chr5:21123958-21124948 REVERSE	-2.23443
at4g04830	Symbols: ATMSRB5 | methionine sulfoxide reductase domain-containing protein / SeIR domain-containing protein | chr4:2445859-2447086 FORWARD	-2.24865
at4g04840	Symbols: ATMSRB6 | methionine sulfoxide reductase domain-containing protein / SeIR domain-containing protein | chr4:2449560-2451589 FORWARD	-2.29032
at1g14600	DNA binding / transcription factor | chr1:5001011-5003370 REVERSE	-2.3561
at5g59570	myb family transcription factor | chr5:24003888-24005512 FORWARD	-2.36749
at1g74930	Symbols: ORA47 | ORA47; DNA binding / transcription factor | chr1:28144132-28145049 FORWARD	-2.4437
at4g04810	Symbols: ATMSRB4 | methionine sulfoxide reductase domain-containing protein / SeIR domain-containing protein | chr4:2441327-2442567 FORWARD	-2.49861
at1g09950	transcription factor-related | chr1:3240606-3241632 REVERSE	-2.51905
at4g36570	Symbols: ATRL3 | ATRL3 (ARABIDOPSIS RAD-LIKE 3); DNA binding / transcription factor | chr4:17254660-17255716 FORWARD	-2.96021
at2g21900	Symbols: WRKY59, ATWRKY59 | WRKY59; transcription factor | chr2:9334149-9336222 REVERSE	-3.07828
at2g46510	Symbols: ATAIB | ATAIB (ABA-INDUCIBLE BHLH-TYPE TRANSCRIPTION FACTOR); DNA binding / transcription factor | chr2:19090953-19093315 REVERSE	-3.19249
at4g23810	Symbols: WRKY53, ATWRKY53 | WRKY53; DNA binding / protein binding / transcription activator/ transcription factor | chr4:12392370-12393982 REVERSE	-3.29859
at4g37850	basic helix-loop-helix (bHLH) family protein | chr4:17796093-17797900 REVERSE	-3.68386
at2g22760	basic helix-loop-helix (bHLH) family protein | chr2:9677880-9679364 FORWARD	-4.19507
at5g43650	basic helix-loop-helix (bHLH) family protein | chr5:17533193-17534796 REVERSE	-4.52754
at1g63040	a pseudogene member of the DREB subfamily A-4 of ERF/AP2 transcription factor family. The translated product contains one AP2 domain. There are 17 members in this subfamily including TINY. | chr1:23371327-23372073 FORWARD	-6.07444
at1g12610	Symbols: DDF1 | DDF1 (DWARF AND DELAYED FLOWERING 1); DNA binding / sequence-specific DNA binding / transcription factor | chr1:4289944-4291017 REVERSE	-7.89976
