# Supplementary material for: Transcriptome analysis provides new insights into plants responses under phosphate starvation in association with chilling stress
Source: BMC Plant Biol. 2022 Jan 11;22:26. doi: 10.1186/s12870-021-03381-z (PMC8751124; doi:10.1186/s12870-021-03381-z)
Supplement: Supplementary file 11 — Additional file 11: Table S10. Differentially expressed photosynthesis related genesin -P 4°C compared to -P 23°C plants. [file 12870_2021_3381_MOESM11_ESM.xlsx]

## Sheet: Sheet1
Table S10. Differentially expressed transcription factors in -P 4°C compared to -P 23°C plants.
Gene ID	Gene Description	-P 4°C vs -P 23°C
at5g38420	ribulose bisphosphate carboxylase small chain 2B / RuBisCO small subunit 2B (RBCS-2B) (ATS2B) | chr5:15380945-15382035 REVERSE	11.7324
at5g38410	ribulose bisphosphate carboxylase small chain 3B / RuBisCO small subunit 3B (RBCS-3B) (ATS3B) | chr5:15377173-15378416 REVERSE	8.69857
at5g38430	ribulose bisphosphate carboxylase small chain 1B / RuBisCO small subunit 1B (RBCS-1B) (ATS1B) | chr5:15384117-15385247 REVERSE	6.3654
at2g13360	Symbols: AGT, AGT1 | AGT (ALANINE:GLYOXYLATE AMINOTRANSFERASE); alanine-glyoxylate transaminase/ serine-glyoxylate transaminase/ serine-pyruvate transaminase | chr2:5539240-5541358 REVERSE	4.65768
at3g14420	(S)-2-hydroxy-acid oxidase, peroxisomal, putative / glycolate oxidase, putative / short chain alpha-hydroxy acid oxidase, putative | chr3:4821523-4824178 FORWARD	4.21556
at3g55330	Symbols: PPL1 | PPL1 (PsbP-like protein 1); calcium ion binding | chr3:20513825-20515351 REVERSE	3.85853
at1g29910	Symbols: CAB3, AB180, LHCB1.2 | CAB3 (CHLOROPHYLL A/B BINDING PROTEIN 3); chlorophyll binding | chr1:10472280-10473299 REVERSE	2.97324
at3g15840	Symbols: PIFI | PIFI (post-illumination chlorophyll fluorescence increase) | chr3:5356638-5358500 REVERSE	2.70378
at1g12900	Symbols: GAPA-2 | GAPA-2 (GLYCERALDEHYDE 3-PHOSPHATE DEHYDROGENASE A SUBUNIT 2); NAD or NADH binding / binding / catalytic/ glyceraldehyde-3-phosphate dehydrogenase (phosphorylating)/ glyceraldehyde-3-phosphate dehydrogenase | chr1:4392450-4394400 REVERSE	2.52543
at1g67090	Symbols: RBCS1A | RBCS1A (RIBULOSE BISPHOSPHATE CARBOXYLASE SMALL CHAIN 1A); copper ion binding / ribulose-bisphosphate carboxylase | chr1:25048158-25049424 REVERSE	2.41796
at1g52230	Symbols: PSAH2, PSAH-2, PSI-H | PSAH2 (PHOTOSYSTEM I SUBUNIT H2) | chr1:19454836-19455668 FORWARD	2.2335
at2g05070	Symbols: LHCB2.2, LHCB2 | LHCB2.2; chlorophyll binding | chr2:1799234-1800392 REVERSE	2.2018
at1g29930	Symbols: CAB1, AB140, CAB140, LHCB1.3 | CAB1 (CHLOROPHYLL A/B BINDING PROTEIN 1); chlorophyll binding | chr1:10478005-10479048 FORWARD	2.13998
at2g21330	fructose-bisphosphate aldolase, putative | chr2:9128151-9130240 REVERSE	2.06834
at1g03600	photosystem II family protein | chr1:898876-899655 FORWARD	1.97552
at2g05100	Symbols: LHCB2.1, LHCB2 | LHCB2.1; chlorophyll binding | chr2:1823240-1824425 REVERSE	1.93657
at1g06680	Symbols: PSBP-1, OEE2, PSII-P, OE23 | PSBP-1 (PHOTOSYSTEM II SUBUNIT P-1); poly(U) binding | chr1:2047825-2049418 FORWARD	1.71212
at3g09150	Symbols: HY2, GUN3 | HY2 (ELONGATED HYPOCOTYL 2); phytochromobilin:ferredoxin oxidoreductase | chr3:2803528-2805564 FORWARD	1.61266
at3g54890	Symbols: LHCA1 | LHCA1; chlorophyll binding | chr3:20339504-20341103 REVERSE	1.59521
at4g12800	Symbols: PSAL | PSAL (photosystem I subunit L) | chr4:7521322-7522670 FORWARD	1.39635
at1g55670	Symbols: PSAG | PSAG (PHOTOSYSTEM I SUBUNIT G) | chr1:20802670-20803449 REVERSE	1.38493
at5g66570	Symbols: PSBO-1, OEE1, OEE33, OE33, PSBO1, MSP-1 | PSBO1 (PS II OXYGEN-EVOLVING COMPLEX 1); oxygen evolving/ poly(U) binding | chr5:26568653-26570278 FORWARD	1.37959
at4g28750	Symbols: PSAE-1 | PSAE-1 (PSA E1 KNOCKOUT); catalytic | chr4:14202758-14203961 REVERSE	1.36778
at2g26500	cytochrome b6f complex subunit (petM), putative | chr2:11270218-11270874 FORWARD	1.36107
at1g73110	ribulose bisphosphate carboxylase/oxygenase activase, putative / RuBisCO activase, putative | chr1:27494121-27496878 REVERSE	1.35347
at1g08380	Symbols: PSAO | PSAO (photosystem I subunit O) | chr1:2640813-2641828 REVERSE	1.3314
at3g50820	Symbols: PSBO2, PSBO-2, OEC33 | PSBO2 (PHOTOSYSTEM II SUBUNIT O-2); oxygen evolving/ poly(U) binding | chr3:18890876-18892426 REVERSE	1.31088
at1g79040	Symbols: PSBR | PSBR (photosystem II subunit R) | chr1:29736016-29737009 FORWARD	1.24606
at2g05620	Symbols: PGR5 | PGR5 (proton gradient regulation 5); electron carrier | chr2:2081009-2081858 REVERSE	1.22983
at2g39730	Symbols: RCA | RCA (RUBISCO ACTIVASE); ADP binding / ATP binding / enzyme regulator/ ribulose-1,5-bisphosphate carboxylase/oxygenase activator | chr2:16570746-16573548 REVERSE	1.22568
at1g32470	glycine cleavage system H protein, mitochondrial, putative | chr1:11739304-11740361 REVERSE	1.21738
at3g08940	Symbols: LHCB4.2 | LHCB4.2 (light harvesting complex PSII); chlorophyll binding | chr3:2717675-2718883 FORWARD	1.20868
at1g45474	Symbols: LHCA5 | LHCA5; pigment binding | chr1:17179302-17180530 FORWARD	1.19547
at1g80380	phosphoribulokinase/uridine kinase-related | chr1:30217219-30220004 FORWARD	1.17998
at1g60950	Symbols: FED A, ATFD2 | FED A; 2 iron, 2 sulfur cluster binding / electron carrier/ iron-sulfur cluster binding | chr1:22444520-22445161 FORWARD	1.13426
at2g30570	Symbols: PSBW | PSBW (PHOTOSYSTEM II REACTION CENTER W) | chr2:13019028-13020194 REVERSE	1.12532
at2g35370	Symbols: GDCH | GDCH; glycine dehydrogenase (decarboxylating) | chr2:14891102-14892218 FORWARD	1.11965
at5g61410	Symbols: RPE, EMB2728 | RPE; catalytic/ ribulose-phosphate 3-epimerase | chr5:24683606-24686105 REVERSE	1.0961
at4g05180	Symbols: PSBQ, PSBQ-2, PSII-Q | PSBQ-2; calcium ion binding | chr4:2671822-2673243 REVERSE	1.07179
at3g61470	Symbols: LHCA2 | LHCA2; chlorophyll binding | chr3:22745653-22747282 FORWARD	1.06297
at3g26650	Symbols: GAPA, GAPA-1 | GAPA (GLYCERALDEHYDE 3-PHOSPHATE DEHYDROGENASE A SUBUNIT); glyceraldehyde-3-phosphate dehydrogenase/ protein binding | chr3:9795071-9797045 FORWARD	1.05985
at5g54270	Symbols: LHCB3, LHCB3*1 | LHCB3 (LIGHT-HARVESTING CHLOROPHYLL B-BINDING PROTEIN 3); structural molecule | chr5:22038273-22039568 FORWARD	1.04312
at1g30380	Symbols: PSAK | PSAK (photosystem I subunit K) | chr1:10722197-10723247 FORWARD	1.03691
at1g44575	Symbols: NPQ4, PSBS | NPQ4 (NONPHOTOCHEMICAL QUENCHING); chlorophyll binding / xanthophyll binding | chr1:16871696-16873383 FORWARD	1.00318
at2g47400	Symbols: CP12-1, CP12 | CP12-1 | chr2:19446854-19447438 FORWARD	1.0022
at5g11450	oxygen-evolving complex-related | chr5:3654427-3656555 FORWARD	1.00194
at2g40100	Symbols: LHCB4.3 | LHCB4.3 (light harvesting complex PSII); chlorophyll binding | chr2:16745803-16747400 FORWARD	-2.10022
atcg00020	Symbols: PSBA | Encodes chlorophyll binding protein D1, a part of the photosystem II reaction center core | chrC:383-1444 REVERSE	-2.71923
