# Supplementary material for: Transcriptome analysis provides new insights into plants responses under phosphate starvation in association with chilling stress
Source: BMC Plant Biol. 2022 Jan 11;22:26. doi: 10.1186/s12870-021-03381-z (PMC8751124; doi:10.1186/s12870-021-03381-z)
Supplement: Supplementary file 12 — Additional file 12: Table S11. Sequences of the primers used for quantitative PCR. [file 12870_2021_3381_MOESM12_ESM.xlsx]

## Sheet: Sheet1
	Table S11. Sequences of the primers used for qPCR.
	Gene	Primer（5' to 3')
	AGT1	F: TTACCAATGACATCTCTGCTGT
		R: CTCATCCATTCGGAAATCAAGC
	RBCS1B	F: ATCTTACCTCCCTGACCTTACT
		R: CAGTACCGTCCATCGTAGTATC
	IPS1	F: AGACTGCAGAAGGCTGATTCAGA
		R: TTGCCCAATTTCTAGAGGGAGA
	KIN1	F: CGATTCGGGTCAAATTTGGGA
		R:TGGGGAGTTTGATCTTTCGCA
	ERF109	F: AGAGATCCTAAAAGAGCCACAC
		R: CAAAGGGGAAGTTGAGTTTAGC
	MAPKKK19	F: TGTTTAGTGGTAAAACGGCATG
		R: TAAAACGTCGTGATCAACATCG
	PIN5	F: TATCAGCGACGTACAAGTAGAC
		R: AGAAATAAAAGCCCATGCGATC
	COR15A	F: CATTAGCAGATGGTGAGAAAGC
		R: TCTCAGCTTCTTTACCCAATGT
	Actin2	F: GACCTTGCTGGACGTACCTTAC
		R: GTAGTCAACAGCAACAAAGGAGAGC
